# Supplementary material for: Novel, non-invasive markers for detecting therapy induced neuroendocrine differentiation in castration-resistant prostate cancer patients
Source: Sci Rep. 2021 Apr 15;11:8279. doi: 10.1038/s41598-021-87441-2 (PMC8050049; doi:10.1038/s41598-021-87441-2)
Supplement: Supplementary file 2 — Supplementary Information 2. [file 41598_2021_87441_MOESM2_ESM.xlsx]

## Sheet: EV-miRNA expression 
Table S2	MicroRNA expression in CRPC Adeno vs CRPC NE EVs
Sample Name	control-Adeno1	control-Adeno2	control-Adeno3	control-Adeno4	control-Adeno5	control-Adeno6	control-Adeno7	control-Adeno8	control-Adeno9	control-Adeno10	control-Adeno11	control-Adeno12	control-Adeno13	control-Adeno14	control-Adeno15	control-Adeno16	control-Adeno17	control-Adeno18	control-Adeno19	control-Adeno20	control-Adeno21	test-NE1	test-NE2	test-NE3	test-NE4	test-NE5	test-NE6	test- NCIH660	baseMean	log2FoldChange	lfcSE	pvalue	padj	status	control	comparison
hsa-let-7a-5p	1892.5	1359.3	1909.84	1532.96	1408.76	899.401	3131.72	2728.26	1700.42	1122.12	1011.16	631.545	2468.11	1333.79	987.618	1779.7	1189.88	1398.63	884.491	948.271	2686.07	5221.84	2933.06	826.152	2702.09	635.335	489.319	2711.9	1733.01	0.478004	0.350874	0.173096	0.350754	OK	1448.51	2017.51
hsa-let-7a-3p	0	8.5284	3.45361	11.555	20.4625	4.20772	1.10583	8.10294	7.74327	5.27312	23.98	29.017	0	16.1764	3.65446	27.5034	35.5543	11.1733	42.9804	15.2978	3.44442	0	0	29.0543	2.09464	58.1168	5.28586	43.5243	14.9032	0.525049	0.616437	0.394354	0.578707	OK	12.2208	17.5856
hsa-let-7a-2-3p	0	0	0	0	0	0	0	0	0	0	0	0	0	0	1.82723	0	0	0	0	0	0	0	0	0	0	0	0	0	0.0652582	-0.171402	0.532687	0.747628	NaN	Low	0.0691303	0.0613862
hsa-let-7b-5p	164.565	86.5961	149.369	64.1942	115.692	44.1811	175.828	155.982	109.954	64.8593	50.6245	48.6461	147.134	130.567	1293.68	105.43	126.81	72.9549	79.1744	208.05	92.9992	343.258	233.74	27.7911	166.873	90.8427	43.7971	63.6124	159.186	-0.252008	0.504704	0.617556	0.759352	OK	173.054	145.318
hsa-let-7b-3p	0	0	0	0	0	0	0	0	0	0	0	0	0	0	0	0	0	0	0	0	0	0	0	0	0	0	0	0	0	NaN	NaN	NaN	NaN	Low	NaN	NaN
hsa-let-7c-5p	287.989	42.642	165.773	270.258	184.95	27.3502	71.8792	309.938	230.749	79.6241	73.2723	143.805	222.865	249.579	2446.66	341.5	234.658	212.949	165.135	284.347	279.572	202.711	180.96	106.111	312.102	22.5696	64.1854	20.0881	258.365	-1.10655	0.545234	0.0424075	0.145959	OK	352.861	163.87
hsa-let-7c-3p	0	0.656031	0	0.641942	0	0	0	1.21544	3.09731	0	0	0	0	0.385153	0	0	0	0	0	0.191222	0	0	0	0	0	0	0	0	0.220968	-1.00933	0.924444	0.274909	NaN	Low	0.295258	0.146677
hsa-let-7d-5p	137.138	257.164	180.451	165.621	122.775	105.193	425.746	282.388	171.901	156.084	31.9734	59.7408	134.873	109.769	40.1991	92.8239	48.5908	67.6969	54.291	47.8056	94.1474	343.258	143.26	32.844	208.068	46.832	33.9805	127.225	132.923	0.00100168	0.438673	0.998178	0.99833	OK	132.877	132.969
hsa-let-7d-3p	109.71	143.671	33.6727	21.826	138.515	327.15	182.463	31.6015	77.4327	58.5316	158.535	45.2323	90.8771	74.7198	33.8038	19.4816	33.184	83.4709	174.184	35.3761	452.367	135.141	60.32	360.02	42.5911	113.977	151.78	107.137	117.742	0.310573	0.484639	0.521631	0.687473	OK	105.117	130.366
hsa-let-7e-5p	109.71	170.568	99.2912	154.066	106.248	52.5965	150.393	401.096	342.252	113.372	35.9701	54.6201	91.5983	132.108	14.6178	118.035	55.7017	67.0396	61.0774	29.6394	115.388	62.1648	0	37.8969	328.859	16.9272	10.5717	123.877	109.132	-0.45129	0.521159	0.386525	0.574543	OK	126.063	92.2007
hsa-let-7e-3p	0	0	0	1.28388	0	0	0	0	0	0	1.33222	0	1.44249	0	0	0	0	0	0	0	0	0	0	0	0	0	0	3.34802	0.264522	0.313081	0.887663	0.724312	NaN	Low	0.235932	0.293112
hsa-let-7f-5p	2605.61	5513.94	4941.25	3998.02	3972.09	3102.14	9410.65	7927.51	4851.93	4269.64	2082.27	1685.12	5026.37	2563.58	1290.94	3346.24	1714.9	3209.36	1438.71	1065.87	3341.66	12051.9	7049.9	1173.54	4511.86	1144.84	842.717	2983.09	3825.56	0.195669	0.41435	0.636761	0.77199	OK	3566.53	4084.59
hsa-let-7f-1-3p	0	0	0	0	0	0	0	0	0	0	0	0	0	0	0	0	0	0	0	0	0	0	0	0	0	0	0	0	0	NaN	NaN	NaN	NaN	Low	NaN	NaN
hsa-let-7f-2-3p	0	0	0	0	0	0	0	0	0	0	0	0	0	0	0	0	0	0	0	0	0	0	0	0	0	0	0	0	0	NaN	NaN	NaN	NaN	Low	NaN	NaN
hsa-miR-15a-5p	13.7138	24.2731	17.268	8.34525	21.2495	9.46738	60.8209	21.0676	6.19462	11.6009	2.66445	7.25424	15.8674	6.54761	25.5812	5.72987	5.92571	5.25801	0	3.25078	17.2221	48.6507	15.08	5.05292	4.18928	7.33513	7.55122	0	13.4701	-0.199623	0.544215	0.713762	0.822345	OK	14.4005	12.5396
hsa-miR-15a-3p	0	0	0	0	0	0	0	0	0	0	0	0	0	0	0	0	0	0	0	0	0	0	0	0	0	0	0	0	0	NaN	NaN	NaN	NaN	Low	NaN	NaN
hsa-miR-16-5p	4223.84	24620.2	10245.1	3098.66	10528.7	15011.1	17764.1	7036.19	3185.58	16610.8	1895.76	9069.51	5293.23	16226.9	22438.4	6832.29	5003.67	3355.92	5284.32	10487.2	3437.53	11027.5	11913.2	1624.51	3615.35	79130.2	9366.54	4462.91	11528.2	0.788261	0.498242	0.11363	0.268694	OK	8454.88	14601.5
hsa-miR-16-1-3p	0	0	0	0	0	0	0	0	0	0	0	0	0	0	0	0	0	0	0	0.191222	0	0	0	0	0	0	0	0	0.00682937	-0.0243166	0.216153	0.910429	NaN	Low	0.00688692	0.00677181
hsa-miR-17-5p	41.1413	66.9152	168.363	48.1457	40.138	22.0905	142.653	47.8074	43.3623	67.4959	30.6412	82.7837	65.6334	274.614	370.928	107.722	52.1463	23.0038	47.5046	1454.82	41.333	48.6507	22.62	16.422	97.0517	168.708	29.4498	157.357	134.982	-0.885322	0.601	NaN	NaN	Outlier	175.146	94.8182
hsa-miR-17-3p	0	0	3.45361	0	0	0	6.63501	3.24118	0	6.85505	0	5.12064	3.60623	0.770307	1.82723	0	3.55543	2.629	0	8.03133	3.44442	5.40563	0	0	0	2.25696	0	0	2.02972	-0.91698	0.829032	0.26869	NaN	Low	2.65389	1.40554
hsa-miR-18a-5p	41.1413	3.28015	3.45361	0.641942	0	2.10386	9.95251	2.83603	4.64596	2.63656	0	1.28016	2.88499	3.08123	31.9765	0	0	0.657251	0	17.7837	5.16662	27.0282	7.54	2.52646	0.698214	10.7206	0.755122	10.0441	6.88696	0.481961	0.718876	0.502579	NaN	Low	5.74718	8.02674
hsa-miR-18a-3p	0	0	0	0.641942	0	0	2.21167	0	0	0	0	0	0	0	5.48169	0	1.18514	1.3145	0	0.956111	0	8.10845	0	1.26323	0	0	0.755122	3.34802	0.902353	1.04825	0.924865	0.257043	NaN	Low	0.588231	1.21647
hsa-miR-19a-5p	0	0	0	0	0	0	0	0	0	0	0	0	0	0	0	0	0	0	0	0	0	0	0	0	0	0	0	0	0	NaN	NaN	NaN	NaN	Low	NaN	NaN
hsa-miR-19a-3p	41.1413	102.997	219.304	75.7492	66.8966	24.1944	99.5251	43.3507	12.3892	147.12	15.9867	186.477	54.0935	117.472	1310.12	85.948	42.6651	8.54426	65.6016	606.939	31.5738	56.7591	52.78	35.3704	12.5679	367.321	70.9815	50.2203	143.003	-0.689701	0.628177	0.27223	0.460665	OK	176.549	109.457
hsa-miR-19b-1-5p	0	0	0	0	0	0	0	0	0	0	0	0	0	0	0	0	0	0	0	0	0	0	0	0	0	0	0	0	0	NaN	NaN	NaN	NaN	Low	NaN	NaN
hsa-miR-19b-3p	27.4275	206.65	208.943	94.3655	100.738	41.0253	202.368	61.9875	37.1677	180.341	33.3056	199.705	88.7133	221.078	1732.21	137.517	62.8126	14.4595	113.106	1218.09	47.0737	83.7873	67.86	59.3718	32.8161	597.531	128.371	66.9605	216.635	-0.60654	0.619306	0.327388	0.513857	OK	261.515	171.755
hsa-miR-19b-2-5p	0	0	0	0	0	0	0	0	0	0	0	0	0	0	0	0	0	0	0	0	0	0	0	0	0	0	0	0	0	NaN	NaN	NaN	NaN	Low	NaN	NaN
hsa-miR-20a-5p	82.2825	69.5393	243.479	58.4167	48.7952	42.0772	80.7259	45.3765	24.7785	64.332	37.3023	105.827	58.421	199.895	734.547	175.334	85.3303	40.0923	54.291	1113.3	29.2775	100.004	22.62	17.6852	39.7982	205.948	33.9805	137.269	141.097	-0.911308	0.583542	0.118362	0.277562	OK	184.236	97.9586
hsa-miR-20a-3p	0	0	0	0	0	0	0	0	0	0	0	0	0	0	0	0	0	0	0	0	0	0	0	0	0	0	0	0	0	NaN	NaN	NaN	NaN	Low	NaN	NaN
hsa-miR-21-5p	5128.94	5895.09	10440.3	60947.3	22262.4	3263.09	5026.02	9825.63	29108.5	11244.4	27160.1	56425.6	4233	15269.8	36700.8	35607.7	32804.7	27234.5	30403	88022.9	5530.01	4902.91	3114.02	42703.5	14829.4	5731.56	29625.7	4536.57	22427.8	-0.665143	0.520742	0.201497	0.384192	OK	27508.2	17347.4
hsa-miR-21-3p	370.271	1136.9	819.368	885.238	2474.39	1590.52	235.543	1815.87	4093.09	1626.23	4560.2	5174.83	1761.28	1517.5	1250.74	1864.5	4668.28	1858.71	3275.56	5782.75	661.328	321.635	271.44	6672.38	1868.42	1189.98	4255.11	883.878	2245.93	-0.0289448	0.494728	0.953345	0.97772	OK	2268.46	2223.4
hsa-miR-22-5p	0	2.62412	0	0	0.787019	0	0	1.62059	0	3.16387	0	0.42672	0	10.3991	0	0	0	0.657251	0	4.20689	0	0	0	0	0.698214	0.564241	0	0	0.898145	-1.22988	0.942437	0.191893	NaN	Low	1.25936	0.536931
hsa-miR-22-3p	91278.7	121760	63089.6	294944	98379	304988	33647.2	124664	111694	94970.4	108302	212526	40237.6	251330	76544.5	143664	296937	67031.1	280931	91947.5	73054.3	31339.2	24572.9	187476	89055.1	172532	223635	8976.05	132839	-0.405563	0.445124	0.36223	0.551751	OK	151389	114290
hsa-miR-23a-5p	0	0	0	0	0	0	0	0	0	0	0	0	0	0	0	0	0	0	0	0	0	0	0	0	0	0	0	0	0	NaN	NaN	NaN	NaN	Low	NaN	NaN
hsa-miR-23a-3p	13.7138	266.349	50.0773	129.03	459.619	189.348	159.24	179.885	117.698	237.818	389.009	220.614	208.44	728.71	393.768	202.837	171.846	71.6404	230.737	330.432	337.553	27.0282	113.1	136.429	134.057	157.987	118.554	73.6565	208.899	-1.10329	0.398365	0.00561346	0.0352719	OK	285.098	132.7
hsa-miR-24-1-5p	0	0	0	0	0	0	0	0	0	0	0	0	0	0	0	0	0	0	0	0	0	0	0	0	0	0	0	0	0	NaN	NaN	NaN	NaN	Low	NaN	NaN
hsa-miR-24-3p	0	4.59222	4.31701	4.4936	3.14808	0	3.3175	3.64632	3.09731	1.58193	1.33222	1.70688	2.88499	10.014	25.5812	6.87584	15.4069	1.3145	11.3106	17.21	2.87035	0	0	7.57938	4.8875	2.8212	8.30635	16.7401	5.89414	-0.0438911	0.588116	0.940509	NaN	Low	5.98379	5.80449
hsa-miR-24-2-5p	0	0	0	0	0	0	0	0	0	0	0	0	0	0	0	0	0	0	0	0	0	0	0	0	0	0	0	0	0	NaN	NaN	NaN	NaN	Low	NaN	NaN
hsa-miR-25-5p	0	17.7128	20.7216	1.92583	4.72212	3.15579	6.63501	1.62059	0	6.32774	0	0.85344	4.32748	6.54761	0	5.72987	0	5.91526	0	2.10344	2.87035	0	0	1.26323	4.8875	5.07816	6.04098	10.0441	4.23153	-0.116245	0.667677	0.861784	NaN	Low	4.40192	4.06115
hsa-miR-25-3p	1398.8	5014.7	11418.5	4175.19	2555.45	989.867	2892.86	1922.42	586.94	5115.45	1702.58	7403.16	2478.2	6813.36	5300.8	6032.41	3722.53	2061.14	5863.43	37629.9	1772.15	1610.88	1229.02	1581.56	7470.89	13865.1	2052.42	4724.06	5335.13	-0.237721	0.529987	0.653763	0.781473	OK	5773.69	4896.58
hsa-miR-26a-5p	6431.75	10005.8	6497.1	7755.95	5381.64	6322.1	13340.8	14512	8121.14	6748.01	7657.63	3743.19	8115.47	4930.35	2680.55	3474.59	3058.85	4561.98	2395.59	2738.88	7519.16	19438.7	17462.6	3031.75	7548.39	2721.33	1408.3	2326.88	6783.23	0.238763	0.400188	0.550756	0.705046	OK	6223.2	7343.25
hsa-miR-26a-1-3p	0	0	0	1.28388	0	0	0	0.810294	0	0	0	0	0	0.385153	0.913615	0	0	0.657251	0	1.52978	0	0	0	0	0	0	0	0	0.199285	-1.02506	0.92588	0.268245	NaN	Low	0.267247	0.131323
hsa-miR-26b-5p	891.394	190.905	340.18	270.258	182.588	319.787	380.407	362.202	204.422	229.381	274.438	272.674	289.941	186.414	3490.01	230.341	242.954	262.243	176.446	668.513	261.776	343.258	444.86	207.17	179.441	337.416	98.921	50.2203	406.734	-0.901298	0.482072	0.0615349	0.183588	OK	529.807	283.661
hsa-miR-26b-3p	0	0.656031	2.59021	0	0.787019	2.10386	0	0.405147	0	0	1.33222	0.42672	1.44249	0	0.913615	0	0	2.629	0	1.52978	3.44442	13.5141	22.62	3.78969	0	1.69272	0.755122	0	2.16543	1.89074	0.749079	0.0115999	NaN	Low	0.919845	3.41102
hsa-miR-27a-5p	13.7138	1.31206	0.863402	0	0	3.15579	1.10583	0	3.09731	0	3.99667	0	9.37621	1.54061	0	0	0	0.657251	2.26213	0.382445	0	0	0	0	1.39643	2.25696	0	0	1.61132	-0.717464	0.883976	0.417003	NaN	Low	2.00392	1.21871
hsa-miR-27a-3p	27.4275	69.5393	6.90721	17.9744	24.3976	28.4021	51.9742	41.325	15.4865	37.4391	38.6345	21.336	26.6861	244.187	310.629	32.0873	47.4057	9.85877	11.3106	151.448	16.0739	56.7591	75.4	5.05292	38.4018	34.4187	12.8371	6.69605	52.1463	-0.802941	0.567564	0.157152	0.329198	OK	66.2941	37.9984
hsa-miR-28-5p	27.4275	53.7945	50.9407	108.488	58.2394	14.727	59.7151	55.9103	68.1408	29.5295	66.6112	165.567	51.9298	97.0587	47.508	57.2987	71.1086	45.3503	90.485	166.555	31.5738	48.6507	0	6.31615	64.9339	8.46361	10.5717	16.7401	56.2013	-1.47183	0.429413	0.000609054	0.00709253	OK	82.6171	29.7854
hsa-miR-28-3p	905.108	389.026	573.299	2006.07	247.911	254.567	385.936	392.182	538.932	348.026	502.249	1729.5	371.442	725.244	787.536	1369.44	1237.29	281.961	1472.64	2403.47	363.386	681.11	452.4	209.696	502.714	169.272	528.586	284.582	718.342	-0.977061	0.412348	0.0178119	0.0861173	OK	952.7	483.984
hsa-miR-29a-5p	0	0	0	0	0	0	0	0.810294	0	0	2.66445	0	0	0.770307	0	0	0	0.657251	0	2.86833	0	5.40563	0	2.52646	0.698214	0.564241	0	0	0.605899	1.02764	0.931463	0.269916	NaN	Low	0.39879	0.813009
hsa-miR-29a-3p	68.5688	238.795	163.183	101.427	137.728	17.8828	123.853	105.743	170.352	355.408	141.216	745.906	171.657	989.459	473.253	119.181	59.2571	153.797	352.892	642.889	160.739	43.2451	75.4	20.2117	326.764	157.423	114.023	6.69605	222.748	-1.18145	0.527883	0.0252157	0.104231	OK	309.177	136.319
hsa-miR-30a-5p	41.1413	85.284	43.1701	75.7492	40.925	92.5699	95.1018	108.579	37.1677	70.1324	103.913	113.507	100.975	97.0587	357.224	76.7802	113.774	97.9304	156.087	132.326	106.777	67.5704	90.48	73.2673	90.7678	32.726	283.171	415.155	114.261	0.522355	0.390475	0.180981	0.362297	OK	93.7989	134.723
hsa-miR-30a-3p	54.855	7.87237	17.268	37.8746	18.8885	16.8309	18.7992	41.7302	35.619	22.1471	43.9634	20.4826	38.2261	100.525	162.624	36.6712	21.3326	17.7458	4.52425	143.99	24.1109	35.1366	0	10.1058	25.8339	3.94968	19.6332	20.0881	35.7439	-1.22396	0.510108	0.0164212	0.0823338	OK	50.0577	21.43
hsa-miR-31-5p	0	0	2.59021	1.28388	0	0	0	17.8265	6.19462	3.16387	2.66445	1.28016	0	2.69607	0.913615	9.16779	7.11086	3.28626	2.26213	0.382445	10.9073	0	0	0	2.09464	2.25696	0	0	2.7172	-1.5166	0.816437	0.0632275	NaN	Low	4.02696	1.40745
hsa-miR-31-3p	0	0	0	0	0	0	0	0	0	0	0	0	0	0	0	0	0	0	0	0	0	0	0	0	0	0	0	0	0	NaN	NaN	NaN	NaN	Low	NaN	NaN
hsa-miR-32-5p	0	0	0	0.641942	0	0	0	0	0	0	0	0	0	0	0.913615	0	0	0	0	0	0	0	0	1.26323	0	0	0	0	0.100671	0.293434	0.745392	0.693829	NaN	Low	0.0904683	0.110874
hsa-miR-32-3p	0	0	0	0	0	0	0	0	0	0	0	0	0	0	0	0	0	0	0	0	0	0	0	0	0	0	0	0	0	NaN	NaN	NaN	NaN	Low	NaN	NaN
hsa-miR-33a-5p	0	1.96809	0	0	0	4.20772	1.10583	0	0	0.527312	0	0.85344	0	0	2.74085	1.14597	0	0	0	1.91222	0	0	0	2.52646	1.39643	0	0	6.69605	0.895728	0.645165	0.900737	0.473829	NaN	Low	0.698718	1.09274
hsa-miR-33a-3p	0	0	0	0	0	0	0	0	0	0	0	0	0	0	0	0	0	0	0	0	0	0	0	0	0	0	0	0	0	NaN	NaN	NaN	NaN	Low	NaN	NaN
hsa-miR-92a-1-5p	0	1.31206	0.863402	0.641942	0	0	1.10583	0.405147	0	0.527312	0	1.28016	5.04873	0.770307	0	0	1.18514	1.97175	0	1.91222	0	2.70282	0	1.26323	0	2.8212	0	10.0441	1.20912	0.967602	0.77615	0.212519	NaN	Low	0.818192	1.60005
hsa-miR-92a-3p	31459.3	18634.6	47658.1	21976.3	15120.2	42845.1	27634.8	7960.33	7425.79	19146.2	8921.91	20628.1	20185.5	24498.8	10631.7	25618.2	21669.1	29265.4	34404.7	68518.4	27505.4	11505.9	7607.86	72207.5	8329.69	58996.4	16915.5	190794	32073.7	0.986416	0.450814	0.0286641	0.112884	OK	21516.9	42630.5
hsa-miR-92a-2-5p	0	0	0	0	0	0	0	0	0	0	0	0	0	0	0	0	0	0	0	0.573667	0	0	0	0	0	0	0	0	0.0204881	-0.066358	0.349194	0.849284	NaN	Low	0.0209592	0.020017
hsa-miR-93-5p	27.4275	421.828	556.894	105.279	233.745	174.62	347.232	111.415	65.0435	434.505	58.6179	197.571	279.844	942.471	1044.26	696.752	331.84	128.821	456.949	8299.24	159.591	229.739	286.52	94.7422	677.268	1705.7	248.435	542.38	673.526	-0.355004	0.644754	NaN	NaN	Outlier	755.978	591.074
hsa-miR-93-3p	0	0.656031	3.45361	0.641942	0	0	0	0	0	1.05462	0	0	0	0.770307	0.913615	0	0	0	0	9.56111	0.574069	0	0	0	0	0.564241	0	3.34802	0.769199	-0.59723	0.944254	0.527067	NaN	Low	0.926176	0.612222
hsa-miR-95-5p	0	0	0	1.28388	0	0	0	0.810294	0	0	1.33222	0.42672	0	4.23669	0.913615	1.14597	1.18514	0.657251	0	1.14733	2.29628	0	0	3.78969	2.09464	0	3.77561	6.69605	1.13541	1.20735	0.77687	0.120155	NaN	Low	0.686226	1.58459
hsa-miR-95-3p	0	1.96809	0	3.20971	0.787019	0	3.3175	2.02574	3.09731	3.69118	0	1.28016	0	3.08123	2.74085	4.58389	1.18514	1.3145	0	1.52978	4.59255	0	0	1.26323	4.18928	0	0	6.69605	1.80547	-0.216897	0.703465	0.757834	NaN	Low	1.94094	1.67001
hsa-miR-96-5p	0	0.656031	4.31701	0.641942	0	0	15.4817	2.83603	0	0.527312	1.33222	0.42672	0.721247	0	4.56808	3.43792	3.55543	1.3145	0	6.884	2.29628	10.8113	0	0	2.09464	2.25696	0	3.34802	2.41097	0.0384168	0.765336	0.959966	NaN	Low	2.37888	2.44307
hsa-miR-96-3p	0	0	0	0	0	0	0	0	0	0	0	0	0	0	0	0	0	0	0	0	0	0	0	0	0	0	0	0	0	NaN	NaN	NaN	NaN	Low	NaN	NaN
hsa-miR-98-5p	68.5688	78.0677	46.6237	25.0357	36.9899	41.0253	134.912	62.7978	46.4596	41.6576	21.3156	17.0688	75.7309	24.6498	981.223	22.9195	42.6651	40.0923	18.097	14.7241	56.2588	316.229	120.64	39.1601	41.8928	25.9551	19.6332	60.2644	90.0235	-0.0302077	0.602018	NaN	NaN	Outlier	90.9659	89.0811
hsa-miR-98-3p	0	0	0	0	0	0	0	0	0	0	0	0	0	0	0	0	0	0	0	0	0	0	0	0	0	0	0	0	0	NaN	NaN	NaN	NaN	Low	NaN	NaN
hsa-miR-99a-5p	27.4275	7.21634	19.8582	18.6163	25.1846	7.36351	8.84668	53.0743	23.2298	14.2374	23.98	12.3749	20.1949	14.2507	48.4216	12.6057	9.48114	17.0885	15.8349	6.50156	24.1109	21.6225	15.08	6.31615	14.6625	1.69272	3.02049	6.69605	17.1068	-1.05149	0.446203	0.018447	0.0872408	OK	23.0788	11.1348
hsa-miR-99a-3p	0	0	0	0	0	0	0	1.21544	0	0	0	0	0	0.770307	5.48169	1.14597	1.18514	0	0	0.764889	0	0	0	0	0	0	0	0	0.377266	-1.23599	0.943496	0.190191	NaN	Low	0.529663	0.224868
hsa-miR-100-5p	54.855	5.90428	54.3943	73.1814	33.8418	8.41545	34.2809	222.831	297.342	41.6576	83.9301	17.0688	28.8499	32.3529	57.5578	66.4665	68.7383	54.5518	0	22.1818	88.9807	18.9197	0	21.4749	135.454	2.8212	3.02049	3.34802	54.7293	-1.07783	0.62444	NaN	NaN	Outlier	74.2726	35.1859
hsa-miR-100-3p	0	0	0	2.56777	0.787019	0	0	2.43088	0	0	2.66445	0	0	0.770307	0.913615	0	0	1.97175	0	0.191222	1.72221	0	7.54	1.26323	1.39643	0	0	0	0.86496	0.189922	0.884863	0.830053	NaN	Low	0.808109	0.921811
hsa-miR-101-5p	0	0	0	0	0	0	0	0	0	0.527312	0	0	0	0.770307	1.82723	0	1.18514	0	0	0.573667	0	0	0	0	0	0	0	0	0.174416	-0.840134	0.896916	0.348917	NaN	Low	0.223813	0.12502
hsa-miR-101-3p	191.993	122.022	721.804	1255	225.875	93.6218	320.692	303.86	277.209	356.463	187.844	1845.56	170.935	423.669	2974.73	946.574	464.576	347.029	493.143	559.899	130.314	381.097	648.44	168.01	287.664	168.708	511.218	401.763	534.99	-0.644733	0.491533	0.189629	0.372043	OK	652.581	417.398
hsa-miR-29b-1-5p	0	0	0	0	0	0	0	0	0	0	0	0	0	0	0	0	0	0	0	0	0	0	0	0	0	0	0	0	0	NaN	NaN	NaN	NaN	Low	NaN	NaN
hsa-miR-29b-3p	0	1.96809	0	7.70331	3.14808	1.05193	7.74084	6.48235	1.54865	3.69118	5.3289	3.41376	2.88499	3.46638	138.87	5.72987	7.11086	5.91526	0	1.721	9.18511	13.5141	0	1.26323	16.7571	2.25696	0.755122	0	8.98238	-0.818399	0.749792	NaN	NaN	Low	11.4639	6.50085
hsa-miR-29b-2-5p	0	0	0	0	0	0	0	0	0	0	1.33222	0	0	0	0	0	0	0	0	0.764889	0	0	0	0	1.39643	0	0	0	0.124769	0.287259	0.767865	0.708329	NaN	Low	0.112389	0.13715
hsa-miR-103a-2-5p	0	0	0.863402	0	0	0	0	0	0	0	0	0	0	0	5.48169	0	0	0	0	0	0	0	0	0	0	0	0	0	0.22661	-0.488875	0.779275	0.530433	NaN	Low	0.264642	0.188579
hsa-miR-103a-3p	233.134	337.856	187.358	126.463	114.905	130.439	496.52	201.358	176.547	163.467	83.9301	83.6371	220.701	82.808	714.447	71.0504	68.7383	80.1846	36.194	87.1973	184.276	705.435	452.4	78.3202	135.454	144.446	58.8995	164.053	200.722	0.391928	0.456108	0.390181	0.576586	OK	173.624	227.82
hsa-miR-105-5p	0	0	0	0	0	0	0	0	0	0	0	0	0	0	0	0	0	0	0	0	0	5.40563	0	0	0	0	0	3.34802	0.312631	2.17584	0.890251	0.0145226	NaN	Low	0.113303	0.511958
hsa-miR-105-3p	0	0	0	0	0	0	0	0	0	0	0	0	0	0	0	0	0	0	0	0	0	0	0	0	0	0	0	0	0	NaN	NaN	NaN	NaN	Low	NaN	NaN
hsa-miR-106a-5p	13.7138	5.24825	21.585	0.641942	5.50913	8.41545	5.52917	1.62059	1.54865	10.0189	5.3289	5.12064	13.7037	14.2507	13.7042	43.547	4.74057	4.60076	24.8834	396.786	3.44442	0	0	1.26323	6.28393	26.5193	5.28586	3.34802	23.0943	-1.71403	0.747017	NaN	NaN	Outlier	35.3989	10.7898
hsa-miR-106a-3p	0	0	0	0	0	0	0	0	0	0	0	0	0	0	0	1.14597	0	0	0	0.382445	0	0	0	0	0	0	0	0	0.0545864	-0.216939	0.589659	0.712944	NaN	Low	0.0586827	0.05049
hsa-miR-107	0	2.62412	0.863402	0.641942	0	0	5.52917	0	0	1.05462	0	0.85344	0	0.385153	0.913615	0	1.18514	0.657251	4.52425	0.956111	0	8.10845	0	0	0	0	0.755122	0	1.03756	0.128807	0.860924	0.881068	NaN	Low	0.991277	1.08385
hsa-miR-16-2-3p	0	0	0	0	0	0	0	0.405147	0	0.527312	0	0.42672	0	0.385153	0	0	0	0	0	0.382445	0	0	0	0	0	0	0	0	0.0759563	-0.591592	0.832591	0.477367	NaN	Low	0.091315	0.0605976
hsa-miR-192-5p	3167.88	2029.1	19152.8	46877.8	2449.2	560.679	967.605	3100.59	3704.38	1327.24	988.51	34531.5	4627.52	3734.45	56100.6	40099.9	31150.3	16129.6	70293.3	26391.5	1545.97	5013.72	2065.96	7949.5	5432.8	2178.53	25690.8	177.445	14908.5	-1.14713	0.66585	0.0849248	0.224874	OK	20541.9	9275.17
hsa-miR-192-3p	0	0	0	0	0	0	0	0	0	0	0	0	0	0	0	0	0	0	0	0	0	0	0	0	0	0	1.51024	0	0.0539373	0.569536	0.535643	0.287658	NaN	Low	0.043427	0.0644476
hsa-miR-196a-5p	0	0	0.863402	0	2.36106	0	0	0	0	0	0	0	3.60623	0	2.74085	0	1.18514	0	0	11.2821	0	5.40563	0	0	2.79286	0	0	0	1.0799	0.034968	0.95501	0.970792	NaN	Low	1.06682	1.09299
hsa-miR-197-5p	0	0	0	0	0	0	0	0	0	0	0	0	0	0.385153	0	2.29195	0	0	0	0.382445	0	0	0	0	1.39643	1.12848	0	0	0.199445	0.684004	0.92531	0.459776	NaN	Low	0.153031	0.245859
hsa-miR-197-3p	13.7138	0	0.863402	0.641942	3.14808	1.05193	0	2.02574	3.09731	2.10925	7.99335	3.41376	4.32748	3.08123	107.807	4.58389	2.37029	0.657251	0	17.21	2.29628	5.40563	45.24	1.26323	1.39643	2.25696	3.02049	23.4362	9.3718	0.234461	0.760333	NaN	NaN	Low	8.61194	10.1317
hsa-miR-198	0	0	0	0	0	0	0	0	0	0	0	0	0	0	0	0	0	0	0	0	0	0	0	0	0	0	0	0	0	NaN	NaN	NaN	NaN	Low	NaN	NaN
hsa-miR-199a-5p	0	24.9292	6.04381	6.41942	14.9534	5.25965	11.0583	14.9904	18.5838	3.16387	2.66445	7.68096	3.60623	13.4804	104.152	4.58389	4.74057	3.94351	9.0485	15.1066	0	45.9479	0	2.52646	4.8875	0	3.77561	10.0441	12.1997	-0.431816	0.668219	0.518137	0.685994	OK	14.0119	10.3874
hsa-miR-199a-3p	54.855	99.7167	48.3505	39.1585	66.8966	23.1425	50.8684	61.1772	23.2298	32.6933	18.6511	71.2622	41.8323	99.7547	102.325	17.1896	16.592	23.661	22.6213	28.6833	20.0924	89.1929	67.86	11.3691	27.9286	11.8491	10.5717	10.0441	42.556	-0.554267	0.432009	0.199493	0.382391	OK	50.6317	34.4803
hsa-miR-208a-5p	0	0	0	0	0	0	0	0	0	0	0	0	0	0	0	0	0	0	0	0	0	0	0	0	0	0	0	0	0	NaN	NaN	NaN	NaN	Low	NaN	NaN
hsa-miR-208a-3p	0	2.62412	0	0.641942	0	9.46738	2.21167	1.21544	0	8.43699	0	0	0	5.39215	0	1.14597	1.18514	0	0	0	1.14814	0	0	0	0	0.564241	0	0	1.21547	-1.80905	0.939409	0.0541379	NaN	Low	1.89123	0.539716
hsa-miR-129-5p	0	0	0	1.28388	1.57404	1.05193	0	1.21544	0	1.05462	2.66445	0	1.44249	0.385153	0	0	80.5897	0	2.26213	0.956111	7.4629	10.8113	0	45.4763	131.962	2.25696	5.28586	0	10.6334	1.83674	0.876519	NaN	NaN	Outlier	4.65153	16.6153
hsa-miR-129-1-3p	0	0	0	0	0	0	0	0	0	0	0	0	0	0	0	0	0	0	0	0	0	0	0	0	0	0	0	0	0	NaN	NaN	NaN	NaN	Low	NaN	NaN
hsa-miR-148a-5p	27.4275	74.1315	62.1649	301.071	55.0913	9.46738	33.175	107.364	88.2733	38.4937	50.6245	231.282	43.996	289.635	243.022	269.304	237.029	63.0961	171.922	2942.91	26.9813	86.4901	0	15.1588	297.439	19.7484	54.3688	10.0441	208.918	-1.58101	0.685317	NaN	NaN	Outlier	313.163	104.674
hsa-miR-148a-3p	49191.2	11576.3	51187.6	366633	25235	4751.57	3999.8	18947.1	15283.7	10418.1	14035	154188	13923.7	45446.2	51110.4	70139.3	72572.2	28628.5	58917	288030	8297.6	6467.84	4463.68	20123.2	19663.8	4161.84	30352.9	2186.26	51783.2	-2.10116	0.601362	0.000475837	0.0057259	OK	83990.7	19575.8
hsa-miR-30c-5p	13.7138	43.9541	52.6675	46.8618	16.5274	14.727	56.3976	87.1066	77.4327	38.4937	54.6212	15.7886	33.1773	17.3319	226.577	12.6057	14.2217	42.0641	24.8834	79.7397	49.37	29.731	52.78	7.57938	60.7446	9.59209	10.5717	20.0881	43.191	-0.835623	0.477138	0.0798898	0.217936	OK	55.361	31.0211
hsa-miR-30c-2-3p	0	0.656031	0.863402	0.641942	0.787019	0	0	2.43088	1.54865	0	0	0	2.16374	1.54061	2.74085	0	0	1.3145	0	0.573667	4.01849	0	7.54	1.26323	1.39643	0	0	3.34802	1.17241	0.137233	0.796129	0.863142	NaN	Low	1.11669	1.22813
hsa-miR-30d-5p	137.138	55.1066	55.2577	55.849	34.6288	329.254	201.262	67.2544	85.176	72.769	362.365	64.4347	114.678	36.5896	169.932	50.4228	94.8114	111.075	56.5531	91.4042	136.054	140.546	316.68	312.018	73.3125	86.893	118.554	1543.44	177.624	1.59598	0.471104	0.000704716	0.00803376	OK	88.3042	266.943
hsa-miR-30d-3p	0	3.28015	6.04381	38.5165	15.7404	5.25965	7.74084	10.1287	1.54865	19.5105	17.3189	39.685	17.3099	46.9887	10.0498	28.6493	13.0366	21.032	47.5046	206.902	10.3332	5.40563	0	11.3691	52.366	6.20665	23.4088	6.69605	24.0011	-0.695171	0.607388	0.252406	0.440523	OK	29.6743	18.3279
hsa-miR-139-5p	54.855	3.93619	4.31701	7.06137	5.50913	1.05193	1.10583	5.67206	0	3.16387	3.99667	8.10768	10.8187	16.5616	121.511	19.4816	11.8514	5.25801	6.78638	76.2977	0.574069	16.2169	22.62	5.05292	17.4553	6.20665	0	0	15.5525	-0.73997	0.709768	0.297156	0.486868	OK	19.4557	11.6492
hsa-miR-139-3p	0	0	0	0	0	0	0	0	0	0	0	0	0	0	0.913615	0	0	0	0	0	0	0	0	0	0	0	0	0	0.0326291	-0.0997782	0.42158	0.812907	NaN	Low	0.033757	0.0315012
hsa-miR-147a	0	0	0	0	0	0	0	0	0	0	0	0	0	0	0	0	0	0	0	0	0	0	0	0	0	0	0	0	0	NaN	NaN	NaN	NaN	Low	NaN	NaN
hsa-miR-7-5p	0	0	0.863402	0	0	0	0	0	0	0	0	0	0	0	0	0	0	0	0	0	0	0	0	0	0	0	0	0	0.0308358	-0.0953182	0.412962	0.817458	NaN	Low	0.0318541	0.0298175
hsa-miR-7-1-3p	0	0	0	0	0	0	0	0	0	0	0	0	0.721247	0	0	1.14597	0	0	0	0	0	0	0	0	0	0	0	0	0.0666864	-0.248154	0.62125	0.689567	NaN	Low	0.0724076	0.0609653
hsa-miR-7-2-3p	0	0	0	0	0	0	0	0	0	0	0	0	0	0	0	0	0	0	0	0	0	0	0	0	0	0	0	0	0	NaN	NaN	NaN	NaN	Low	NaN	NaN
hsa-miR-10a-5p	548.55	49.2023	280.606	436.521	243.976	168.309	274.247	827.31	706.186	248.364	155.87	148.925	598.635	190.651	1294.59	299.099	340.136	157.74	97.2714	86.8149	762.364	272.984	490.1	319.597	550.193	90.2785	202.373	140.617	356.483	-0.333863	0.449367	0.457504	0.626891	OK	397.547	315.418
hsa-miR-10a-3p	0	0	0	0	0	0	0	0	0	0	0	0	0	0	0	0	0	0	0	0	0	0	0	0	0	0	0	0	0	NaN	NaN	NaN	NaN	Low	NaN	NaN
hsa-miR-10b-5p	137.138	53.7945	132.964	88.588	195.968	135.699	300.787	105.743	60.3975	169.267	38.6345	44.3789	760.194	129.797	187.291	13.7517	33.184	27.6045	61.0774	11.4733	122.277	562.186	392.08	265.278	137.548	196.92	70.9815	271.19	168.078	0.934103	0.512176	0.0681834	0.197347	OK	115.49	220.667
hsa-miR-10b-3p	0	0	0.863402	0.641942	3.9351	0	0	0.405147	0	2.10925	0	0.85344	0.721247	6.16246	0.913615	1.14597	1.18514	0	0	0.191222	0	0	0	46.7395	12.5679	1.12848	6.04098	6.69605	3.29646	2.8347	0.747736	0.000150012	NaN	Low	0.810542	5.78237
hsa-miR-34a-5p	13.7138	4.59222	8.63402	44.294	14.1663	4.20772	1.10583	7.29265	15.4865	18.4559	26.6445	66.1416	8.65496	21.1834	116.029	104.284	111.403	17.7458	24.8834	144.946	6.88883	8.10845	0	26.5278	10.4732	0.564241	34.7356	6.69605	30.995	-1.32546	0.630806	0.0356215	0.129893	OK	44.3095	17.6804
hsa-miR-34a-3p	0	0	0	1.92583	0	0	0	0.405147	0	1.58193	0	0.42672	0	0	0.913615	0	0	0	0	0.956111	0	0	0	0	0	0	0	0	0.221763	-1.07079	0.930884	0.250022	NaN	Low	0.30048	0.143046
hsa-miR-181a-5p	1727.93	1327.81	1248.48	1656.21	1616.54	1655.74	1899.82	2942.58	1421.66	1435.87	3640.97	2581.66	2713.33	2708.4	2447.58	1738.44	1890.3	976.675	904.85	1223.44	1497.17	2559.57	3249.74	802.151	2643.44	1013.94	530.851	2166.17	1865.05	-0.0159283	0.297146	0.957251	0.978021	OK	1875.34	1854.75
hsa-miR-181a-2-3p	13.7138	7.87237	12.0876	1.28388	7.87019	8.41545	7.74084	16.2059	12.3892	7.90967	11.99	4.69392	11.5399	3.46638	5.48169	1.14597	2.37029	4.60076	0	1.52978	12.6295	2.70282	22.62	0	9.775	1.12848	2.26537	0	6.90817	-0.71623	0.561394	0.202024	NaN	Low	8.58859	5.22775
hsa-miR-181b-5p	137.138	48.5463	112.242	195.15	70.0447	76.7909	85.1493	219.185	133.184	72.2417	286.428	337.535	208.44	249.194	162.624	160.436	177.771	62.4389	101.796	106.893	93.5733	81.0845	60.32	92.2158	233.203	75.6082	39.2664	200.881	138.549	-0.37961	0.359397	0.290858	0.481753	OK	156.673	120.426
hsa-miR-181b-3p	0	0	0	0	0	0	0	0	0	0	0	0	0	0	0	0	0	0	0	0	0	0	0	0	0	0	0	0	0	NaN	NaN	NaN	NaN	Low	NaN	NaN
hsa-miR-181c-5p	54.855	11.8086	26.7655	35.9488	15.7404	11.5712	27.6459	104.528	54.2029	36.3845	57.2856	24.323	41.8323	67.4019	184.55	50.4228	85.3303	15.1168	13.5728	50.2915	74.0549	40.5422	7.54	42.9498	321.178	11.8491	56.6342	127.225	58.984	0.765721	0.49748	0.123755	0.286995	OK	43.6883	74.2797
hsa-miR-181c-3p	0	0	0	0	0	0	0	0	0	0	0	0	0	0	0	0	0	0	0	0	0	0	0	0	0	0	0	0	0	NaN	NaN	NaN	NaN	Low	NaN	NaN
hsa-miR-182-5p	150.851	185.657	326.366	128.388	363.603	100.985	2030.31	322.497	322.12	293.713	868.61	167.701	429.863	243.417	1039.69	467.557	511.982	107.789	63.3395	1343.15	218.146	2800.12	1960.4	180.642	739.409	271.964	163.106	656.212	587.771	0.978533	0.52476	0.0622199	0.18411	OK	395.744	779.798
hsa-miR-182-3p	0	0	0	0	0	0	0	0	0	0	0	0	0	0	0	0	0	0	0	0	0	0	0	0	0	0	0	0	0	NaN	NaN	NaN	NaN	Low	NaN	NaN
hsa-miR-183-5p	13.7138	5.90428	19.8582	8.34525	18.1014	9.46738	120.536	21.8779	15.4865	20.0378	11.99	11.0947	29.5711	14.2507	177.241	16.0436	31.9988	9.20151	2.26213	136.533	14.9258	118.924	67.86	15.1588	78.8982	33.2902	22.6537	87.0486	40.4384	0.738642	0.561955	0.188706	0.371579	OK	30.3068	50.57
hsa-miR-183-3p	0	0	0	0	0	0	0	0	0	0	0	0	0	0	0	0	0	0	0	0	0	0	0	0	0	0	0	0	0	NaN	NaN	NaN	NaN	Low	NaN	NaN
hsa-miR-187-5p	0	0	0	0	0	0	0	0	0	0	0	0	0	0	0	0	0	0	0	0	0	0	0	0	0	0	0	0	0	NaN	NaN	NaN	NaN	Low	NaN	NaN
hsa-miR-187-3p	0	0	0	0	0	0	0	0	1.54865	0	0	0	0	1.15546	0	1.14597	0	0	0	0.764889	0	0	0	0	0.698214	0	0.755122	3.34802	0.336298	0.748256	0.956811	0.434197	NaN	Low	0.250991	0.421605
hsa-miR-196a-3p	0	0	0	0	0	0	0	0	0	0	0	0	0	0	0	0	0	0	0	0	0	0	0	0	0	0	0	0	0	NaN	NaN	NaN	NaN	Low	NaN	NaN
hsa-miR-199b-5p	27.4275	3.93619	13.8144	8.34525	40.925	5.25965	2.21167	17.4213	20.1325	3.69118	18.6511	8.5344	25.2436	23.4944	22.8404	1.14597	9.48114	11.8305	0	2.86833	1.72221	5.40563	0	7.57938	9.775	8.46361	1.51024	6.69605	11.0145	-0.925918	0.562717	0.099879	0.249813	OK	14.4325	7.59651
hsa-miR-199b-3p	27.4275	103.653	41.4433	36.5907	77.9149	16.8309	55.2917	55.9103	13.9379	29.5295	33.3056	72.1157	33.8986	105.917	110.547	17.1896	11.8514	13.8023	22.6213	27.536	24.1109	83.7873	75.4	11.3691	31.4196	16.9272	15.1024	10.0441	41.9813	-0.417347	0.449438	0.353098	0.542151	OK	48.0115	35.951
hsa-miR-203a-5p	0	0	0	0	0	0	0	0	0	0	0	0	0	0	0	0	0	0	0	0	0	0	0	0	0	0	0	0	0	NaN	NaN	NaN	NaN	Low	NaN	NaN
hsa-miR-203a-3p	13.7138	0	3.45361	8.34525	7.08317	3.15579	2.21167	3.64632	1.54865	2.63656	21.3156	3.41376	10.0975	10.7843	63.9531	4.58389	16.592	8.54426	4.52425	797.97	4.01849	2.70282	0	0	4.8875	0	0.755122	6.69605	35.9512	-3.07242	0.832119	NaN	NaN	Outlier	64.2628	7.63957
hsa-miR-204-5p	13.7138	1.31206	0	5.77748	0	3.15579	4.42334	10.939	18.5838	2.63656	5.3289	3.84048	9.37621	5.39215	132.474	9.16779	24.888	3.94351	0	6.31033	6.88883	0	0	0	16.7571	0	0	0	10.1753	-1.66232	0.806263	NaN	NaN	Outlier	15.4648	4.88582
hsa-miR-204-3p	0	0	0	0.641942	0	0	0	0	0	0	0	0	0	0	0	0	2.37029	0.657251	0	0.191222	1.14814	0	0	1.26323	1.39643	0	1.51024	0	0.327812	0.937939	0.950408	0.323701	NaN	Low	0.224853	0.430771
hsa-miR-205-5p	0	0	1.7268	6.41942	3.14808	19.9867	7.74084	0	0	0.527312	9.32557	0	0	0	0	0	45.0354	1.97175	0	0	8.03697	0	0	0	0	1.12848	23.4088	43.5243	6.14216	0.625554	0.91899	0.496063	NaN	Low	4.83101	7.4533
hsa-miR-205-3p	0	0	0	3.20971	0	0	0	0	0	0	1.33222	0	0	0	0	0	0	0	0	0	0	0	0	0	0	0	2.26537	3.34802	0.36269	0.682498	0.905898	0.451214	NaN	Low	0.278466	0.446914
hsa-miR-210-5p	0	0	0.863402	0	0	0	0	0	0	0	0	0	0	0	0	0	0	0	0	0.382445	0.574069	0	0	0	0	0	0	0	0.064997	-0.337171	0.697721	0.62892	NaN	Low	0.0725578	0.0574362
hsa-miR-210-3p	27.4275	36.0817	64.7551	164.979	114.905	39.9734	15.4817	42.5404	187.387	60.6408	137.219	459.151	100.975	195.273	185.464	500.79	506.056	446.931	443.377	826.271	198.054	94.5986	7.54	1183.65	149.418	51.3459	850.268	87.0486	256.343	0.549175	0.594187	0.355358	0.544346	OK	208.134	304.552
hsa-miR-211-5p	0	0	0.863402	0.641942	0	0	0	0	0	0.527312	0	0	0	0.385153	0.913615	0	0	0	0	0.191222	0	0	0	0	0	0	0.755122	0	0.152777	-0.119945	0.940852	0.898556	NaN	Low	0.159125	0.14643
hsa-miR-211-3p	0	0	0	0	0	0	0	0	0	0	0	0	0	0	0	0	0	0	0	0	0	0	0	0	0	0	0	0	0	NaN	NaN	NaN	NaN	Low	NaN	NaN
hsa-miR-212-5p	0	0	0	0	0	0	0	0	0	0	0	0	0	0.385153	0	0	0	0	0	0.764889	0	0	0	0	0	0	0	0	0.0410729	-0.177205	0.542428	0.743904	NaN	Low	0.0435923	0.0385536
hsa-miR-212-3p	0	3.28015	0	1.92583	0	2.10386	3.3175	1.21544	0	1.05462	3.99667	3.84048	2.88499	3.85153	2.74085	0	3.55543	1.3145	11.3106	18.1661	2.87035	0	0	8.84261	13.2661	2.25696	6.04098	3.34802	3.6137	0.609038	0.644923	0.344987	NaN	Low	2.86206	4.36534
hsa-miR-181a-3p	0	13.7767	5.18041	2.56777	9.44423	19.9867	14.3758	11.3441	1.54865	4.7458	21.3156	3.41376	24.5224	4.23669	10.9634	1.14597	0	6.57251	4.52425	1.91222	6.88883	24.3253	7.54	7.57938	9.07678	3.94968	3.02049	0	7.99848	-0.0931509	0.555298	0.86678	NaN	Low	8.25661	7.74035
hsa-miR-214-5p	0	2.62412	1.7268	7.70331	19.6755	0	0	2.83603	3.09731	5.80043	2.66445	13.2283	4.32748	24.6498	13.7042	5.72987	5.92571	1.3145	4.52425	13.1943	4.01849	0	0	5.05292	1.39643	0	5.28586	0	5.30286	-1.48026	0.678429	0.0291176	NaN	Low	7.80737	2.79835
hsa-miR-214-3p	13.7138	1.96809	7.77062	12.8388	12.5923	0	0	9.72353	6.19462	7.90967	2.66445	11.9482	5.76997	66.6315	23.754	17.1896	14.2217	1.3145	6.78638	97.7146	0	0	0	6.31615	13.9643	0	9.81659	0	12.5287	-1.36001	0.74823	0.0691195	0.198558	OK	18.0324	7.02503
hsa-miR-215-5p	0	3.93619	4.31701	7.06137	8.65721	10.5193	0	2.83603	0	5.27312	1.33222	20.9093	6.49122	30.4271	3.65446	10.3138	3.55543	1.97175	2.26213	57.5579	0	0	0	6.31615	7.68035	3.38544	0.755122	0	7.11473	-1.29207	0.724661	0.0745871	NaN	Low	10.1035	4.12594
hsa-miR-215-3p	0	0	0	0	0	0	0	0	0	0	0	0	0	0	0	0	0	0	0	0	0	0	0	0	0	0	0	0	0	NaN	NaN	NaN	NaN	Low	NaN	NaN
hsa-miR-216a-5p	0	0	0	0	0	0	0	0	0	0	0	0	0	0	5.48169	1.14597	0	0	0	1.721	0	0	0	0	0	0	0	0	0.298167	-0.708656	0.859769	0.409803	NaN	Low	0.369959	0.226374
hsa-miR-216a-3p	0	0	0	0	0	0	0	0	0	0	0	0	0	0	0	0	0	0	0	0	0	0	0	0	0	0	0	0	0	NaN	NaN	NaN	NaN	Low	NaN	NaN
hsa-miR-217	0	0	0	0	0	0	0	0	0	0	0	0	0	0	0.913615	0	0	0	0	0	0	0	0	0	0	0	0	0	0.0326291	-0.0997782	0.42158	0.812907	NaN	Low	0.033757	0.0315012
hsa-miR-218-5p	0	7.87237	8.63402	30.1713	3.9351	0	2.21167	20.2574	7.74327	18.9832	0	6.82752	12.9824	36.2044	42.9399	34.3792	26.0731	9.85877	2.26213	59.4701	5.74069	0	0	0	136.152	0.564241	0.755122	6.69605	17.1683	0.313644	0.746123	NaN	NaN	Outlier	15.3095	19.0272
hsa-miR-218-1-3p	0	0	0	0	0	0	0	0	0	0	0	0	0	0	0	0	0	0	0	0	0	0	0	0	0	0	0	0	0	NaN	NaN	NaN	NaN	Low	NaN	NaN
hsa-miR-218-2-3p	0	0	0	0	0	0	0	0	0	0	0	0	0	0	0	0	0	0	0	0	0	0	0	0	0	0	0	0	0	NaN	NaN	NaN	NaN	Low	NaN	NaN
hsa-miR-219a-5p	0	0	1.7268	3.85165	0	0	0	0	0	0	0	1.28016	0	0.385153	0	1.14597	1.18514	0	0	1.721	0	0	0	1.26323	0	0	0	3.34802	0.568112	-0.07625	0.946232	0.935774	NaN	Low	0.583122	0.553103
hsa-miR-219a-1-3p	0	0	0	1.92583	0	0	0	0	0	0	0	0	0	0	0.913615	0	0	0	0	1.33856	0	0	0	0	0	0	0	0	0.149214	-0.530868	0.801686	0.50785	NaN	Low	0.176362	0.122067
hsa-miR-221-5p	0	0	0	0	0	0	0	0.405147	0	1.05462	0	0	0	0	0.913615	0	0	0	0	0	0	0	0	0	0	0	0	0	0.0847638	-0.395336	0.735438	0.590887	NaN	Low	0.0963054	0.0732222
hsa-miR-221-3p	54.855	144.983	27.6289	27.6035	30.6937	26.2983	51.9742	75.3574	44.911	22.1471	30.6412	21.336	11.5399	64.7058	130.647	40.1091	48.5908	7.88701	9.0485	37.2883	23.5368	94.5986	90.48	20.2117	32.8161	19.7484	4.53073	13.3921	43.1271	-0.22591	0.476484	0.635416	0.771475	OK	46.4969	39.7574
hsa-miR-222-5p	0	0	0	0	0	0	0	0	0	0	0	0	0	0	0	0	0	0	0	0	0	0	0	0	0	0	0	0	0	NaN	NaN	NaN	NaN	Low	NaN	NaN
hsa-miR-222-3p	27.4275	34.1136	22.4484	64.8362	32.2678	43.1292	12.1642	50.2382	29.4244	24.7836	62.6145	65.2881	23.8011	75.8752	11.877	65.3205	60.4423	22.3465	29.4076	33.0815	69.4624	0	7.54	59.3718	43.2893	91.9712	38.5112	26.7842	40.2792	-0.0329295	0.407197	0.935546	0.971452	OK	40.7389	39.8195
hsa-miR-223-5p	0	0.656031	0	0.641942	1.57404	0	1.10583	0	0	2.63656	0	2.98704	0	1.92577	3.65446	2.29195	1.18514	2.629	0	1.721	0	0	0	2.52646	0	1.69272	0	0	0.972427	-0.48701	0.83637	0.560372	NaN	Low	1.13502	0.809837
hsa-miR-223-3p	27.4275	50.5144	19.8582	17.3324	16.5274	24.1944	81.8318	17.0162	34.0704	18.4559	74.6046	16.6421	90.8771	4.62184	162.624	3.43792	4.74057	6.57251	0	6.11911	17.2221	148.655	309.14	17.6852	7.68035	47.9604	3.77561	3.34802	44.0334	1.02523	0.642928	0.110794	0.264295	OK	29.0143	59.0525
hsa-miR-224-5p	13.7138	1.31206	0.863402	1.92583	0	0	1.10583	1.21544	0	4.21849	0	7.25424	0	26.5756	0.913615	3.43792	5.92571	0.657251	0	4.01567	0.574069	0	0	0	2.79286	0	1.51024	0	2.78614	-1.45503	0.841457	0.083777	NaN	Low	4.08301	1.48927
hsa-miR-224-3p	0	0	0	0	0	0	0	0	0	0	0	0	0	0	0	0	0	0	0	0	0	0	0	0	0	0	0	0	0	NaN	NaN	NaN	NaN	Low	NaN	NaN
hsa-miR-200b-5p	0	0	0	0	0	0	0	0	0	0	1.33222	0	0	0.770307	0	1.14597	0	0	0	0	0	0	0	0	0	0	0	3.34802	0.23559	0.428233	0.884792	0.628391	NaN	Low	0.20088	0.270301
hsa-miR-200b-3p	0	0	0	0.641942	0	2.10386	0	0	0	0	7.99335	0	0	6.54761	1.82723	0	4.74057	2.629	0	0.764889	1.14814	0	0	0	8.37857	3.94968	0	6.69605	1.6936	0.737895	0.884196	0.403978	NaN	Low	1.26969	2.11752
hsa-let-7g-5p	1042.25	335.232	335	181.67	222.726	209.334	563.976	346.401	202.874	207.761	174.521	129.723	514.249	206.057	912.702	215.443	221.622	291.819	162.873	658.569	421.941	1121.67	904.8	164.22	458.028	155.73	83.8186	545.728	392.526	0.42632	0.414528	0.303739	0.491703	OK	334.948	450.104
hsa-let-7g-3p	0	3.93619	0	5.13554	2.36106	14.727	5.52917	2.43088	7.74327	1.58193	1.33222	4.2672	0	3.46638	0.913615	4.58389	9.48114	5.91526	2.26213	0.764889	5.74069	2.70282	0	26.5278	0	7.89937	10.5717	6.69605	4.87751	0.95389	0.605257	0.115024	NaN	Low	3.32132	6.4337
hsa-let-7i-5p	822.825	1342.9	961.83	631.029	1079.79	681.651	2024.78	1343.47	778.973	734.545	390.342	386.182	998.205	576.96	4346.98	562.673	568.868	441.673	248.834	344.583	644.68	2878.5	3129.1	414.339	817.609	452.521	420.603	492.159	1018.45	0.349439	0.447886	0.435275	0.611291	OK	895.709	1141.19
hsa-let-7i-3p	0	1.96809	0	0.641942	0	0	3.3175	0	0	0	2.66445	0	0	0	4.56808	0	1.18514	0	0	0	1.72221	2.70282	0	0	2.79286	0.564241	0	0	0.790262	0.170441	0.934324	0.855252	NaN	Low	0.743635	0.836888
hsa-miR-1-3p	0	0	0	0	0	0	0	1.21544	0	0.527312	0	0	0	0.770307	0.913615	0	0	0	0	0	0.574069	0	0	0	0	0	0	0	0.142884	-0.780495	0.884702	0.377662	NaN	Low	0.180618	0.10515
hsa-miR-15b-5p	0	52.4825	41.4433	12.1969	33.0548	13.6751	95.1018	40.9199	27.8758	44.8215	23.98	16.2154	40.3898	10.3991	84.9662	18.3356	20.1474	17.7458	4.52425	11.2821	23.5368	151.358	271.44	8.84261	35.6089	20.8769	12.082	33.4802	41.6708	1.15366	0.508828	0.023373	0.100448	OK	25.8442	57.4974
hsa-miR-15b-3p	0	1.31206	3.45361	0.641942	0	2.10386	0	2.43088	0	3.16387	0	0	1.44249	0.385153	0.913615	0	0	1.3145	2.26213	0.764889	0	0	7.54	0	0	0.564241	0	0	1.01047	-0.887856	0.868059	0.3064	NaN	Low	1.31195	0.708998
hsa-miR-23b-5p	0	0	0	0	0	0	0	0	0	0	0	0	0	0	0	0	0	0	0	0	0	0	0	0	0	0	0	0	0	NaN	NaN	NaN	NaN	Low	NaN	NaN
hsa-miR-23b-3p	41.1413	2.62412	7.77062	20.5422	6.29615	1.05193	22.1167	37.6787	30.9731	12.6555	5.3289	14.5085	9.37621	5.00699	1449.91	11.4597	22.5177	27.6045	9.0485	13.768	32.1479	2.70282	0	13.8955	29.325	5.64241	4.53073	43.5243	67.2552	-1.99575	0.772014	NaN	NaN	Outlier	107.545	26.9655
hsa-miR-27b-5p	41.1413	3.93619	3.45361	7.70331	0.787019	3.15579	2.21167	9.31838	17.0352	3.69118	2.66445	0.42672	0.721247	3.08123	28.3221	6.87584	8.296	4.60076	6.78638	3.25078	13.7777	5.40563	0	3.78969	8.37857	0	4.53073	10.0441	7.26376	-0.516892	0.60694	0.394416	NaN	Low	8.55126	5.97627
hsa-miR-27b-3p	918.821	1901.18	1105.15	2151.15	675.262	478.628	1304.88	1620.99	1974.53	1461.18	691.424	1762.78	1243.43	6915.82	10819.9	2859.2	2180.66	1219.86	2655.73	7714.29	1619.45	1273.03	950.04	2272.55	5305.73	306.383	2185.32	2691.81	2437.83	-0.228352	0.478996	0.633554	0.770077	OK	2630.36	2245.3
hsa-miR-30b-5p	370.271	214.522	183.041	191.941	103.887	125.18	375.984	361.391	233.847	195.633	766.029	93.0249	199.064	99.3696	72.1756	122.619	67.5531	239.239	158.349	176.116	259.479	378.394	309.14	83.3732	271.605	77.301	65.6956	271.19	216.622	-0.0790646	0.393065	0.840582	0.908534	OK	222.556	210.688
hsa-miR-30b-3p	0	1.31206	0	0	0	0	0	0	0	0	0	0	0	0.385153	0.913615	0	0	0.657251	0	0	0	5.40563	0	0	0	0	0	0	0.309776	0.855182	0.934518	0.360136	NaN	Low	0.22056	0.398991
hsa-miR-122-5p	41.1413	0	56.1211	38.5165	2.36106	0	0	3.24118	13.9379	1.05462	7.99335	20.4826	13.7037	1.92577	1406.05	118.035	60.4423	59.8098	63.3395	30.978	5.74069	51.3535	0	17.6852	4.18928	0	49.8381	3.34802	73.9747	-1.66792	0.84344	NaN	NaN	Outlier	112.534	35.4154
hsa-miR-122-3p	0	0	0	0.641942	0	0	0	0	0	0	0	0	0	0.385153	1.82723	2.29195	1.18514	0	2.26213	0.382445	0	0	0	0	1.39643	0	0	0	0.370443	-0.247243	0.956642	0.796061	NaN	Low	0.402108	0.338778
hsa-miR-124-5p	0	0	0	0	0	0	0	0	0	0	0	0	0	0	0	0	0	0	0	0	0	0	0	0	0	0	0	0	0	NaN	NaN	NaN	NaN	Low	NaN	NaN
hsa-miR-124-3p	0	0	0	0	0	0	1.10583	0	0	0	0	0	0	0	0	0	1.18514	0	0	0	0	0	0	2.52646	0	0	0.755122	10.0441	0.557737	2.17974	0.956638	0.0226946	NaN	Low	0.201687	0.913786
hsa-miR-125b-5p	13.7138	0.656031	10.3608	15.4066	8.65721	3.15579	28.7517	6.48235	88.2733	5.27312	25.3123	0.42672	15.8674	3.46638	91.3615	10.3138	14.2217	11.8305	0	5.35422	55.6847	37.8394	30.16	13.8955	9.07678	0.564241	10.5717	13.3921	18.9311	-0.282188	0.644497	0.661501	0.784672	OK	20.7766	17.0855
hsa-miR-125b-1-3p	0	0.656031	0	0	2.36106	1.05193	1.10583	3.64632	3.09731	1.05462	5.3289	0	0	2.69607	0.913615	2.29195	2.37029	0.657251	0	0.191222	0.574069	0	0	0	3.49107	0	0	0	1.12456	-0.689148	0.837837	0.410774	NaN	Low	1.38815	0.860959
hsa-miR-128-1-5p	0	0	0	0	0	0	0	0.405147	1.54865	0	0	0	0	0	0	0	0	0	0	0	0	0	0	0	0	0	0	0	0.0697786	-0.252866	0.62617	0.686339	NaN	Low	0.0758782	0.0636791
hsa-miR-128-3p	54.855	274.221	62.1649	79.6008	89.7202	102.037	158.134	80.6243	61.9462	124.973	62.6145	59.3141	85.8284	334.313	54.8169	48.1309	100.737	80.8419	266.931	111.291	67.7402	162.169	105.56	136.429	261.132	137.675	147.249	622.732	140.492	0.950189	0.381507	0.0127521	0.0676985	OK	95.8296	185.155
hsa-miR-130a-5p	0	0	0	0	0	0	0	0	0	0	0	0	0	0	0	0	0	0	0	0	0	0	0	0	0	0	0	0	0	NaN	NaN	NaN	NaN	Low	NaN	NaN
hsa-miR-130a-3p	0	438.229	189.948	1061.77	439.944	317.683	184.674	553.026	748	365.427	499.584	859.841	209.162	750.279	494.266	874.378	973.002	331.255	547.434	1612.77	558.569	45.9479	113.1	536.873	631.884	541.671	532.361	318.062	526.041	-0.521239	0.45203	0.248867	0.439678	OK	620.048	432.033
hsa-miR-132-5p	0	0	0	0	0	0	0	0	0	0	0	0	0	0	0	0	0	0	0	0.956111	0	0	0	0	0	0	0	0	0.0341468	-0.101791	0.424576	0.810526	NaN	Low	0.035351	0.0329427
hsa-miR-132-3p	13.7138	30.1774	39.7165	69.9717	79.4889	15.779	36.4925	17.8265	40.265	32.166	33.3056	60.5942	51.2085	149.054	65.7803	74.4883	53.3314	58.4953	106.32	485.513	40.1849	5.40563	0	101.058	314.196	51.3459	163.106	197.533	85.2328	0.624082	0.54862	0.255309	0.443819	OK	67.08	103.386
hsa-miR-133a-5p	0	0	0	0	0	0	2.21167	0.405147	0	1.58193	0	0	0	6.54761	0	0	0	0	0	0	0	0	0	0	0	0.564241	0	0	0.40395	-0.687356	0.924412	0.457143	NaN	Low	0.498399	0.309501
hsa-miR-133a-3p	0	11.8086	1.7268	4.4936	3.9351	0	9.95251	8.50809	0	31.1114	0	0	0	288.48	7.30892	2.29195	2.37029	1.3145	0	1.14733	5.74069	0	0	0	0.698214	0	0	0	13.6031	-3.22767	0.908161	NaN	NaN	Outlier	24.5821	2.62418
hsa-miR-135a-5p	0	0	0	0.641942	0.787019	0	2.21167	0	0	0	1.33222	0	0	0.770307	0	0	0	0	0	13.0031	0	0	0	0	13.9643	0	0	0	1.16823	0.612016	0.956645	0.522334	NaN	Low	0.924092	1.41238
hsa-miR-135a-3p	0	0	0	0	0	0	0	0	0	0	0	0	0	0	0	0	0	0	0	0	0	0	0	0	0	0	0	0	0	NaN	NaN	NaN	NaN	Low	NaN	NaN
hsa-miR-137	0	0	0	0	0	0	0	0	0	0	0	0	0	0.770307	0	0	0	0	0	0	0	0	0	0	0	0	0	0	0.027511	-0.086894	0.395586	0.826137	NaN	Low	0.0283392	0.0266827
hsa-miR-138-5p	0	0.656031	2.59021	8.34525	2.36106	0	0	2.83603	1.54865	6.32774	1.33222	5.12064	0.721247	6.16246	3.65446	9.16779	67.5531	0.657251	2.26213	57.9403	1.14814	8.10845	0	13.8955	11.8696	2.8212	15.1024	73.6565	10.9228	0.838492	0.733303	0.252854	0.440523	OK	7.83508	14.0105
hsa-miR-138-2-3p	0	0	0	0	0	0	0	0	0	0	0	0	0	0	0	0	0	0	0	0	0	0	0	0	0	0	0	0	0	NaN	NaN	NaN	NaN	Low	NaN	NaN
hsa-miR-140-5p	0	6.56031	3.45361	5.13554	4.72212	3.15579	5.52917	8.10294	4.64596	7.90967	13.3222	5.54736	6.49122	18.8725	20.0995	9.16779	2.37029	0.657251	2.26213	13.1943	2.87035	8.10845	0	0	1.39643	5.64241	3.02049	0	5.79421	-1.20228	0.560182	0.0318547	NaN	Low	8.07787	3.51055
hsa-miR-140-3p	0	5.90428	12.0876	1.92583	1.57404	4.20772	2.21167	9.31838	0	4.7458	0	2.1336	7.93371	17.7171	16.4451	6.87584	15.4069	1.3145	2.26213	11.6646	3.44442	0	0	0	12.5679	6.77089	0	0	5.23257	-0.753891	0.676791	0.265313	NaN	Low	6.56944	3.89569
hsa-miR-141-5p	0	0.656031	0	1.28388	2.36106	4.20772	0	0	1.54865	0.527312	13.3222	0	3.60623	5.7773	3.65446	0	1.18514	5.25801	18.097	30.5956	0	8.10845	0	2.52646	0	0	0.755122	16.7401	4.29324	-0.180796	0.833054	0.828187	NaN	Low	4.5619	4.02458
hsa-miR-141-3p	0	0	1.7268	1.92583	0.787019	0	5.52917	0.810294	3.09731	2.10925	17.3189	0	3.60623	3.85153	0	1.14597	1.18514	1.3145	2.26213	74.1942	2.87035	0	0	2.52646	1.39643	0	2.26537	6.69605	4.87925	-1.29183	0.826362	NaN	NaN	Low	6.92863	2.82987
hsa-miR-142-5p	617.119	982.078	504.227	229.173	556.423	692.17	1600.14	633.245	792.911	822.079	1136.39	627.705	1549.24	159.454	912.702	114.597	141.032	230.695	115.368	60.0438	192.887	2986.61	5247.84	208.433	131.264	563.676	127.616	87.0486	786.506	1.03298	0.570628	0.0702571	0.199641	OK	516.377	1056.63
hsa-miR-142-3p	54.855	83.3159	58.7113	18.6163	32.2678	48.3888	122.748	43.7559	60.3975	37.4391	62.6145	37.1246	121.891	5.00699	5.48169	3.43792	2.37029	5.91526	2.26213	4.01567	28.7035	154.061	173.42	27.7911	8.37857	51.9101	12.082	13.3921	45.7269	0.558279	0.595673	0.348644	0.537865	OK	36.9882	54.4656
hsa-miR-143-5p	0	0	0	0	0	0	0	0	0	0	0	0	0	0.385153	0	0	1.18514	0.657251	0	0.382445	0	0	0	0	0	0	0	0	0.093214	-0.521015	0.802681	0.516278	NaN	Low	0.109865	0.0765629
hsa-miR-143-3p	397.699	2269.21	1432.38	2034.32	33032.8	2099.65	2203.93	2496.11	1756.17	13377.4	1699.92	10440.1	3781.5	37939.5	8943.38	7875.13	2135.63	1465.01	3128.52	12900	2555.76	524.346	505.18	761.728	3528.77	1826.45	2697.3	301.322	5861.05	-2.0862	0.582738	0.000343592	0.00453793	OK	9487.73	2234.36
hsa-miR-144-5p	109.71	89.8762	105.335	10.2711	142.45	21.0386	484.356	126.406	4.64596	142.374	17.3189	82.7837	134.873	19.6428	42.0263	13.7517	18.9623	27.6045	4.52425	9.17867	36.7404	527.049	286.52	31.5807	29.325	43.4465	52.8586	3.34802	93.4999	0.718849	0.63537	0.257893	0.444675	OK	70.6762	116.324
hsa-miR-144-3p	329.13	384.434	467.1	75.7492	461.98	178.828	1980.55	379.218	60.3975	651.23	89.259	259.019	418.323	106.302	497.92	77.9262	117.329	236.61	27.1455	43.9811	211.258	2348.75	2631.46	87.1629	115.904	273.657	261.272	43.5243	457.693	1.15126	0.596947	0.0537825	0.170311	OK	284.186	631.201
hsa-miR-145-5p	0	5.24825	6.90721	30.8132	17.3144	3.15579	4.42334	9.72353	10.8406	3.16387	2.66445	20.9093	4.32748	35.4341	240.281	24.0654	49.776	0.657251	2.26213	30.2131	5.74069	2.70282	15.08	6.31615	3.49107	2.25696	0.755122	0	19.233	-2.23162	0.703948	NaN	NaN	Outlier	31.7135	6.75241
hsa-miR-145-3p	0	0	0	0	0	0	0	0	0	0	0	0	0	0.770307	0.913615	0	0	0	0	0	0	0	0	0	0	0	0	0	0.0601401	-0.235498	0.608502	0.698747	NaN	Low	0.0650377	0.0552425
hsa-miR-152-5p	0	0.656031	0.863402	1.92583	0	0	0	1.21544	3.09731	0	0	1.28016	0	3.08123	3.65446	3.43792	0	0	0	5.73667	0	0	0	0	0.698214	0	0	0	0.915952	-1.64941	0.931524	0.0766174	NaN	Low	1.3891	0.442804
hsa-miR-152-3p	0	9.18443	12.951	55.849	19.6755	5.25965	0	15.8007	12.3892	4.7458	10.6578	42.2453	7.93371	27.3459	17.3587	29.7953	23.7029	11.1733	18.097	24.8589	13.2036	5.40563	0	16.422	6.28393	2.25696	8.30635	0	14.3179	-1.38757	0.525923	0.00833115	0.0490361	OK	20.7175	7.91841
hsa-miR-153-3p	0	1.31206	0	1.28388	0.787019	2.10386	0	0.810294	1.54865	0.527312	0	0	2.16374	0	0.913615	0	0	0.657251	0	0	0	0	0	1.26323	6.28393	0.564241	0	6.69605	0.961255	1.43679	0.822293	0.0805866	NaN	Low	0.518592	1.40392
hsa-miR-153-5p	0	0	0	0	0	0	0	0	0	0	0	0	0	0	0	0	0	0	0	0	0	0	0	0	0	0	0	0	0	NaN	NaN	NaN	NaN	Low	NaN	NaN
hsa-miR-191-5p	1412.52	4605.34	1662.05	1280.03	1684.22	2110.17	4120.34	2250.19	1847.54	1786	1946.38	579.912	3320.62	1101.92	5112.59	611.95	783.379	742.036	698.997	5756.75	1117.71	8749.02	8203.52	886.787	1144.37	1920.67	485.544	3364.76	2474.48	0.691025	0.461896	0.134638	0.302516	OK	1892.94	3056.01
hsa-miR-191-3p	0	0	0	0	0	0	2.21167	0	0	0	0	0	0	0	0	0	0	0	0	4.58933	0.574069	0	0	0	3.49107	0	0	0	0.388077	0.207718	0.900124	0.817497	NaN	Low	0.360187	0.415966
hsa-miR-9-5p	0	1.96809	0	0	0	1.05193	1.10583	0	3.09731	0	1.33222	0.85344	5.04873	1.54061	0	1.14597	1.18514	0	6.78638	0.956111	1.14814	0	0	2.52646	2.09464	2.25696	4.53073	16.7401	1.97746	1.41659	0.710052	0.046038	NaN	Low	1.07777	2.87714
hsa-miR-9-3p	0	0	0	1.28388	0	1.05193	6.63501	0.405147	4.64596	1.58193	3.99667	0.42672	0	3.46638	0.913615	2.29195	11.8514	0.657251	2.26213	5.35422	1.14814	13.5141	0	205.906	6.98214	10.7206	14.3473	30.1322	11.7705	3.59007	0.674431	1.02e-07	2.21e-05	OK	1.80495	21.7361
hsa-miR-125a-5p	0	20.337	15.5412	14.7647	3.14808	53.6485	59.7151	3.64632	43.3623	3.16387	29.3089	1.28016	30.2924	2.31092	6.39531	9.16779	8.296	6.57251	15.8349	5.35422	74.0549	75.6789	67.86	25.2646	6.98214	12.9775	7.55122	30.1322	22.5943	0.595221	0.582497	0.306855	0.495267	OK	17.9984	27.1903
hsa-miR-125a-3p	0	0	0	0	0	0	1.10583	0	7.74327	0	0	0.42672	0.721247	0	0	1.14597	0	0	0	2.10344	1.14814	0	0	0	0.698214	0	0	0	0.53903	-0.961597	0.956809	0.314895	NaN	Low	0.712302	0.365758
hsa-miR-125b-2-3p	0	1.31206	0.863402	1.92583	1.57404	0	0	2.02574	3.09731	1.05462	1.33222	2.98704	0.721247	2.69607	2.74085	2.29195	1.18514	1.97175	9.0485	3.82445	2.29628	5.40563	0	3.78969	2.09464	0	2.26537	0	2.01799	-0.0455555	0.605755	0.940052	NaN	Low	2.04985	1.98614
hsa-miR-126-5p	6267.18	9942.81	2644.6	2389.31	9072.76	6206.39	11170	4219.61	1135.16	6418.96	1405.5	4324.81	10167.4	6810.67	4853.12	1992.85	1982.74	2083.49	7141.53	5328.41	5788.34	14754.7	14944.3	2489.83	2192.39	4510.54	3660.83	924.054	5529.37	0.215342	0.433199	0.619121	0.759352	OK	5117.47	5941.27
hsa-miR-126-3p	397.699	248.636	158.866	147.005	155.83	190.399	550.706	133.699	61.9462	169.794	55.9534	53.7667	512.085	63.9355	326.161	68.7584	41.48	124.22	287.29	47.0407	308.275	532.455	746.46	152.851	122.886	193.535	115.534	63.6124	215.388	0.457433	0.467993	0.328354	0.514627	OK	181.525	249.252
hsa-miR-127-5p	0	0	0	0.641942	0	0	0	0	0	0.527312	2.66445	0.42672	0	0.385153	0.913615	0	1.18514	0	0	0.573667	0	0	0	0	0	0	0	0	0.261357	-1.2708	0.948279	0.18021	NaN	Low	0.369558	0.153156
hsa-miR-127-3p	13.7138	153.511	44.8969	36.5907	110.97	30.506	75.1967	89.1324	213.714	22.1471	319.734	61.8744	85.8284	101.295	197.341	16.0436	29.6286	21.6893	38.4561	45.5109	8.03697	748.68	60.32	6.31615	26.5321	15.7987	1.51024	33.4802	93.1591	0.556205	0.625425	NaN	NaN	Outlier	75.4204	110.898
hsa-miR-129-2-3p	0	0	0	0	0	0	0	0	0	0	0	0	0	0	0	0	3.55543	0	0	0	0	0	0	0	0	0	0	0	0.12698	-0.26547	0.633093	0.674981	NaN	Low	0.138629	0.11533
hsa-miR-134-5p	0	10.4965	0.863402	0.641942	3.14808	0	0	2.43088	0	1.58193	22.6478	7.25424	2.88499	6.16246	6.39531	9.16779	23.7029	1.3145	0	9.94356	8.61104	24.3253	0	17.6852	5.58571	0.564241	12.082	0	6.33892	0.539346	0.685223	0.431217	NaN	Low	5.16764	7.5102
hsa-miR-134-3p	0	0	0	0	0	0	0	0	0	0	0	0	0	0	0	0	0	0	0	0	0	0	0	0	0	0	0	0	0	NaN	NaN	NaN	NaN	Low	NaN	NaN
hsa-miR-136-5p	0	0	0	0	0	0	0	0	0	0	0	0.85344	0	0	0	0	0	0	0	0	0	0	0	0	0	0	0	0	0.03048	-0.0948512	0.411648	0.817767	NaN	Low	0.0314816	0.0294784
hsa-miR-136-3p	13.7138	90.5323	23.3119	30.1713	155.043	16.8309	7.74084	70.0905	125.441	46.9307	103.913	236.403	33.1773	242.647	140.697	105.43	168.29	41.4068	144.776	185.868	25.2591	281.093	0	68.2144	75.4071	11.2848	130.636	16.7401	92.5374	-0.178295	0.546892	0.744413	0.846188	OK	98.2483	86.8266
hsa-miR-138-1-3p	0	0	0	0	0	0	0	0	0	0	0	0	0	0	0	0	0	0	0	0	0	0	0	0	0	0	0	0	0	NaN	NaN	NaN	NaN	Low	NaN	NaN
hsa-miR-146a-5p	27.4275	426.42	141.598	349.859	558.784	512.29	234.437	378.407	212.166	228.326	655.454	374.66	263.976	401.715	1147.5	381.609	523.833	252.384	741.977	216.846	212.406	316.229	173.42	4570.37	126.377	433.337	185.005	80.3525	504.541	1.01341	0.516181	NaN	NaN	Outlier	334.279	674.804
hsa-miR-146a-3p	0	0	0	0	0	0	0	0	0	0	0	0	0	0	0	0	0	0	0	0	0	0	0	0	0	0	0	0	0	NaN	NaN	NaN	NaN	Low	NaN	NaN
hsa-miR-149-5p	0	1.31206	0	1.92583	0.787019	2.10386	0	1.62059	0	0	6.66112	0	1.44249	2.69607	3.65446	2.29195	0	1.3145	0	55.2632	6.31476	2.70282	0	0	25.1357	0	0.755122	3.34802	4.26177	0.107269	0.858635	NaN	NaN	Low	4.10341	4.42014
hsa-miR-149-3p	0	0	0	0	0	0	0	0	0	0	0	0	0	0	0	0	0	0	0	0	0	0	0	0	0	0	0	0	0	NaN	NaN	NaN	NaN	Low	NaN	NaN
hsa-miR-150-5p	383.985	24.2731	41.4433	17.9744	3.14808	103.089	122.748	3.64632	55.7515	12.6555	14.6545	7.68096	318.791	11.1695	105.066	11.4597	16.592	72.9549	33.9319	13.1943	232.498	94.5986	98.02	66.9512	9.775	310.897	14.3473	77.0045	81.3678	0.314058	0.638405	0.622761	0.76209	OK	72.5462	90.1895
hsa-miR-150-3p	0	0	0	0	0	0	0	0	0	0	0	0	0	0	0	0	0	0	0	0	0	0	0	0	0	0	0	0	0	NaN	NaN	NaN	NaN	Low	NaN	NaN
hsa-miR-154-5p	0	1.96809	0	1.28388	8.65721	0	1.10583	2.83603	3.09731	2.10925	9.32557	3.84048	2.88499	6.16246	0.913615	3.43792	2.37029	0	2.26213	5.73667	0	2.70282	0	5.05292	0	0.564241	6.7961	0	2.61099	-0.19376	0.699688	0.781839	NaN	Low	2.78606	2.43592
hsa-miR-154-3p	0	0	0	0	0	0	0	0	0	0	0	0	0	0	0	0	1.18514	0	0	0	0	0	0	0	0	0	0	0	0.0423265	-0.12229	0.46157	0.791052	NaN	Low	0.0441194	0.0405337
hsa-miR-184	0	0	0	0	0.787019	0	0	0	0	0	0	0	0	0	0	0	0	0	0	0	0	0	0	0	0	0	0	0	0.0281078	-0.0883335	0.398926	0.824759	NaN	Low	0.0289681	0.0272476
hsa-miR-185-5p	13.7138	0	4.31701	0.641942	0	4.20772	3.3175	0	0	0	2.66445	0.42672	2.88499	3.08123	8.22254	5.72987	14.2217	0.657251	2.26213	3.82445	1.14814	5.40563	0	0	0	6.77089	3.02049	0	3.08994	-0.238111	0.76264	0.754874	NaN	Low	3.34436	2.83553
hsa-miR-185-3p	0	0	0	0	0	0	0	0	0	0	0	0	0	0	0	0	0	0	0	0	0	0	0	0	0	0	0	0	0	NaN	NaN	NaN	NaN	Low	NaN	NaN
hsa-miR-186-5p	891.394	528.761	575.889	523.183	533.599	338.722	1354.65	1051.76	1347.33	775.675	800.667	541.508	921.753	228.396	1656.38	250.968	342.506	187.317	153.825	162.156	445.478	1448.71	1379.82	324.65	282.078	309.204	357.928	1054.63	670.319	0.171689	0.418674	0.681749	0.795345	OK	630.48	710.158
hsa-miR-186-3p	0	0	0	0	0	0	0	0	0	0	0	0	0	0	0	0	0	0	0	0	0	0	0	0	0	0.564241	0	0	0.0201514	0.23969	0.359127	0.5045	NaN	Low	0.0184813	0.0218216
hsa-miR-188-5p	0	0	0	0	0	0	0	0	1.54865	0	1.33222	0	0	0	0.913615	0	0	0	0	0.382445	0	0	0	0	0	0	0	3.34802	0.268749	0.353228	0.925732	0.702783	NaN	Low	0.236012	0.301485
hsa-miR-188-3p	0	0	0	0	0	0	0	0	0	0	0	0	0	0	0	0	0	0	0	0	0	0	15.08	0	0	0	0	0	0.538571	0.85802	0.641911	0.181332	NaN	Low	0.382977	0.694165
hsa-miR-190a-5p	0	0	1.7268	0.641942	0	1.05193	8.84668	0.810294	0	1.58193	0	0.42672	0.721247	0.770307	0	1.14597	1.18514	0.657251	0	0	1.72221	13.5141	30.16	0	0.698214	0.564241	0	0	2.36518	1.73575	0.804955	0.0310575	NaN	Low	1.09233	3.63803
hsa-miR-190a-3p	0	0	0	0	0	0	0	0	0	0	0	0	0	0.385153	0	1.14597	0	0	0	0.573667	0	0	0	0	0.698214	1.69272	0	0	0.160562	0.810641	0.916708	0.376537	NaN	Low	0.116603	0.204521
hsa-miR-193a-5p	0	0	1.7268	14.1227	5.50913	0	0	4.45662	0	1.58193	1.33222	2.98704	2.88499	4.23669	0	0	1.18514	0	0	0.191222	1.14814	0	0	5.05292	0.698214	0	0	0	1.68264	-0.819988	0.868465	0.345077	NaN	Low	2.14835	1.21692
hsa-miR-193a-3p	41.1413	14.4327	21.585	190.657	14.9534	2.10386	2.21167	50.2382	23.2298	46.4034	18.6511	212.933	15.1462	250.735	87.7071	359.836	260.731	19.7175	140.252	601.776	10.9073	0	15.08	15.1588	238.091	2.8212	12.8371	60.2644	97.4858	-0.999743	0.702866	0.154916	0.327045	OK	129.973	64.9982
hsa-miR-194-5p	356.558	20.993	150.232	153.424	39.351	21.0386	75.1967	90.753	100.662	23.2017	13.3222	98.5723	69.9609	16.5616	387.373	43.547	39.1097	401.58	97.2714	16.6363	24.685	302.715	196.04	63.1615	43.9875	11.8491	56.6342	10.0441	104.445	-0.112606	0.578016	0.845539	0.91207	OK	108.519	100.371
hsa-miR-195-5p	0	1.96809	17.268	41.0843	30.6937	0	12.1642	27.55	21.6812	11.6009	6.66112	27.3101	10.0975	52.766	379.15	61.8826	31.9988	13.145	18.097	195.62	16.648	18.9197	0	7.57938	25.1357	1.69272	15.1024	40.1763	38.7855	-1.34761	0.67456	0.0457422	0.152897	OK	55.6886	21.8824
hsa-miR-195-3p	0	0	0	2.56777	0	4.20772	1.10583	4.86177	3.09731	2.63656	0	1.28016	0	11.1695	7.30892	3.43792	1.18514	0.657251	0	14.9153	1.14814	0	0	0	6.98214	0	0.755122	3.34802	2.52373	-0.609735	0.806962	0.449893	NaN	Low	3.04925	1.99822
hsa-miR-206	0	0	0	0.641942	1.57404	0	0	0	0	0	0	0	0	3.46638	0	0	0	0.657251	0	0	0	0	0	0	0	0	0	0	0.226415	-0.781411	0.880745	0.374963	NaN	Low	0.286275	0.166554
hsa-miR-320a	6582.6	589.772	1309.78	3254.65	1542.56	4136.19	345.02	1048.52	1341.13	522.566	1941.05	1950.54	1725.94	1820.24	687.039	3044.85	5693.42	1654.3	2300.58	1479.68	5003.01	762.194	173.42	10556.8	1564	3920.34	3410.89	1720.88	2502.93	0.436211	0.490063	0.373406	0.564366	OK	2127.39	2878.46
hsa-miR-200c-5p	0	0	0	0	0	0	0	0	0	0	0	0	0	0	0	0	0	0	0	0.573667	0	0	0	0	0	0	0	0	0.0204881	-0.066358	0.349194	0.849284	NaN	Low	0.0209592	0.020017
hsa-miR-200c-3p	0	0.656031	0	4.4936	2.36106	3.15579	12.1642	0.810294	4.64596	0.527312	14.6545	0	2.16374	1.92577	3.65446	4.58389	5.92571	1.3145	9.0485	12.8119	8.61104	18.9197	0	10.1058	0.698214	0.564241	0	13.3921	4.89958	0.345536	0.687003	0.614991	NaN	Low	4.31563	5.48354
hsa-miR-1-5p	0	0	0	0	0	0	0	0	0	0	0	0	0	0	0	0	0	0	0	0	0	0	0	0	0	0	0	0	0	NaN	NaN	NaN	NaN	Low	NaN	NaN
hsa-miR-155-5p	27.4275	13.1206	18.9948	10.2711	12.5923	7.36351	13.27	14.5853	20.1325	6.32774	23.98	17.0688	30.2924	31.9677	81.3118	12.6057	29.6286	17.7458	31.6698	207.667	12.6295	21.6225	0	5.05292	17.4553	11.8491	2.26537	6.69605	25.1998	-1.50709	0.550079	0.00614812	0.0374068	OK	37.2828	13.1168
hsa-miR-155-3p	0	0	0	0	0	0	0	0	0	0	0	0	0	0	0	0	0	0	0	0	0	0	0	0	0	0	0	0	0	NaN	NaN	NaN	NaN	Low	NaN	NaN
hsa-miR-181b-2-3p	0	0	0.863402	0	1.57404	0	0	0	0	0.527312	0	0	0	0	0	0	0	0	0	0.191222	0	0	0	0	0.698214	1.12848	0	0	0.177952	0.499534	0.939527	0.594943	NaN	Low	0.147449	0.208456
hsa-miR-128-2-5p	0	0	0	0	0	0	0	0	0	0	0	0	0	0	0	0	0	0	0	0	0	0	0	0	0	0	0	0	0	NaN	NaN	NaN	NaN	Low	NaN	NaN
hsa-miR-194-3p	0	0	0	0	0	0	0	0.405147	0	0	0	0	0	0	0	0	0	1.3145	0	0	0	0	0	0	0	0	0	0	0.061416	-0.239674	0.612537	0.695589	NaN	Low	0.0665059	0.0563262
hsa-miR-106b-5p	54.855	29.5214	35.3995	21.1841	31.4808	18.9348	97.3134	44.161	20.1325	43.7669	59.9501	29.017	57.6997	31.9677	21.9268	14.8977	24.888	34.1771	61.0774	571.181	25.2591	83.7873	113.1	18.9484	43.2893	42.8823	15.1024	60.2644	60.9345	-0.252412	0.534233	NaN	NaN	Outlier	66.2514	55.6175
hsa-miR-106b-3p	13.7138	1.31206	1.7268	0	2.36106	0	0	0.810294	0	0.527312	0	1.70688	1.44249	5.00699	10.9634	1.14597	0	0.657251	0	68.0751	0	0	0	0	2.09464	0	3.77561	0	4.11856	-1.49255	0.901441	NaN	NaN	Low	6.07733	2.15979
hsa-miR-29c-5p	0	0	0	0	0	0	0	0	0	0	1.33222	0	0	0	1.82723	0	0	0	0	0	0	0	0	0	0	0	0	0	0.112838	-0.342166	0.697372	0.623674	NaN	Low	0.126156	0.0995191
hsa-miR-29c-3p	13.7138	132.518	83.75	35.9488	59.0264	14.727	91.7843	36.8684	46.4596	218.307	38.6345	284.622	74.2884	504.166	208.304	33.2332	11.8514	53.8946	128.941	553.015	88.9807	24.3253	45.24	10.1058	192.707	158.552	58.1444	0	114.361	-0.780238	0.596456	0.190832	0.373727	OK	144.553	84.169
hsa-miR-30c-1-3p	0	1.96809	0.863402	0	0	0	1.10583	1.21544	1.54865	0.527312	1.33222	0.42672	2.16374	1.92577	1.82723	0	0	0	0	1.14733	0	8.10845	0	0	0	1.69272	0	0	0.923319	0.438152	0.823815	0.594825	NaN	Low	0.784179	1.06246
hsa-miR-200a-5p	0	0	0	0	0	0	0	0	9.29192	0.527312	3.99667	0	0	0	0	0	4.74057	0	0	0	0	2.70282	0	1.26323	2.09464	0.564241	0	6.69605	1.13848	0.663916	0.948155	0.48379	NaN	Low	0.881048	1.39591
hsa-miR-200a-3p	0	3.28015	2.59021	7.70331	3.9351	2.10386	5.52917	4.86177	4.64596	4.21849	54.6212	11.5214	3.60623	60.8542	14.6178	25.2114	69.9234	29.5763	56.5531	38.2445	7.4629	5.40563	0	32.844	214.352	14.6703	36.2459	210.925	33.0537	1.6692	0.637316	0.00881591	0.0513863	OK	15.8137	50.2937
hsa-miR-302a-5p	0	0	0	0	0	0	0	0	0	0	0	0	0	0	0	0	0	0	0	0	0	0	0	0	0	0	0	0	0	NaN	NaN	NaN	NaN	Low	NaN	NaN
hsa-miR-302a-3p	0	0	0	0	0	0	0	0	0	0	0	0	0	0	0	0	0	0	0	0	0	0	0	0	0	0	0	0	0	NaN	NaN	NaN	NaN	Low	NaN	NaN
hsa-miR-219a-2-3p	0	0	0	0	0	0	0	0	0	0	0	0	0	0	0	0	0	0	0	0	0	0	0	0	0	0	0	0	0	NaN	NaN	NaN	NaN	Low	NaN	NaN
hsa-miR-34b-5p	0	0	0	0	0	0	0	0	0	0	0	0	0	0	0	0	1.18514	0	0	0	0	0	0	0	0	0	0	0	0.0423265	-0.12229	0.46157	0.791052	NaN	Low	0.0441194	0.0405337
hsa-miR-34b-3p	0	0	0	0	0	0	0	0	0	0	1.33222	0	0	0	0	1.14597	3.55543	0	0	0	0	0	0	0	0	0	0	0	0.215487	-0.603466	0.828988	0.466641	NaN	Low	0.259909	0.171064
hsa-miR-34c-5p	13.7138	7.21634	0	332.526	7.08317	115.712	0	7.29265	9.29192	10.0189	559.534	4.2672	5.04873	19.2577	4.56808	363.274	577.164	0.657251	0	22.9467	8.03697	0	0	0	19.55	0.564241	55.8791	10.0441	76.916	-2.0416	0.855863	0.0170593	0.0843616	OK	123.769	30.0628
hsa-miR-34c-3p	0	0	0	1.92583	0	2.10386	0	0	0	0	0	0	0	0	0	6.87584	3.55543	0	0	0	0	0	0	0	0	0	0	0	0.516463	-0.994359	0.915795	0.277573	NaN	Low	0.687719	0.345207
hsa-miR-299-5p	0	0	0	0	0	0	0	0	0	0	0	0	0	0	0	0	0	0	0	0	0	0	0	0	0	0	0	0	0	NaN	NaN	NaN	NaN	Low	NaN	NaN
hsa-miR-299-3p	0	0	0	1.28388	0	0	0	0.405147	0	0.527312	0	1.28016	0	1.54061	8.22254	3.43792	3.55543	2.629	0	1.721	0	10.8113	0	0	1.39643	0	1.51024	0	1.36861	0.440097	0.858922	0.608383	NaN	Low	1.16146	1.57575
hsa-miR-301a-5p	0	0	0	0	0	0	1.10583	0	0	0	0	0	0	0	0	0	0	0	0	0	0	0	0	0	0	0	0	0	0.0394941	-0.115974	0.450888	0.797015	NaN	Low	0.0410806	0.0379075
hsa-miR-301a-3p	27.4275	70.8513	45.7603	20.5422	22.8236	21.0386	128.277	57.1257	35.619	43.7669	30.6412	15.7886	48.3235	14.6358	21.0132	11.4597	31.9988	14.4595	2.26213	522.61	46.4996	148.655	180.96	39.1601	114.507	42.8823	29.4498	154.009	69.3767	0.685477	0.568297	NaN	NaN	Outlier	53.1982	85.5552
hsa-miR-99b-5p	82.2825	55.1066	61.3015	40.4424	47.2212	36.8176	75.1967	149.904	232.298	50.6219	78.6012	21.7627	50.4873	50.4551	121.511	67.6124	39.1097	40.7496	31.6698	79.7397	100.462	86.4901	120.64	44.213	136.152	13.5418	14.3473	50.2203	70.6771	-0.137507	0.406616	0.735232	0.841708	OK	74.0427	67.3114
hsa-miR-99b-3p	0	0	0	1.92583	0	0	2.21167	1.62059	0	1.58193	0	1.70688	0	3.46638	2.74085	0	5.92571	0	0	5.54545	0	0	0	1.26323	4.18928	0.564241	3.77561	3.34802	1.42377	0.444423	0.81401	0.585089	NaN	Low	1.20619	1.64135
hsa-miR-296-5p	0	0	0.863402	0.641942	0	0	0	0	0	0	0	0	0.721247	0	2.74085	0	0	0	0	0	1.72221	0	0	0	0	1.12848	0	0	0.279219	-0.22778	0.939542	0.808442	NaN	Low	0.301215	0.257222
hsa-miR-296-3p	0	0	0	0	0	0	0	0	0	0	0	0	0	0	0	0	0	0	0	0	0	0	0	0	0	0	0	0	0	NaN	NaN	NaN	NaN	Low	NaN	NaN
hsa-miR-130b-5p	0	0	0	0	0.787019	3.15579	2.21167	0	0	0	0	0	0	0	0	0	0	0	0	0	1.14814	0	0	0	0	0	0	0	0.260808	-0.807153	0.886443	0.362531	NaN	Low	0.33192	0.189695
hsa-miR-130b-3p	123.424	104.309	102.745	591.229	142.45	131.491	42.0217	183.126	188.936	61.1681	199.834	848.319	58.421	172.164	57.5578	142.101	337.766	113.047	278.241	268.094	41.333	32.4338	37.7	757.938	49.5732	163.066	650.16	539.032	229.203	0.623581	0.520268	0.230693	0.418916	OK	180.425	277.98
hsa-miR-30e-5p	41.1413	11.1525	8.63402	14.1227	2.36106	5.25965	45.3392	28.3603	3.09731	16.3467	19.9834	14.0818	19.4737	13.8655	39.2855	14.8977	22.5177	17.7458	11.3106	21.0344	8.61104	27.0282	45.24	11.3691	15.3607	18.6199	15.8576	20.0881	19.0066	0.20592	0.399378	0.606133	0.750656	OK	17.6525	20.3608
hsa-miR-30e-3p	41.1413	66.2591	50.9407	48.1457	26.7587	38.9214	59.7151	83.8655	94.4679	46.4034	78.6012	27.7368	90.8771	31.9677	240.281	21.7735	23.7029	35.4916	31.6698	74.003	56.2588	216.225	128.18	31.5807	62.141	24.8266	10.5717	30.1322	63.3085	0.194515	0.439569	0.658118	0.783233	OK	59.0471	67.57
hsa-miR-26a-2-3p	0	0.656031	0	0	0	0	0	0	0	1.05462	0	0	0.721247	0	0.913615	0	0	0	0	0.191222	0	0	0	0	0	0	0	0	0.126312	-0.722257	0.871418	0.407201	NaN	Low	0.157286	0.0953385
hsa-miR-361-5p	0	122.678	26.7655	129.03	292.771	84.1545	58.6092	61.9875	151.768	120.754	281.099	232.989	82.2221	296.568	82.2254	93.9698	55.7017	130.793	305.387	645.758	153.851	35.1366	0	116.217	115.904	46.2677	249.19	73.6565	144.48	-0.75884	0.504919	0.132866	0.300664	OK	181.626	107.335
hsa-miR-361-3p	0	1.31206	0.863402	0.641942	3.9351	3.15579	0	0.810294	3.09731	0.527312	1.33222	1.70688	2.16374	1.15546	1.82723	0	0	0	2.26213	6.11911	0	0	0	3.78969	2.09464	0	2.26537	0	1.39499	-0.0986235	0.750666	0.895474	NaN	Low	1.44265	1.34733
hsa-miR-362-5p	0	0.656031	0	0	0.787019	0	0	0	0	0	0	0	0	0	0	0	0	0	0	0.191222	0	0	0	0	0	0	0	0	0.0583669	-0.313287	0.680296	0.645146	NaN	Low	0.0646794	0.0520544
hsa-miR-362-3p	0	0.656031	0	0	0.787019	0	0	0.810294	0	0	0	1.70688	2.16374	1.92577	4.56808	5.72987	1.18514	0.657251	0	1.91222	0	0	0	0	2.79286	0	2.26537	0	0.970018	-0.160822	0.857657	0.851259	NaN	Low	1.02403	0.916009
hsa-miR-363-5p	0	0.656031	0	1.28388	0	0	0	0	0	0	0	0	0	0.385153	0	0	0	0	0	0.382445	0	0	0	0	0	0	0	0	0.0966969	-0.544838	0.811926	0.502193	NaN	Low	0.114742	0.0786519
hsa-miR-363-3p	13.7138	11.1525	14.6778	1.28388	5.50913	2.10386	43.1275	7.29265	0	17.9286	2.66445	7.68096	32.4561	2.31092	0	5.72987	0	9.85877	2.26213	10.8997	7.4629	32.4338	30.16	7.57938	2.09464	5.64241	3.77561	0	9.99291	0.15003	0.646787	0.816568	NaN	Low	9.47378	10.512
hsa-miR-365a-5p	0	0	0	0.641942	0	0	0	0	0	0	0	0	0	0	0	0	0	0	0	0	0	0	0	0	0	0	0	0	0.0229265	-0.074353	0.368559	0.84012	NaN	Low	0.0235172	0.0223359
hsa-miR-365a-3p	0	2.62412	0.863402	4.4936	3.9351	2.10386	3.3175	0.405147	1.54865	5.27312	3.99667	9.81456	4.32748	6.16246	29.2357	1.14597	1.18514	2.629	0	1.14733	6.88883	0	0	2.52646	3.49107	0	6.04098	0	3.68415	-0.907661	0.686349	0.186019	NaN	Low	4.8063	2.56199
hsa-miR-365b-5p	0	0.656031	0	0.641942	0.787019	0	0	0	0	1.05462	0	0	2.88499	0.385153	0	0	0	0	0	0	0	0	0	0	0.698214	0	0	0	0.253856	-0.496861	0.948865	0.600531	NaN	Low	0.297143	0.210569
hsa-miR-365b-3p	0	0.656031	3.45361	7.06137	2.36106	1.05193	4.42334	0.810294	6.19462	7.90967	1.33222	5.97408	3.60623	9.24368	27.4085	0	1.18514	4.60076	2.26213	1.91222	7.4629	0	0	3.78969	2.09464	0	3.77561	0	3.87749	-1.28002	0.686003	0.0620537	NaN	Low	5.49301	2.26196
hsa-miR-302b-5p	0	0	0	0	0	0	0	0	0	0	0	0	0	0	0	0	0	0	0	0	0	0	0	0	0	0	0	0	0	NaN	NaN	NaN	NaN	Low	NaN	NaN
hsa-miR-302b-3p	0	0	0	0	0	0	0	0	0	0	0	0	0	0	0	0	0	0	0	0	0	0	0	0	0	0	0	0	0	NaN	NaN	NaN	NaN	Low	NaN	NaN
hsa-miR-302c-5p	0	0	0	0	0	0	0	0	0	0	0	0	0	0	0	0	0	0	0	0	0	0	0	0	0	0	0	0	0	NaN	NaN	NaN	NaN	Low	NaN	NaN
hsa-miR-302c-3p	0	0	0	0	0	0	0	0	0	0	0	0	0	0	0	0	0	0	0	0	0	0	0	0	0	0	0	0	0	NaN	NaN	NaN	NaN	Low	NaN	NaN
hsa-miR-302d-5p	0	0	0	0	0	0	0	0	0	0	0	0	0	0	0	0	0	0	0	0	0	0	0	0	0	0	0	0	0	NaN	NaN	NaN	NaN	Low	NaN	NaN
hsa-miR-302d-3p	0	0	0	0	0	0	0	0	0	0	0	0	0	0	0	0	0	0	0	0	0.574069	0	0	0	0	0	0	0	0.0205025	-0.0674703	0.352297	0.848122	NaN	Low	0.0209818	0.0200231
hsa-miR-367-5p	0	0	0	0	0	0	0	0	0	0	0	0	0	0	0	0	0	0	0	0	0	0	0	0	0	0	0	0	0	NaN	NaN	NaN	NaN	Low	NaN	NaN
hsa-miR-367-3p	0	0	0	0	0	0	0	0	0	0	0	0	0	0	0	0	0	0	0	0	0	0	0	0	0	0	0	0	0	NaN	NaN	NaN	NaN	Low	NaN	NaN
hsa-miR-376c-5p	0	0	0	0	0	0	0	0	0	0	0	0	0	0	0	0	0	0	0	0	0	0	0	0	0	0	0	0	0	NaN	NaN	NaN	NaN	Low	NaN	NaN
hsa-miR-376c-3p	13.7138	6.56031	1.7268	3.20971	0.787019	1.05193	0	1.62059	0	0	1.33222	1.28016	1.44249	11.9398	18.2723	5.72987	4.74057	0.657251	6.78638	22.5642	1.14814	0	0	0	0	0	1.51024	0	3.78835	-2.68169	0.839608	0.00140327	NaN	Low	6.55503	1.02166
hsa-miR-369-5p	0	0	0	0	0	0	0	0	0	0	1.33222	0	0	0	0	0	0	0	0	0.382445	0	0	0	0	0.698214	0	0	0	0.0861744	0.125021	0.718721	0.861905	NaN	Low	0.0824429	0.0899059
hsa-miR-369-3p	0	5.24825	6.90721	8.34525	18.1014	2.10386	2.21167	9.31838	15.4865	5.27312	47.9601	25.1765	2.16374	8.08822	7.30892	12.6057	29.6286	3.94351	22.6213	15.489	2.29628	24.3253	0	35.3704	8.37857	1.69272	18.8781	0	12.1044	0.128666	0.56411	0.819579	0.894255	OK	11.565	12.6438
hsa-miR-370-5p	0	0	0	0	0.787019	0	0	0	0	0	0	0	0	0	0	0	0	0	0	0	0	0	0	0	0	0	0	0	0.0281078	-0.0883335	0.398926	0.824759	NaN	Low	0.0289681	0.0272476
hsa-miR-370-3p	0	0	0	0.641942	0	0	0	0.405147	0	0	1.33222	0	0	0.385153	1.82723	0	0	0	0	0.382445	0	0	0	0	0	0	0	0	0.177648	-0.940797	0.915815	0.304289	NaN	Low	0.233602	0.121694
hsa-miR-371a-5p	0	0	0	0	0	0	0	0	0	0	0	0.42672	0.721247	0	0	0	0	0	0	0.573667	0	0	0	0	0	0	0	0	0.0614869	-0.327153	0.690068	0.635436	NaN	Low	0.0684287	0.0545451
hsa-miR-371a-3p	0	0	0	0	0	0	0	0	0	0	0	0	0	0	0	0	0	0	0	0	0	0	0	0	0	0	0	0	0	NaN	NaN	NaN	NaN	Low	NaN	NaN
hsa-miR-372-5p	0	0	0	0	0	0	0	0	0	0	0	0	0	0	0	0	0	0	0	0	0	0	0	0	0	0	0	0	0	NaN	NaN	NaN	NaN	Low	NaN	NaN
hsa-miR-372-3p	0	0	0	0	0	0	0	0	0	0	0	0.42672	0	0	0	0	0	0	0	0.191222	0	0	0	0	0	0	0	0	0.0220694	-0.109722	0.441904	0.803907	NaN	Low	0.0229082	0.0212305
hsa-miR-373-5p	0	0	0	0	0	0	0	0	0	0	0	0	0	0	0	0	0	0	0	0	0	0	0	0	0	0	0	0	0	NaN	NaN	NaN	NaN	Low	NaN	NaN
hsa-miR-373-3p	0	0	0	0.641942	1.57404	0	0	0.405147	3.09731	0	0	1.28016	14.4249	1.15546	1.82723	0	0	0	2.26213	0.573667	0	0	0	0	0.698214	0	3.02049	0	1.10574	-0.612239	0.916666	0.504199	NaN	Low	1.3369	0.874576
hsa-miR-374a-5p	0	7.21634	4.31701	1.92583	3.9351	3.15579	9.95251	11.7493	6.19462	5.80043	7.99335	3.84048	5.04873	1.54061	0.913615	1.14597	2.37029	2.629	2.26213	0.956111	2.87035	8.10845	15.08	0	1.39643	0	2.26537	0	4.02385	-0.793985	0.601804	0.187055	NaN	Low	5.10398	2.94372
hsa-miR-374a-3p	0	20.337	13.8144	12.8388	18.8885	21.0386	63.0326	40.5147	37.1677	16.3467	25.3123	13.655	30.2924	5.39215	15.5315	10.3138	14.2217	25.6328	0	5.54545	29.2775	102.707	113.1	10.1058	26.5321	9.02785	6.04098	13.3921	25.0021	0.815664	0.501684	0.103981	0.255355	OK	18.1168	31.8875
hsa-miR-375	150.851	151.543	1041.26	404.424	3058.36	379.747	763.026	27.55	3475.18	1516.55	11402.5	291.876	4639.78	6979.75	130.647	1874.81	393.467	3482.77	2551.68	45751.6	2536.81	12484.3	135.72	457448	150919	8627.24	55771.1	19773.4	28434.4	3.75434	0.751298	NaN	NaN	Outlier	3923.37	52945.4
hsa-miR-376a-5p	0	0	0	0	0	0	0	0	0	0	0	0	0	0	0	0	1.18514	0	0	0	0	0	0	0	0	0	0.755122	0	0.0692952	0.168028	0.603045	0.780527	NaN	Low	0.0652644	0.073326
hsa-miR-376a-3p	0	0	0	0.641942	0	0	0	0	0	0	1.33222	0	0	0.770307	0.913615	0	0	0	0	0.956111	0	2.70282	0	0	0	0	0	0	0.261322	0.132288	0.944567	0.888619	NaN	Low	0.249349	0.273295
hsa-miR-377-5p	0	0	0	0.641942	0	0	0	0	0	0	0	0.42672	0	0	0.913615	0	1.18514	0	0	0	0	2.70282	0	0	0	0.564241	0.755122	0	0.256771	0.978903	0.956637	0.306178	NaN	Low	0.172854	0.340689
hsa-miR-377-3p	0	0	2.59021	0	3.9351	0	0	0.405147	0	0	1.33222	2.98704	1.44249	1.54061	4.56808	0	0	0	0	3.25078	0	10.8113	0	1.26323	1.39643	0	2.26537	0	1.34957	0.701137	0.848592	0.40867	NaN	Low	1.02794	1.6712
hsa-miR-378a-5p	13.7138	7.87237	1.7268	8.34525	3.9351	0	12.1642	2.83603	0	11.6009	5.3289	3.41376	0	9.24368	10.9634	3.43792	10.6663	3.28626	2.26213	11.0909	2.87035	0	0	2.52646	1.39643	1.69272	1.51024	0	4.71013	-1.79926	0.647552	0.00546006	NaN	Low	7.31773	2.10254
hsa-miR-378a-3p	1700.51	4919.58	2592.8	10311.5	4183.01	1094.01	1566.97	8193.29	2124.75	5559.45	2607.16	4241.17	1692.04	36543.7	4228.21	9176.96	10020.4	1583.32	13371.4	25133.1	4437.56	291.904	158.34	2435.51	8344.36	1524.58	2407.33	2253.22	6167.72	-1.42219	0.554321	0.0102983	0.0587005	OK	8983.35	3352.09
hsa-miR-379-5p	0	0	0	0	0	0	0	0	0	0	0	0	0	0	0	0	0	0	0	0	0	0	0	0	0	0	0	0	0	NaN	NaN	NaN	NaN	Low	NaN	NaN
hsa-miR-379-3p	0	0	0	0	0	0	2.21167	0	0	0	0	0	0	0	0	0	0	0	0	0	0	0	0	0	0	0	0	0	0.0789882	-0.19535	0.562068	0.728173	NaN	Low	0.0843278	0.0736486
hsa-miR-380-5p	0	0	0	0	0	0	0	0	0	0	0	0	0	0	0	0	0	0	0	0	0	0	0	0	0	0	0	0	0	NaN	NaN	NaN	NaN	Low	NaN	NaN
hsa-miR-380-3p	0	0	0	0	0	0	0	0	0	0	0	0	0	0	0	0	0	0	0	0	0	0	0	0	0	0	0	0	0	NaN	NaN	NaN	NaN	Low	NaN	NaN
hsa-miR-381-5p	0	0	0	0	0	0	0	0	0	0	0	0	0	0	0	0	0	0	0	0	0	0	0	0	0	0	0	0	0	NaN	NaN	NaN	NaN	Low	NaN	NaN
hsa-miR-381-3p	27.4275	169.256	39.7165	169.473	156.617	12.6232	37.5984	293.732	123.892	148.702	326.395	445.922	32.4561	774.544	198.255	205.129	414.8	47.9793	147.038	306.338	30.4257	251.362	75.4	55.5821	68.425	8.46361	206.148	16.7401	171.087	-0.915092	0.552548	0.0976953	0.245485	OK	223.598	118.576
hsa-miR-382-5p	0	0	0	0	0.787019	0	0	0	0	0	0	0	0	0.770307	0.913615	1.14597	1.18514	0	0	1.91222	1.72221	0	0	0	0	0	0	0	0.301303	-1.27832	0.947306	0.177198	NaN	Low	0.426692	0.175914
hsa-miR-382-3p	0	0	0	0	1.57404	0	0	0	0	0	0	0.42672	0	1.54061	1.82723	2.29195	3.55543	1.3145	2.26213	3.25078	0	0	0	0	0	0	0	0	0.644407	-1.83587	0.955683	0.0547309	NaN	Low	1.00679	0.282024
hsa-miR-383-5p	0	0	0	0	0	0	0	0	0	0	0	0	0	1.54061	3.65446	0	0	0	0	0.382445	0	0	0	0	0	0	0	0	0.199197	-0.613339	0.832358	0.461202	NaN	Low	0.240913	0.157481
hsa-miR-383-3p	0	0	0	0	0	0	0	0	0	0	0	0	0	0	0	0	0	0	0	0	0	0	0	0	0	0	0	0	0	NaN	NaN	NaN	NaN	Low	NaN	NaN
hsa-miR-340-5p	383.985	91.8443	69.9356	328.033	63.7486	61.012	112.795	109.795	126.99	96.498	254.455	215.494	77.8946	92.0517	828.649	214.297	152.883	76.2411	65.6016	156.42	43.6293	300.013	150.8	203.38	82.3892	27.6478	76.2674	358.238	172.178	-0.00806009	0.463316	0.98612	0.994384	OK	172.659	171.697
hsa-miR-340-3p	0	0	0	0.641942	0	0	0	0	0	0.527312	0	0	0.721247	0	0.913615	0	0	0	0	0	0	0	0	0	0	0	0	0	0.100147	-0.535332	0.808277	0.507771	NaN	Low	0.118517	0.0817768
hsa-miR-330-5p	0	0	0	0	0	0	0	0	0	0	0	0	0	0	0	0	0	0	0	0	0	0	0	0	0	0	0	0	0	NaN	NaN	NaN	NaN	Low	NaN	NaN
hsa-miR-330-3p	0	0	0	0	0	0	0	2.02574	0	0	0	0	0	1.54061	1.82723	0	3.55543	0	0	2.29467	0	0	0	0	0	0	0	0	0.40156	-1.15448	0.93607	0.217453	NaN	Low	0.554171	0.248949
hsa-miR-328-5p	0	0	0	0	0	0	0	0	0	0	0	0	0	0	0	0	0	0	0	0	0	0	0	0	0	0	0	0	0	NaN	NaN	NaN	NaN	Low	NaN	NaN
hsa-miR-328-3p	54.855	2.62412	0.863402	6.41942	0.787019	10.5193	6.63501	2.02574	1.54865	0.527312	10.6578	2.1336	5.04873	3.46638	32.8902	6.87584	8.296	1.97175	0	3.82445	25.8331	29.731	15.08	74.5306	8.37857	0.564241	4.53073	10.0441	11.8094	1.23039	0.638671	0.0540434	0.170638	OK	7.05814	16.5606
hsa-miR-342-5p	68.5688	24.2731	51.8041	87.3042	36.2029	3.15579	4.42334	23.4985	17.0352	18.9832	35.9701	103.693	23.8011	53.1512	2.74085	33.2332	24.888	34.8343	31.6698	21.9906	8.03697	5.40563	7.54	29.0543	50.9696	59.2453	22.6537	6.69605	31.8151	-0.262233	0.503061	0.602175	0.747885	OK	34.6986	28.9316
hsa-miR-342-3p	109.71	24.9292	24.1753	113.624	25.9716	31.5579	12.1642	36.4632	54.2029	18.4559	53.289	66.5683	43.996	85.8892	260.38	130.641	154.069	24.3183	49.7668	1198.58	21.2406	32.4338	7.54	11.3691	105.43	57.5525	20.3883	200.881	106.271	-0.840225	0.625177	NaN	NaN	Outlier	136.371	76.171
hsa-miR-337-5p	0	1.96809	0	0	0	0	0	0.405147	0	0	0	0	0	1.15546	0	0	1.18514	0	4.52425	1.14733	0	5.40563	0	1.26323	0	0	0	0	0.609082	0.497688	0.951083	0.600776	NaN	Low	0.505054	0.71311
hsa-miR-337-3p	0	0	0.863402	0	0	0	0	0	0	0	1.33222	0.42672	0	0.385153	0	0	0	0	0	0.573667	0	0	0	0	0	0	1.51024	0	0.181836	0.272481	0.937272	0.771268	NaN	Low	0.164715	0.198957
hsa-miR-323a-5p	0	0	0	0	0	0	0	0	0	0	0	0	0	0	0	0	0	0	0	0	0	0	0	0	0	0	0	0	0	NaN	NaN	NaN	NaN	Low	NaN	NaN
hsa-miR-323a-3p	0	3.28015	5.18041	4.4936	9.44423	4.20772	0	4.86177	12.3892	0.527312	37.3023	10.2413	0	3.46638	1.82723	8.02182	13.0366	10.516	2.26213	13.9592	6.31476	121.627	0	46.7395	2.09464	1.69272	15.8576	6.69605	12.3585	1.68019	0.64711	0.00941907	0.0543546	OK	5.87843	18.8387
hsa-miR-326	0	0	0	0	0	0	0	0	0	0	0	0	0	0	0.913615	0	0	0	0	0.382445	0	0	0	0	0	0	1.51024	0	0.100225	0.449634	0.751253	0.549498	NaN	Low	0.0847321	0.115718
hsa-miR-151a-5p	342.844	640.286	366.946	478.889	288.049	398.682	615.95	593.135	367.031	323.242	214.488	189.464	344.035	296.183	118.77	335.77	228.733	253.699	219.426	538.673	234.794	932.472	1138.54	205.906	359.58	146.138	212.189	816.917	400.03	0.596862	0.34137	0.0803899	0.218749	OK	318.441	481.618
hsa-miR-151a-3p	150.851	459.222	126.92	130.956	135.367	199.867	242.178	177.049	192.033	146.593	165.196	72.9691	124.776	127.486	172.673	121.473	144.587	143.938	108.582	283.2	120.555	421.639	459.94	150.324	266.718	84.6361	120.82	585.904	201.302	0.778997	0.322558	0.0157325	0.0796182	OK	148.237	254.366
hsa-miR-135b-5p	0	0	0	1.28388	0.787019	0	0	2.83603	3.09731	0	2.66445	0	0	0	2.74085	1.14597	1.18514	0	0	0.573667	0	0	0	0	2.09464	0	0	3.34802	0.777035	-0.0559991	0.916317	0.951269	NaN	Low	0.792114	0.761956
hsa-miR-135b-3p	0	0	0	0	0	0	0	0	0	0	0	0	0	0	0	0	0	0	0	0	0	0	0	0	0	0	0	0	0	NaN	NaN	NaN	NaN	Low	NaN	NaN
hsa-miR-148b-5p	0	0.656031	0	0	0	0	0	0	0	0	0	0	0	0	0.913615	0	0	0	0	1.52978	0	2.70282	0	0	0	0	0	3.34802	0.326795	0.893281	0.936317	0.340064	NaN	Low	0.228736	0.424854
hsa-miR-148b-3p	178.279	193.529	296.147	812.057	140.089	64.1678	95.1018	159.628	97.5652	180.868	230.475	381.914	75.7309	252.276	386.459	277.326	289.175	120.934	219.426	894.538	76.3512	67.5704	90.48	618.983	355.391	104.949	222.006	157.357	251.385	-0.146503	0.445184	0.742091	0.845984	OK	264.138	238.632
hsa-miR-331-5p	0	0	0	0	0	0	0	0	0	0	0	0.42672	0	0.770307	0	0	0	0.657251	0	4.01567	0	0	0	0	0	0	0.755122	0	0.23661	-0.387776	0.911067	0.670379	NaN	Low	0.268218	0.205001
hsa-miR-331-3p	0	4.59222	0	8.34525	0	0	0	0	0	0.527312	0	2.56032	2.16374	0.385153	0	1.14597	1.18514	0	2.26213	2.86833	1.14814	0	0	0	4.18928	0	0	0	1.12046	-0.541239	0.90346	0.549124	NaN	Low	1.32821	0.912719
hsa-miR-324-5p	0	0.656031	0	0	0.787019	0	0	0	1.54865	0	2.66445	0.85344	3.60623	2.69607	12.7906	2.29195	2.37029	1.3145	0	48.7617	0	0	0	0	7.68035	0	9.06147	0	3.46724	-0.391277	0.901545	NaN	NaN	Low	3.93456	2.99992
hsa-miR-324-3p	0	0	0.863402	1.28388	0	0	1.10583	0.405147	0	0.527312	0	0.42672	0	1.15546	0.913615	1.14597	2.37029	1.3145	0	1.33856	0	0	0	0	0.698214	1.12848	1.51024	0	0.57813	0.0677613	0.821893	0.934293	NaN	Low	0.564555	0.591704
hsa-miR-338-5p	0	0	0	0	0	0	0	0	0	0	0	0	0	0	0	0	0	0	0	0	0	0	0	0	0	0	0	0	0	NaN	NaN	NaN	NaN	Low	NaN	NaN
hsa-miR-338-3p	0	5.24825	1.7268	3.85165	2.36106	6.31158	7.74084	0	0	3.16387	15.9867	5.12064	9.37621	2.69607	8.22254	0	0	0.657251	0	7.64889	0	0	0	0	1.39643	5.07816	4.53073	13.3921	3.73249	-0.147825	0.728796	0.839265	NaN	Low	3.92355	3.54144
hsa-miR-339-5p	0	0	0	0	0	2.10386	0	0	0	0	0	0	0	0	6.39531	0	1.18514	0	0	0.573667	1.14814	0	15.08	0	1.39643	0	0	0	0.995805	0.834579	0.956421	0.382878	NaN	Low	0.715548	1.27606
hsa-miR-339-3p	0	11.1525	3.45361	5.13554	11.8053	0	12.1642	6.8875	0	0.527312	10.6578	2.1336	7.21247	19.6428	7.30892	10.3138	21.3326	7.88701	18.097	104.407	2.87035	10.8113	0	21.4749	19.55	11.8491	51.3483	20.0881	14.2183	0.550696	0.636015	0.386571	0.574543	OK	11.5371	16.8994
hsa-miR-335-5p	68.5688	143.015	214.987	1170.26	617.81	28.4021	96.2076	482.125	374.774	341.698	206.495	408.371	95.2046	522.653	125.165	531.732	318.803	86.0999	190.019	807.723	212.406	72.976	0	381.495	587.896	63.1949	314.886	46.8723	303.923	-0.611786	0.539379	0.256693	0.444098	OK	367.415	240.431
hsa-miR-335-3p	13.7138	15.7447	12.0876	57.1329	66.1096	5.25965	4.42334	73.3316	46.4596	47.458	7.99335	49.0728	12.2612	122.864	40.1991	29.7953	39.1097	1.97175	15.8349	142.843	20.0924	10.8113	37.7	5.05292	115.904	3.38544	7.55122	6.69605	36.1021	-0.503263	0.590467	0.39404	0.578707	OK	42.3359	29.8683
hsa-miR-133b	0	0	0	0	0	0	0	0	0	0	0	0	0	0	0	0	0	0	0	0	0	0	0	0	0	0	0	0	0	NaN	NaN	NaN	NaN	Low	NaN	NaN
hsa-miR-325	0	0	0	0	0	0	0	0	0	0	0	0	0	0	0	0	0	0	0	0	0	0	0	0	0	0	0	0	0	NaN	NaN	NaN	NaN	Low	NaN	NaN
hsa-miR-345-5p	0	104.965	28.4923	49.4296	73.1928	38.9214	65.2442	89.5375	82.0787	104.408	90.5913	123.749	70.6822	155.602	13.7042	20.6275	99.552	107.789	305.387	137.871	100.462	43.2451	0	63.1615	49.5732	100.999	402.48	770.045	117.564	1.0973	0.532051	0.0391698	0.13966	OK	74.8924	160.235
hsa-miR-345-3p	0	0	0	0	0	0	0	0.810294	0	0	0	0	0	0	0	0	0	0	0	0	0	0	0	0	0	0	0	0	0.0289391	-0.0907531	0.403489	0.822041	NaN	Low	0.029849	0.0280292
hsa-miR-346	0	0	0	0	0	0	0	0	0	0	0	0	0	0	0.913615	0	0	0	0	0	0	0	0	0	0.698214	0	0	0	0.0575653	0.176948	0.573607	0.757715	NaN	Low	0.0540395	0.0610911
hsa-miR-384	0	0	0	0	0	0	0	0	0	0	0	0	0	0	0	0	0	0	0	0	0	0	0	0	0	0	0	0	0	NaN	NaN	NaN	NaN	Low	NaN	NaN
hsa-miR-196b-5p	0	0	0	0.641942	0	2.10386	7.74084	1.21544	0	0	2.66445	0.85344	2.16374	0.770307	2.74085	2.29195	0	1.3145	0	31.5517	0	2.70282	0	10.1058	4.8875	0	2.26537	30.1322	3.79095	0.990442	0.82918	0.232289	NaN	Low	2.53848	5.04343
hsa-miR-196b-3p	0	0	0	0	0.787019	0	0	0.405147	0	2.10925	0	0	0	0.770307	0	0	0	1.3145	0	4.78056	0	0	0	1.26323	2.79286	0	0.755122	3.34802	0.6545	0.672047	0.923031	0.46656	NaN	Low	0.504756	0.804244
hsa-miR-422a	0	0	0	0	0	0	0	0	0	0	0	0	0	0	0	0	0	0	0	0	0	0	0	0	0	0	0	0	0	NaN	NaN	NaN	NaN	Low	NaN	NaN
hsa-miR-423-5p	1494.8	30355.9	48187.3	81135.7	43819.7	28718.8	13328.6	28717.2	41327.4	19482.1	16702.1	38083.5	12304.5	37833.2	329.815	35629.5	14259.6	15190.4	42457.8	33459.7	4992.68	3173.11	2231.84	65135.9	44767.4	27672	52651.7	24149.3	28842.6	0.151741	0.532211	0.775556	0.860939	OK	27327.1	30358
hsa-miR-423-3p	62877.5	3369.38	6258.8	10572.8	3545.52	3182.09	3463.47	2949.88	6383.55	2306.46	8163.87	2244.97	1901.21	3231.44	284.134	3326.76	3432.17	2375.96	4151	3533.98	6703.41	1135.18	603.2	49014.6	5704.41	1909.95	13716.8	3160.53	7839.39	0.573336	0.610699	NaN	NaN	Outlier	6301.86	9376.92
hsa-miR-424-5p	0	0	0	1.92583	2.36106	0	1.10583	2.83603	0	1.58193	3.99667	2.56032	10.0975	0.770307	76.7437	0	7.11086	0.657251	6.78638	3.05956	0	0	0	0	3.49107	0.564241	0	0	4.48745	-1.94756	0.880805	NaN	NaN	Low	7.12715	1.84774
hsa-miR-424-3p	13.7138	41.33	32.8093	16.6905	84.2111	17.8828	40.9159	30.386	24.7785	33.2206	45.2956	49.4995	32.4561	143.277	8.22254	20.6275	10.6663	17.7458	6.78638	29.257	24.1109	8.10845	0	8.84261	9.07678	53.0386	48.3278	0	30.4028	-0.757112	0.50755	0.135779	0.3038	OK	38.2021	22.6034
hsa-miR-425-5p	68.5688	60.3548	126.057	87.3042	38.5639	15.779	72.9851	47.8074	30.9731	37.9664	62.6145	113.081	39.6686	38.1302	22.8404	40.1091	45.0354	20.3748	54.291	87.3886	7.4629	27.0282	15.08	25.2646	23.7393	39.4968	18.1229	36.8282	46.5327	-0.935097	0.384497	0.0150156	0.0770707	OK	61.1063	31.9591
hsa-miR-425-3p	0	0	0	0	0	0	0	0	0	0	0	0	0	0	1.82723	0	0	0	0	4.20689	0	0	0	0	0.698214	0	0	0	0.240441	-0.283983	0.821877	0.729696	NaN	Low	0.264029	0.216852
hsa-miR-18b-5p	0	1.31206	0	0	0	0	0	0	0	0	0	0	0	0	0	0	0	0	0	1.52978	0	0	0	0	0	0	0	0	0.101494	-0.32348	0.682971	0.63576	NaN	Low	0.112825	0.0901632
hsa-miR-18b-3p	0	0	0	0	0	0	0	0	0	0	0	0	0	0	0	0	0	0	0	0	0	0	0	0	0	0	0	0	0	NaN	NaN	NaN	NaN	Low	NaN	NaN
hsa-miR-20b-5p	0	4.59222	40.5799	4.4936	6.29615	4.20772	5.52917	2.43088	0	12.6555	1.33222	8.5344	7.93371	23.1092	78.5709	49.2769	2.37029	16.4313	24.8834	615.927	0	21.6225	0	2.52646	2.79286	33.8544	1.51024	0	34.695	-1.68232	0.810203	NaN	NaN	Outlier	52.9057	16.4844
hsa-miR-20b-3p	0	0	0	0	0	0	0	0	0	0	0	0	0	0	0	0	0	0	0	2.67711	0	0	0	0	1.39643	0	0	0	0.145484	0.118721	0.700317	0.865384	NaN	Low	0.139501	0.151466
hsa-miR-448	0	0	0	0	0	0	0	0	0	0	0	0	0	0	0	0	0	0	0	0	0	0	0	0	0	0	0	0	0	NaN	NaN	NaN	NaN	Low	NaN	NaN
hsa-miR-429	0	2.62412	0	5.13554	1.57404	8.41545	5.52917	5.67206	3.09731	0	83.9301	2.98704	2.16374	36.9747	10.9634	24.0654	88.8857	11.1733	20.3591	18.1661	2.29628	48.6507	0	30.3175	67.7268	9.02785	24.919	137.269	23.283	1.28038	0.691416	0.064051	0.188498	OK	13.5799	32.986
hsa-miR-449a	0	1.96809	0	9.62913	0	2.10386	0	0	1.54865	0	79.9335	0	7.93371	0	20.0995	26.3574	11.8514	0.657251	0	2.29467	0	2.70282	0	0	0.698214	0	3.02049	16.7401	6.69782	-0.830484	0.905349	0.358981	NaN	Low	8.57408	4.82155
hsa-miR-450a-5p	0	4.59222	1.7268	0.641942	1.57404	1.05193	0	0	0	1.05462	2.66445	2.1336	1.44249	0.770307	2.74085	1.14597	0	0	2.26213	1.14733	0.574069	2.70282	45.24	3.78969	2.09464	3.94968	0	0	2.97498	1.87462	0.686419	0.00631398	NaN	Low	1.27489	4.67508
hsa-miR-450a-1-3p	0	0	0	0	0	0	0	0	0	0	0	0	0	0	0	0	0	0	0	0	0	0	0	0	0	0	0	0	0	NaN	NaN	NaN	NaN	Low	NaN	NaN
hsa-miR-431-5p	0	1.31206	1.7268	0	0	0	1.10583	0.810294	0	0	0	0	0	0.385153	0	0	0	0	0	0.956111	0	2.70282	0	0	0.698214	1.69272	0	0	0.406786	0.740696	0.934644	0.428075	NaN	Low	0.304597	0.508976
hsa-miR-431-3p	0	3.28015	0.863402	0	0.787019	0	0	0.810294	3.09731	0	3.99667	0	0	1.92577	0	0	1.18514	0	0	0.764889	3.44442	16.2169	0	3.78969	1.39643	0	0	0	1.48422	1.16728	0.852948	0.171147	NaN	Low	0.914523	2.05391
hsa-miR-433-5p	0	0	0	0	0	0	0	0	0	0	0	0	0	0	0	0	0	0	0	0	0	0	0	0	0	0	0	0	0	NaN	NaN	NaN	NaN	Low	NaN	NaN
hsa-miR-433-3p	0	0	0	0.641942	3.14808	0	2.21167	0.405147	4.64596	0	6.66112	0.85344	0	0	0.913615	0	3.55543	0	0	4.01567	2.29628	5.40563	0	8.84261	0.698214	0	2.26537	0	1.66286	0.664865	0.824007	0.419742	NaN	Low	1.28634	2.03939
hsa-miR-329-5p	0	0	0	0	0	0	1.10583	0	0	0	0	0	0	0	0	0	0	0	0	0	0	0	0	0	0	0	0	0	0.0394941	-0.115974	0.450888	0.797015	NaN	Low	0.0410806	0.0379075
hsa-miR-329-3p	0	0	0	0	0	0	0	0.810294	0	0	0	0.42672	0	0	1.82723	0	0	0	0	0.382445	0	0	0	0	0	0	0	0	0.123096	-0.612998	0.836675	0.463766	NaN	Low	0.148861	0.0973309
hsa-miR-451a	959.963	1080.48	1200.13	161.128	869.656	823.662	2796.66	613.798	272.563	1186.45	133.222	361.432	700.331	78.1862	2147.91	79.0722	123.255	233.324	29.4076	54.6896	327.794	1789.26	3212.04	135.166	113.111	1490.72	256.742	46.8723	759.894	0.502019	0.616748	0.415658	0.596588	OK	629.001	890.787
hsa-miR-452-5p	0	10.4965	6.04381	39.1585	41.712	0	4.42334	25.1191	24.7785	37.9664	14.6545	20.0558	13.7037	85.8892	24.6676	28.6493	14.2217	7.22976	13.5728	13.0031	15.4999	2.70282	0	8.84261	26.5321	1.12848	6.7961	0	17.3874	-1.36907	0.577124	0.0176811	0.0858681	OK	25.0694	9.70539
hsa-miR-452-3p	0	0	0	0	0	0	0	0	0	0	0	0	0	0	0	0	0	0	0	0	0	0	0	0	0	0	0	0	0	NaN	NaN	NaN	NaN	Low	NaN	NaN
hsa-miR-409-5p	0	0	0	0	0	0	0	0	0	0	0	0	0	0	0	0	0	0	0	0.191222	0	0	0	0	0	0	0	0	0.00682937	-0.0243166	0.216153	0.910429	NaN	Low	0.00688692	0.00677181
hsa-miR-409-3p	13.7138	28.2093	8.63402	3.20971	5.50913	13.6751	23.2225	8.91324	43.3623	2.10925	17.3189	8.10768	13.7037	9.62884	44.7672	18.3356	20.1474	3.28626	9.0485	20.652	9.75918	121.627	90.48	11.3691	5.58571	7.89937	11.3268	16.7401	21.0836	1.11419	0.517796	0.0314133	0.12064	OK	13.3241	28.8432
hsa-miR-412-5p	0	0	0.863402	0	0	0	0	0	0	0	3.99667	0	0	0	0	0	0	0	0	0	0	0	0	0	0	0	0	0	0.173574	-0.429459	0.750487	0.567159	NaN	Low	0.19922	0.147929
hsa-miR-412-3p	0	0	0	0	0	0	0	0	0	0	0	0	0	0	0	0	0	0	0	0	0	0	0	0	0	0	0	0	0	NaN	NaN	NaN	NaN	Low	NaN	NaN
hsa-miR-410-5p	0	0	0	0	0	0	0	0	0	0	0	0	0	0	0	0	0	0	0	0	0	0	0	0	0	0	0	0	0	NaN	NaN	NaN	NaN	Low	NaN	NaN
hsa-miR-410-3p	0	171.88	25.9021	35.9488	229.023	38.9214	50.8684	92.7787	249.333	48.5127	381.016	172.822	35.3411	112.85	26.4948	76.7802	149.328	70.3259	101.796	204.608	71.7587	589.214	113.1	447.183	52.366	33.2902	228.047	50.2203	137.847	0.873073	0.512886	0.088704	0.232606	OK	97.3645	178.329
hsa-miR-376b-5p	0	0	0	0	0	0	0	0	0	0	0	0	0	0	0	0	0	0	0	0	0	0	0	0	0	0	0	0	0	NaN	NaN	NaN	NaN	Low	NaN	NaN
hsa-miR-376b-3p	0	0	0	0	1.57404	0	0	0.810294	0	0	0	0	0	0	0.913615	1.14597	0	0	0	0	0	0	0	0	0	0	0	0	0.158711	-0.667882	0.853342	0.433823	NaN	Low	0.194806	0.122617
hsa-miR-483-5p	534.836	0	40.5799	155.35	6.29615	51.5446	0	8.10294	3.09731	0	1.33222	44.8056	4.32748	3.85153	4.56808	10.3138	22.5177	8.54426	45.2425	3.25078	8.03697	2.70282	0	85.8996	9.775	1.12848	68.7161	3.34802	40.2917	-0.603789	0.81	NaN	NaN	Outlier	48.6021	31.9813
hsa-miR-483-3p	0	0	0	0	0	0	0	0	0	0	0	0.42672	0	0	0	0	0	0	0	0	0	0	0	0	0	0	0	0	0.01524	-0.0517374	0.310947	0.867853	NaN	Low	0.0155132	0.0149668
hsa-miR-484	219.42	788.549	633.737	424.966	639.06	501.771	594.939	254.432	809.946	359.627	519.567	240.67	299.317	250.35	53.9033	121.473	190.808	278.017	282.766	177.263	187.147	121.627	60.32	1020.69	92.8625	495.403	629.772	123.877	370.439	-0.0279758	0.440024	0.949306	0.97728	OK	374.03	366.847
hsa-miR-485-5p	0	2.62412	1.7268	1.28388	1.57404	0	3.3175	0.810294	4.64596	0	0	0.42672	0	2.31092	1.82723	0	1.18514	0	0	0.956111	0	27.0282	0	0	3.49107	0	5.28586	0	2.08907	1.74972	0.782278	0.0253062	NaN	Low	0.957643	3.22049
hsa-miR-485-3p	0	1.96809	0.863402	0.641942	0	0	0	0	0	0	0	0	0	0.770307	0	1.14597	3.55543	0	0	2.29467	0.574069	16.2169	0	0	0	0	0	0	1.0011	1.15409	0.938115	0.218615	NaN	Low	0.620753	1.38145
hsa-miR-486-5p	17183.3	269280	153928	23692.2	138150	328712	108140	70979.7	13459.4	109761	40418.4	47939.4	52343.8	71816.1	27104.2	36419	94092	55683.6	68302.6	14090.6	60588.4	26617.3	17477.7	50267.7	21702.6	642963	148475	669.605	96794.9	0.532424	0.594551	NaN	NaN	Outlier	79133.9	114456
hsa-miR-486-3p	41.1413	182.377	417.886	24.3938	37.7769	52.5965	199.05	63.2029	21.6812	130.773	0	31.5773	161.559	161.379	8.22254	46.9849	13.0366	33.5198	31.6698	53.7335	25.8331	32.4338	22.62	10.1058	53.7625	153.473	29.4498	13.3921	73.344	-0.765536	0.593562	0.197144	0.381707	OK	92.3592	54.3289
hsa-miR-487a-5p	0	0	0	0	0	0	0	0	0	0	0	0	0	0	0	0	0	0	0	0	0	0	0	0	0	0	0	0	0	NaN	NaN	NaN	NaN	Low	NaN	NaN
hsa-miR-487a-3p	0	1.96809	0	0	0	0	0	0	0	0.527312	0	0	0	0.770307	0	0	0	0	0	0.382445	0	16.2169	0	5.05292	0	0.564241	0	0	0.910079	2.42703	0.939539	0.00978845	NaN	Low	0.285387	1.53477
hsa-miR-488-5p	0	0	0	0	0	0	0	0	0	0	0	0	0	0	0.913615	0	0	0	0	0	0	0	0	0	0	0	0	0	0.0326291	-0.0997782	0.42158	0.812907	NaN	Low	0.033757	0.0315012
hsa-miR-488-3p	0	0	0	0	0	0	0	0.405147	0	0	0	0.42672	0	0	0	2.29195	2.37029	0	0	0	0	0	0	1.26323	0	0	0	0	0.241333	-0.119204	0.911608	0.895963	NaN	Low	0.251298	0.231369
hsa-miR-489-5p	0	0	0	0	0	0	0	0	0	0	0	0	0	0	0	0	0	0	0	0	0	0	0	0	0	0	0	0	0	NaN	NaN	NaN	NaN	Low	NaN	NaN
hsa-miR-489-3p	0	0	0	0.641942	0	2.10386	0	0.810294	1.54865	1.05462	0	1.70688	0	5.39215	0.913615	0	0	0.657251	0	3.05956	0	0	0	0	0.698214	0	0	0	0.663823	-1.42592	0.936663	0.127924	NaN	Low	0.967543	0.360103
hsa-miR-490-5p	0	3.93619	0	1.28388	0	0	7.74084	0.405147	0	0	1.33222	3.41376	0	0.385153	0.913615	1.14597	1.18514	8.54426	11.3106	3.25078	4.59255	5.40563	0	0	8.37857	0	1.51024	0	2.31195	0.0149207	0.803175	0.985178	NaN	Low	2.29999	2.32391
hsa-miR-490-3p	0	1.31206	0	0	0	0	0	0	0	0	0	0	0	0	0.913615	0	1.18514	0	0	1.721	0	0	0	0	2.09464	0	0	0	0.258088	0.183983	0.918914	0.841311	NaN	Low	0.241654	0.274522
hsa-miR-491-5p	0	0	0	0	0	0	0	0	0	0	0	0	0	0	0	0	0	0	0	0	0	0	0	0	0	0	0	0	0	NaN	NaN	NaN	NaN	Low	NaN	NaN
hsa-miR-491-3p	0	0	0	0	0	0	0	0	0	0	0	0.85344	0	0.385153	0	0	0	0	0	4.01567	0	0	0	0	0	0	0	0	0.187652	-0.603934	0.828605	0.46609	NaN	Low	0.226365	0.148939
hsa-miR-511-5p	0	4.59222	0	9.62913	14.1663	5.25965	6.63501	1.21544	10.8406	6.32774	69.2757	5.54736	18.0312	5.00699	1.82723	0	1.18514	2.629	6.78638	1.14733	13.2036	2.70282	0	11.3691	0.698214	3.38544	9.06147	0	7.51868	-0.864155	0.688427	0.209384	NaN	Low	9.70548	5.33188
hsa-miR-511-3p	0	0	0	0	0.787019	0	0	0	0	0	0	0.42672	0	0	1.82723	0	0	0	0	0.382445	0	0	0	0	0	0	0.755122	0	0.149233	-0.0894524	0.891293	0.920056	NaN	Low	0.153858	0.144608
hsa-miR-146b-5p	27.4275	7.21634	23.3119	13.4808	11.8053	8.41545	15.4817	46.9971	43.3623	11.0735	21.3156	28.5902	25.9649	16.5616	143.438	19.4816	21.3326	23.661	2.26213	8.605	19.5184	18.9197	0	7.57938	33.5143	7.89937	4.53073	3.34802	21.9676	-1.04434	0.519121	0.0442465	0.150688	OK	29.5887	14.3466
hsa-miR-146b-3p	0	0	0	0.641942	2.36106	0	0	0.810294	1.54865	0.527312	0	0.85344	0.721247	1.54061	0	0	4.74057	0	0	1.52978	0.574069	0	0	0	2.79286	0	0.755122	0	0.692748	-0.132595	0.866746	0.878414	NaN	Low	0.72456	0.660936
hsa-miR-202-5p	0	0	0	0	0	0	0	0	0	0.527312	0	0	0	0	0	0	0	0	0	0.191222	0	0	0	0	0	0	0	0	0.0256619	-0.124053	0.466582	0.790335	NaN	Low	0.0267645	0.0245593
hsa-miR-202-3p	0	0	0	0.641942	3.14808	0	0	0	0	0	0	0	0	0	0	0	0	0	0	0	0	0	0	0	0	0	0	0	0.135358	-0.383835	0.724056	0.59603	NaN	Low	0.153259	0.117457
hsa-miR-492	0	0	0	0	0	0	0	0	0	0	0	0	0	0	0	0	0	0	0	0	0	0	0	0	0	0	0	0	0	NaN	NaN	NaN	NaN	Low	NaN	NaN
hsa-miR-493-5p	0	10.4965	3.45361	0	1.57404	0	12.1642	1.62059	6.19462	0	7.99335	4.2672	0	6.93276	14.6178	4.58389	9.48114	1.3145	0	10.7084	0	21.6225	0	0	0	0.564241	0	3.34802	4.31919	-0.342136	0.808797	0.672282	NaN	Low	4.82896	3.80943
hsa-miR-493-3p	0	2.62412	0.863402	0	1.57404	1.05193	2.21167	6.48235	3.09731	1.58193	9.32557	5.12064	6.49122	3.85153	0	1.14597	3.55543	1.3145	0	6.884	1.72221	32.4338	37.7	2.52646	5.58571	0	0.755122	0	4.92496	1.46045	0.66954	0.0291626	NaN	Low	2.62528	7.22464
hsa-miR-432-5p	0	2.62412	1.7268	0	0	0	1.10583	0.810294	0	0	0	0	0	0.770307	4.56808	1.14597	4.74057	0	2.26213	4.01567	0	16.2169	0	1.26323	0	1.12848	0	0	1.51351	0.795376	0.873459	0.362504	NaN	Low	1.10656	1.92047
hsa-miR-432-3p	0	1.96809	0	0	0	0	0	0	0	0	0	0	0	0	0	0	0	0	0	0	0	0	0	0	0	0	0	0	0.070289	-0.181714	0.545427	0.739014	NaN	Low	0.0747098	0.0658683
hsa-miR-494-5p	0	0	0	0	0	0	0	0	0	0	0	0	0	0	0	0	0	0	0	0	0	0	0	0	0	0	0	0	0	NaN	NaN	NaN	NaN	Low	NaN	NaN
hsa-miR-494-3p	0	0	0	0.641942	2.36106	0	0	0.810294	0	0	1.33222	0.42672	0	1.15546	3.65446	1.14597	3.55543	0	6.78638	2.86833	0	0	0	0	0.698214	1.12848	0	0	0.948749	-0.997721	0.896396	0.265693	NaN	Low	1.26433	0.633165
hsa-miR-495-5p	0	0	0	0	0	0	0	0	0	0	0	0	0	0	0	0	0	0	0	0	0	0	0	0	0	0	0	0	0	NaN	NaN	NaN	NaN	Low	NaN	NaN
hsa-miR-495-3p	0	0	0	0.641942	0	0	0	0	0	0	0	0	0	0.770307	3.65446	0	0	0	0	2.48589	0	0	0	0	0	0	0	0	0.269736	-0.849745	0.894634	0.342201	NaN	Low	0.346953	0.192518
hsa-miR-496	0	0	0	0	0	0	0	0	0	0	1.33222	0	0	0	0	0	0	0	0	0	0	0	0	0	0	0	0	0	0.0475794	-0.133514	0.479647	0.780736	NaN	Low	0.0497795	0.0453794
hsa-miR-193b-5p	13.7138	5.90428	18.1314	41.0843	21.2495	5.25965	4.42334	9.72353	17.0352	10.5462	5.3289	32.004	5.76997	34.6638	0	13.7517	4.74057	6.57251	20.3591	2.67711	7.4629	0	0	63.1615	16.0589	3.94968	95.9005	3.34802	16.5293	0.913882	0.601865	0.128909	0.297039	OK	11.4623	21.5963
hsa-miR-193b-3p	82.2825	20.993	16.4046	185.521	16.5274	2.10386	2.21167	23.4985	37.1677	44.8215	5.3289	120.335	12.9824	478.746	80.3982	186.794	72.2937	11.1733	228.475	146.476	1.14814	2.70282	7.54	6.31615	247.866	0	35.4908	3.34802	74.2481	-0.77135	0.731877	NaN	NaN	Outlier	93.6371	54.8591
hsa-miR-497-5p	274.275	278.813	259.884	1518.84	765.77	147.27	120.536	386.51	396.455	419.213	395.671	870.509	282.729	1584.91	245.763	1244.53	926.781	669.739	660.541	4614.58	524.125	24.3253	15.08	2659.1	1095.5	58.1168	1076.8	1828.02	833.728	0.258508	0.591792	0.662241	0.784687	OK	759.232	908.224
hsa-miR-497-3p	0	0	0	0	0	0	0	0	0	0	0	0	0	0	0	0	0	0	0	0	0	0	0	0	0	0	0	0	0	NaN	NaN	NaN	NaN	Low	NaN	NaN
hsa-miR-181d-5p	13.7138	3.28015	3.45361	4.4936	3.9351	8.41545	2.21167	10.939	0	3.69118	5.3289	2.1336	1.44249	5.7773	13.7042	3.43792	4.74057	2.629	4.52425	10.5172	6.88883	0	0	3.78969	75.4071	3.38544	10.5717	3.34802	7.56285	1.38187	0.566531	0.0147207	NaN	Low	4.19452	10.9312
hsa-miR-181d-3p	0	0	0	0	0	0	0	0	0	0	0	0	0	0	0	0	0	0	0	0	0	0	0	0	0	0	0	0	0	NaN	NaN	NaN	NaN	Low	NaN	NaN
hsa-miR-512-5p	0	0	0	0	0	0	0	0	0	0	0	0	0	0	0	0	0	0	0	0	0	0	0	0	0	0	0	0	0	NaN	NaN	NaN	NaN	Low	NaN	NaN
hsa-miR-512-3p	0	0	0	0	0	0	0	0	0	0	0	0.42672	38.9473	0.385153	0	0	0	0	0	0.191222	0	0	0	0	0	0	0	0	1.4268	-1.12836	0.927752	NaN	NaN	Low	1.95796	0.895642
hsa-miR-498	0	0	0	0	0	0	0	0	0	0	0	0	0	0	0	0	0	0	0	0	0	0	0	0	0	0	0	0	0	NaN	NaN	NaN	NaN	Low	NaN	NaN
hsa-miR-520e	0	0	0	0	0	0	0	0	0	0	0	0	0	0	0	0	0	0	0	0	0	0	0	0	0	0	0	0	0	NaN	NaN	NaN	NaN	Low	NaN	NaN
hsa-miR-515-5p	0	0	0	0	0	0	0	0	0	0	0	0	15.1462	0.385153	0	0	0	0	0	0	0	0	0	0	0	0	0	0	0.55469	-0.668677	0.843727	0.428053	NaN	Low	0.680985	0.428396
hsa-miR-515-3p	0	0	0	0	0	0	0	0	0	0	0	0	0.721247	0	0	0	0	0	0	0	0	0	0	0	0	0	0	0	0.0257588	-0.0821151	0.385821	0.831458	NaN	Low	0.0264917	0.0250259
hsa-miR-519e-5p	0	0	0	0	0	0	0	0	0	0	0	0	0	0	0	0	0	0	0	0	0	0	0	0	0	0	0	0	0	NaN	NaN	NaN	NaN	Low	NaN	NaN
hsa-miR-519e-3p	0	0	0	0	0	0	0	0	0	0	0	0	0	0	0	0	0	0	0	0	0	0	0	0	0	0	0	0	0	NaN	NaN	NaN	NaN	Low	NaN	NaN
hsa-miR-520f-5p	0	0	0	0	0	0	0	0	0	0	0	0	0	0	0	0	0	0	0	0	0	0	0	0	0	0	0	0	0	NaN	NaN	NaN	NaN	Low	NaN	NaN
hsa-miR-520f-3p	0	0	0	0	0	0	0	0	0	0	0	0	0	0	0	0	0	0	0	0	0	0	0	0	0	0	0	0	0	NaN	NaN	NaN	NaN	Low	NaN	NaN
hsa-miR-519c-5p	0	0	0	0	0	0	0	0	0	0	0	0	0	0	0	0	0	0	0	0	0	0	0	0	0	0	0	0	0	NaN	NaN	NaN	NaN	Low	NaN	NaN
hsa-miR-519c-3p	0	0	0	0	0	0	0	0	0	0	2.66445	0	25.2436	0	0	0	0	0	0	0	0	0	0	0	0	0	0	0	0.996717	-0.283174	0.641364	0.658838	NaN	Low	1.09422	0.899212
hsa-miR-520a-5p	0	0	0	0	0	0	0	0	0	0	25.3123	0	36.0623	0.385153	0	0	0	0	0	0	0	0	0	0	0	0	0	0	2.20571	-0.454746	0.753736	0.546294	NaN	Low	2.55048	1.86093
hsa-miR-520a-3p	0	0	0	0	0	0	0	0	0	0	1.33222	0	0	0	0	0	0	0	0	0	0	0	0	0	0	0	0	0	0.0475794	-0.133514	0.479647	0.780736	NaN	Low	0.0497795	0.0453794
hsa-miR-526b-5p	0	0	0	0	0	0	0	0	0	0	1.33222	0	3.60623	0	0	0	0	0	0	0	0	0	0	0	0	0	0	0	0.176373	-0.437521	0.7544	0.561942	NaN	Low	0.202914	0.149833
hsa-miR-526b-3p	0	0	0	0	0	0	0	0	0	0	0	0	0	0	0	0	0	0	0	0	0	0	0	0	0	0	0	0	0	NaN	NaN	NaN	NaN	Low	NaN	NaN
hsa-miR-519b-5p	0	0	0	0	0	0	0	0	0	0	0	0	0	0	0	0	0	0	0	0	0	0	0	0	0	0	0	0	0	NaN	NaN	NaN	NaN	Low	NaN	NaN
hsa-miR-519b-3p	0	0	0	0	0	0	0	0	0	0	0	0	0	0	0	0	0	0	0	0	0	0	0	0	0	0	0	0	0	NaN	NaN	NaN	NaN	Low	NaN	NaN
hsa-miR-525-5p	0	0	0	0	0.787019	0	0	0	0	0	49.2923	0	149.298	0	0	0	0	0	0	0.382445	0	0	0	0	0	0	0	0	7.13428	-0.545563	0.794428	NaN	NaN	Low	8.46736	5.80119
hsa-miR-525-3p	0	0	0	0	0	0	0	0	0	0	0	0	0	0	0	0	0	0	0	0	0	0	0	0	0	0	0	0	0	NaN	NaN	NaN	NaN	Low	NaN	NaN
hsa-miR-523-5p	0	0	0	0	0	0	0	0	0	0	0	0	0	0	0	0	0	0	0	0	0	0	0	0	0	0	0	0	0	NaN	NaN	NaN	NaN	Low	NaN	NaN
hsa-miR-523-3p	0	0	0	0	0	0	0	0	0	0	0	0	0	0	0	0	0	0	0	0	0	0	0	0	0	0	0	0	0	NaN	NaN	NaN	NaN	Low	NaN	NaN
hsa-miR-518f-5p	0	0	0	0	0	0	0	0	0	0	0	0	0	0	0	0	0	0	0	0	0	0	0	0	0	0	0	0	0	NaN	NaN	NaN	NaN	Low	NaN	NaN
hsa-miR-518f-3p	0	0	0	0	0	0	0	0	0	0	0	0	0	0	0	0	0	0	0	0	0	0	0	0	0	0	0	0	0	NaN	NaN	NaN	NaN	Low	NaN	NaN
hsa-miR-520b	0	0	0	0	0	0	0	0	0	0	0	0	0	0	0	0	0	0	0	0	0	0	0	0	0	0	0	0	0	NaN	NaN	NaN	NaN	Low	NaN	NaN
hsa-miR-518b	0	0	0	0	0	0	0	0	0	0	0	0	0	0	0	0	0	0	0	0	0	0	0	0	0	0	0	0	0	NaN	NaN	NaN	NaN	Low	NaN	NaN
hsa-miR-526a	0	0	0	0	0	0	0	0	0	0	0	0	0	0	0	0	0	0	0	0	0	0	0	0	0	0	0	0	0	NaN	NaN	NaN	NaN	Low	NaN	NaN
hsa-miR-520c-5p	0	0	0	0	0	0	0	0	0	0	0	0	0	0	0	0	0	0	0	0	0	0	0	0	0	0	0	0	0	NaN	NaN	NaN	NaN	Low	NaN	NaN
hsa-miR-520c-3p	0	0	0	0	0	0	0	0	0	0	0	0	0.721247	0	0	0	0	0	0	0	0	0	0	0	0	0	0	0	0.0257588	-0.0821151	0.385821	0.831458	NaN	Low	0.0264917	0.0250259
hsa-miR-518c-5p	0	0	0	0	0	0	0	0	0	0	0	0	0	0	0	0	0	0	0	0	0	0	0	0	0	0	0	0	0	NaN	NaN	NaN	NaN	Low	NaN	NaN
hsa-miR-518c-3p	0	0	0	0	0	0	0	0	0	0	0	0	0	0	0	0	0	0	0	0	0	0	0	0	0	0	0	0	0	NaN	NaN	NaN	NaN	Low	NaN	NaN
hsa-miR-524-5p	0	0	0	0	0	0	0	0	0	0	0	0	0	0	0	0	0	0	0	0	0	0	0	0	0	0	0	0	0	NaN	NaN	NaN	NaN	Low	NaN	NaN
hsa-miR-524-3p	0	0	0	0	0	0	0	0	0	0	0	0	0	0	0	0	0	0	0	0	0	0	0	0	0	0	0	0	0	NaN	NaN	NaN	NaN	Low	NaN	NaN
hsa-miR-517-5p	0	0	0	0	0	0	0	0	0	0	2.66445	0	8.65496	0	0	0	0	0	0	0	0	0	0	0	0	0	0	0	0.404265	-0.613816	0.827349	0.458144	NaN	Low	0.488991	0.319539
hsa-miR-517a-3p	0	0	0	0	0	0	0	0	0	0	2.66445	0	4.32748	0	0	0	0	0	0	0	0	0	0	0	0	0	0	0	0.249712	-0.513629	0.790264	0.515727	NaN	Low	0.293699	0.205724
hsa-miR-519d-5p	0	0	0	0	0	0	0	0	0	0	0	0	0	0	0	0	0	0	0	0	0	0	0	0	0	0	0	0	0	NaN	NaN	NaN	NaN	Low	NaN	NaN
hsa-miR-519d-3p	0	0	0	0	0	0	0	0	0	0	1.33222	0	0	0	0	0	0	0	0	0	0	0	0	0	0	0	0	0	0.0475794	-0.133514	0.479647	0.780736	NaN	Low	0.0497795	0.0453794
hsa-miR-521	0	0	0	0	0	0	0	0	0	0	0	0	0	0	0	0	0	0	0	0	0	0	0	0	0	0	0	0	0	NaN	NaN	NaN	NaN	Low	NaN	NaN
hsa-miR-520d-5p	0	0	0	0	0	0	0	0	0	0	0	0	0	0	0	0	0	0	0	0	0	0	0	0	0	0	0	0	0	NaN	NaN	NaN	NaN	Low	NaN	NaN
hsa-miR-520d-3p	0	0	0	0	0	0	0	0	0	0	0	0	5.04873	0	0	0	0	0	0	0	0	0	0	0	0	0	0	0	0.180312	-0.109809	0.434344	0.80041	NaN	Low	0.18717	0.173453
hsa-miR-517b-3p	0	0	0	0	0	0	0	0	0	0	3.99667	0	5.04873	0	0	0	0	0	0	0	0	0	0	0	0	0	0	0	0.32305	-0.569478	0.812242	0.483229	NaN	Low	0.385994	0.260106
hsa-miR-520g-5p	0	0	0	0	0	0	0	0	0	0	0	0	0	0	0	0	0	0	0	0	0	0	0	0	0	0	0	0	0	NaN	NaN	NaN	NaN	Low	NaN	NaN
hsa-miR-520g-3p	0	0	0	0	0	0	0	0	0	0	0	0	0	0	0	0	0	0	0	0	0	0	0	0	0	0	0	0	0	NaN	NaN	NaN	NaN	Low	NaN	NaN
hsa-miR-516b-5p	0	0.656031	0	0	0	2.10386	0	0	0	0	15.9867	0	26.6861	0.770307	0	1.14597	0	0	0	1.52978	0	0	0	0	0	0	0	0	1.74567	-1.74793	0.956713	0.067697	NaN	Low	2.69035	0.800992
hsa-miR-516b-3p	0	0	0	0	0	0	0	0	0	0	0	0	0	0	0	0	0	0	0	0	0	0	0	0	0	0	0	0	0	NaN	NaN	NaN	NaN	Low	NaN	NaN
hsa-miR-518e-5p	0	0	0	0	0	0	0	0	0	0	0	0	0	0	0	0	0	0	0	0	0	0	0	0	0	0	0	0	0	NaN	NaN	NaN	NaN	Low	NaN	NaN
hsa-miR-518e-3p	0	0	0	0	0	0	0	0	0	0	1.33222	0	1.44249	0	0	0	0	0	0	0	0	0	0	0	0	0	0	0	0.0990971	-0.319303	0.680956	0.639138	NaN	Low	0.110019	0.0881753
hsa-miR-518a-5p	0	0	0	0	0	0	0	0	0	0	0	0	0	0	0	0	0	0	0	0	0	0	0	0	0	0	0	0	0	NaN	NaN	NaN	NaN	Low	NaN	NaN
hsa-miR-518a-3p	0	0	0	0	0	0	0	0	0	0	0	0	0.721247	0	0	0	0	0	0	0	0	0	0	0	0	0	0	0	0.0257588	-0.0821151	0.385821	0.831458	NaN	Low	0.0264917	0.0250259
hsa-miR-518d-5p	0	0	0	0	0	0	0	0	0	0	0	0	0	0	0	0	0	0	0	0	0	0	0	0	0	0	0	0	0	NaN	NaN	NaN	NaN	Low	NaN	NaN
hsa-miR-518d-3p	0	0	0	0	0	0	0	0	0	0	0	0	0	0	0	0	0	0	0	0	0	0	0	0	0	0	0	0	0	NaN	NaN	NaN	NaN	Low	NaN	NaN
hsa-miR-517c-3p	0	0	0	0	0	0	0	0	0	0	6.66112	0	1.44249	0	0	0	0	0	0	0.191222	0	0	0	0	0	0	0	0	0.296244	-0.686615	0.853871	0.421328	NaN	Low	0.365438	0.22705
hsa-miR-520h	0	0	0	0	0	0	0	0	0	0	0	0	0	0	0	0	0	0	0	0	0	0	0	0	0	0	0	0	0	NaN	NaN	NaN	NaN	Low	NaN	NaN
hsa-miR-522-5p	0	0	0	0	0	0	0	0	0	0	0	0	0.721247	0	0	0	0	0	0	0	0	0	0	0	0	0	0	0	0.0257588	-0.0821151	0.385821	0.831458	NaN	Low	0.0264917	0.0250259
hsa-miR-522-3p	0	0	0	0	0	0	0	0	0	0	0	0	0	0	0	0	0	0	0	0	0	0	0	0	0	0	0	0	0	NaN	NaN	NaN	NaN	Low	NaN	NaN
hsa-miR-519a-5p	0	0	0	0	0	0	0	0	0	0	0	0	0	0	0	0	0	0	0	0	0	0	0	0	0	0	0	0	0	NaN	NaN	NaN	NaN	Low	NaN	NaN
hsa-miR-519a-3p	0	0	0	0	0	0	0	0	0	0	1.33222	0	0.721247	0	0	0	0	0	0	1.33856	0	0	0	0	0	0	0	0	0.121144	-0.470582	0.775178	0.543809	NaN	Low	0.140728	0.10156
hsa-miR-527	0	0	0	0	0	0	0	0	0	0	0	0	0	0	0	0	0	0	0	0	0	0	0	0	0	0	0	0	0	NaN	NaN	NaN	NaN	Low	NaN	NaN
hsa-miR-516a-5p	0	0	0	0	0	0	0	0	0	0	0	0	1.44249	0	0	0	0	0	0	2.29467	0	0	0	0	0	0	0	0	0.13347	-0.38703	0.725664	0.593795	NaN	Low	0.151266	0.115674
hsa-miR-516a-3p	0	0	0	0	0	0	0	0	0	0	0	0	0	0	0	0	0	0	0	0	0	0	0	0	0	0	0	0	0	NaN	NaN	NaN	NaN	Low	NaN	NaN
hsa-miR-499a-5p	13.7138	219.114	15.5412	145.079	60.6005	158.842	275.353	69.2802	58.8488	215.67	3.99667	29.017	10.8187	420.973	4.56808	41.2551	74.664	22.3465	15.8349	4.78056	168.202	0	0	39.1601	18.1536	6.77089	80.043	3.34802	77.7134	-1.83588	0.664064	0.00569895	0.035471	OK	121.416	34.011
hsa-miR-499a-3p	0	0	0	0	0	0	0	0	0	0	0	0	0	0	0	0	0	0	0	0	0	0	0	0	0	0	0	0	0	NaN	NaN	NaN	NaN	Low	NaN	NaN
hsa-miR-500a-5p	0	0	0	0	0	0	0	0	0	0	0	0.85344	0	0	1.82723	0	1.18514	0	0	0	0	0	0	0	0	0	0	0	0.138065	-0.506827	0.792264	0.522355	NaN	Low	0.16207	0.11406
hsa-miR-500a-3p	0	13.7767	6.90721	13.4808	7.87019	4.20772	7.74084	8.10294	6.19462	14.2374	10.6578	18.7757	10.0975	38.9005	14.6178	18.3356	14.2217	4.60076	22.6213	41.1128	8.61104	0	7.54	12.6323	43.2893	14.106	14.3473	23.4362	14.3008	0.279063	0.450586	0.535697	0.698571	OK	12.922	15.6796
hsa-miR-501-5p	0	0	0	0	0	0	0	0	0	0	0	0	0	0	0	0	0	0	0	0	0	0	0	0	0	0	0	0	0	NaN	NaN	NaN	NaN	Low	NaN	NaN
hsa-miR-501-3p	0	32.8015	8.63402	67.4039	51.9433	31.5579	14.3758	36.8684	85.176	25.8383	74.6046	44.8056	25.2436	46.6036	35.631	37.8171	42.6651	19.0603	40.7183	32.8902	22.3887	0	0	106.111	27.9286	27.6478	48.3278	26.7842	36.2081	-0.0748854	0.435383	0.863438	0.924016	OK	37.1476	35.2686
hsa-miR-502-5p	0	0	0	0	0	0	0	0	0	0	0	0	0	0	0	0	0	0	0	0	0	0	0	0	0	0	0	0	0	NaN	NaN	NaN	NaN	Low	NaN	NaN
hsa-miR-502-3p	0	3.93619	1.7268	7.06137	3.14808	2.10386	2.21167	7.6978	4.64596	1.58193	2.66445	7.25424	4.32748	5.7773	1.82723	2.29195	4.74057	1.3145	2.26213	4.01567	4.01849	0	0	6.31615	3.49107	3.94968	7.55122	0	3.42556	0.0479675	0.481294	0.920611	NaN	Low	3.36862	3.48251
hsa-miR-450a-2-3p	0	0	0	0	0	0	0	0	0	0	0	0	0	0	0	0	0	0	0	0	0	0	0	0	0	0	0	0	0	NaN	NaN	NaN	NaN	Low	NaN	NaN
hsa-miR-503-5p	0	0	0	0	0	0	0	0	0	0	0	0	0	0	0	0	0	0	0	0	0	0	0	0	0	0	0	0	0	NaN	NaN	NaN	NaN	Low	NaN	NaN
hsa-miR-503-3p	0	0	0	0	0	0	0	0	0	0	0	0	0	0	0	0	0	0	0	0.191222	0	0	0	0	0	0	0	0	0.00682937	-0.0243166	0.216153	0.910429	NaN	Low	0.00688692	0.00677181
hsa-miR-504-5p	0	0	0	0	0	0	0	0	0	0	0	0	0	0	0	0	0	0	0	0.191222	0	0	0	0	0	0	0	0	0.00682937	-0.0243166	0.216153	0.910429	NaN	Low	0.00688692	0.00677181
hsa-miR-504-3p	0	0	0	0.641942	0	2.10386	0	0	0	0.527312	0	0	0	0	0	0	0	0.657251	0	0.764889	0	0	0	0	2.09464	0	0.755122	6.69605	0.508609	1.45323	0.940113	0.122151	NaN	Low	0.272114	0.745105
hsa-miR-505-5p	0	0	0	0	0	0	0	0	0	0	0	0	0	0	0	0	0	0.657251	0	0.191222	0	0	0	0	0	0.564241	0	0	0.0504541	0.187066	0.640943	0.770393	NaN	Low	0.0471876	0.0537205
hsa-miR-505-3p	0	2.62412	1.7268	0.641942	0.787019	2.10386	2.21167	2.83603	0	0	0	2.1336	5.04873	3.46638	8.22254	10.3138	2.37029	2.629	20.3591	1.91222	2.29628	13.5141	0	3.78969	0.698214	4.51392	12.8371	23.4362	4.65973	1.17727	0.61312	0.0548409	NaN	Low	2.85743	6.46204
hsa-miR-513a-5p	0	0	0	0	0	0	0	0	0	0	0	0	0	0	0	0	0	0	0	0	0	0	0	0	0	0	0	0	0	NaN	NaN	NaN	NaN	Low	NaN	NaN
hsa-miR-513a-3p	0	0	0	0	0	0	0	0	0	0	0	0	0	0	0	0	0	0	0	0	0	0	0	0	0	0	0	0	0	NaN	NaN	NaN	NaN	Low	NaN	NaN
hsa-miR-506-5p	0	0	0	0	0	0	0	0	0	0	0	0	0	0	0	0	0	0	0	0	0	0	0	0	0	0	0	0	0	NaN	NaN	NaN	NaN	Low	NaN	NaN
hsa-miR-506-3p	0	0	0	0	0	0	0	0	0	0	0	0	0	0	0	0	0	0	0	0	0	0	0	0	0	0	0	0	0	NaN	NaN	NaN	NaN	Low	NaN	NaN
hsa-miR-507	0	0	0	0	0	0	0	0	0	0	0	0	0	0	0	0	0	0	0	0	0	0	0	0	0	0	0	0	0	NaN	NaN	NaN	NaN	Low	NaN	NaN
hsa-miR-508-5p	0	0	0	0	0	0	0	0	0	0	0	0	0	0	0	0	0	0	0	0	1.72221	0	0	0	0	0	0	0	0.0615074	-0.165278	0.524408	0.752632	NaN	Low	0.0650268	0.0579881
hsa-miR-508-3p	0	0	0	1.28388	0	0	0	4.45662	0	1.05462	0	0	0	0	0	1.14597	0	1.97175	0	0.191222	1.72221	0	0	0	0	0	0	0	0.422367	-1.43422	0.953195	0.132416	NaN	Low	0.616573	0.228161
hsa-miR-509-5p	0	0	0	0	0	0	0	0	0	0.527312	0	0	0	0	0	0	0	0	0	0.382445	0	0	0	0	0	0	0	0	0.0324913	-0.14947	0.505456	0.767449	NaN	Low	0.0341729	0.0308097
hsa-miR-509-3p	0	1.96809	8.63402	86.0203	2.36106	0	0	14.1801	3.09731	27.4202	7.99335	11.0947	5.76997	21.5686	3.65446	210.859	18.9623	63.7534	4.52425	31.9341	50.5181	0	7.54	0	27.2303	0	5.28586	0	21.9418	-1.7251	0.780652	0.0271172	0.109305	OK	33.6924	10.1912
hsa-miR-510-5p	0	0	0	0	0	0	0	0	0	0	0	0	0	0	0	0	0	0	0	0.191222	0	0	0	0	0	0	0	0	0.00682937	-0.0243166	0.216153	0.910429	NaN	Low	0.00688692	0.00677181
hsa-miR-510-3p	0	0	0	0	0	0	0	0	0	0	0	0	0	0	0	0	0	0	0	0	0	0	0	0	0	0	0	0	0	NaN	NaN	NaN	NaN	Low	NaN	NaN
hsa-miR-514a-5p	0	0	0	0	0	0	0	0	0	0	0	0	0	0	0	0	0	0	0	0	0	0	0	0	0	0	0	0	0	NaN	NaN	NaN	NaN	Low	NaN	NaN
hsa-miR-514a-3p	0	0	0	0	0	0	0	0	3.09731	0.527312	0	0	0	0.385153	0.913615	0	0	3.94351	0	0	1.14814	0	0	0	0	0	0	0	0.35768	-1.17672	0.939172	0.21023	NaN	Low	0.495966	0.219394
hsa-miR-532-5p	41.1413	75.4436	92.384	86.0203	121.988	28.4021	59.7151	87.5118	72.7867	103.88	65.279	119.055	76.4521	326.225	603.9	264.72	162.365	118.305	124.417	648.052	36.7404	54.0563	37.7	102.322	374.243	182.814	119.309	204.229	156.766	-0.0336754	0.486117	0.944771	0.973928	OK	158.596	154.937
hsa-miR-532-3p	13.7138	0	3.45361	1.28388	0	0	0	1.21544	10.8406	0	0	2.1336	0	0.770307	0.913615	0	3.55543	0.657251	0	5.73667	0	13.5141	0	0	6.28393	0	1.51024	0	2.34223	0.631288	0.853276	0.459397	NaN	Low	1.8378	2.84666
hsa-miR-455-5p	27.4275	0.656031	6.90721	41.7262	6.29615	3.15579	4.42334	6.48235	13.9379	6.85505	2.66445	34.5643	5.76997	14.6358	61.2122	14.8977	58.072	26.9473	18.097	73.2381	3.44442	5.40563	0	15.1588	14.6625	0.564241	8.30635	3.34802	17.102	-1.30387	0.616188	0.0343431	0.126941	OK	24.3438	9.8602
hsa-miR-455-3p	0	0	0	0	0	0	0	0	0	0	0	0	0	0	0.913615	0	0	0	0	0.191222	0	0	0	0	0	0	0	0	0.0394585	-0.171815	0.53658	0.748814	NaN	Low	0.0418053	0.0371116
hsa-miR-539-5p	0	0	0	0	0	0	0	0	0	0	0	0	0	0	0	0	0	0	0	0	0	0	0	0	0	0	0	0	0	NaN	NaN	NaN	NaN	Low	NaN	NaN
hsa-miR-539-3p	0	0	1.7268	0.641942	0	0	2.21167	2.02574	0	0	1.33222	0.85344	2.88499	0.385153	0.913615	0	0	0.657251	0	5.35422	0	0	0	0	0	0	0	0	0.678109	-2.07663	0.949939	0.0288105	NaN	Low	1.09632	0.259901
hsa-miR-544a	0	0	0	0	0	0	0	0	0	0	0	0	0	0	0	0	0	0	0	0	0	0	0	0	0	0	0	0	0	NaN	NaN	NaN	NaN	Low	NaN	NaN
hsa-miR-545-5p	0	0	0	0	0	0	0	0	0	0	0	0	0	0	0	0	1.18514	0	0	0.573667	0	0	0	0	0	0	0	0	0.0628146	-0.238978	0.612069	0.696209	NaN	Low	0.0680053	0.057624
hsa-miR-545-3p	0	0	0	0	0	0	0	0	0	0	0	0	0	0	0	0	0	0	0	0	0	0	0	0	0	0	0	0	0	NaN	NaN	NaN	NaN	Low	NaN	NaN
hsa-miR-376a-2-5p	0	0	0	0	0	0	0	0	0	0	0	0	0	0	0	0	0	0	0	0	0	0	0	0	0	0	0	0	0	NaN	NaN	NaN	NaN	Low	NaN	NaN
hsa-miR-487b-5p	0	0	0	0	0	0	0	0	0	0	0	0	0	0	0	0	0	0	0	0	0	0	0	0	0	0	0	0	0	NaN	NaN	NaN	NaN	Low	NaN	NaN
hsa-miR-487b-3p	0	2.62412	1.7268	0	0	1.05193	5.52917	1.62059	1.54865	0	0	0.85344	5.76997	0	3.65446	0	0	0.657251	0	0.573667	2.29628	18.9197	0	0	0	0	0	0	1.67236	0.605484	0.876336	0.489612	NaN	Low	1.32649	2.01823
hsa-miR-551a	0	0	0	0	0	1.05193	0	0	0	0	0	0	0	1.15546	1.82723	0	1.18514	0	0	1.33856	2.87035	0	0	0	0.698214	0	0	0	0.361674	-0.731477	0.954043	0.443252	NaN	Low	0.451448	0.271901
hsa-miR-552-5p	0	0	0	0	0	0	0	0	0	0	0	0	0	0	0	0	0	0	0	0	0	0	0	0	0	0	0	0	0	NaN	NaN	NaN	NaN	Low	NaN	NaN
hsa-miR-552-3p	0	0	0	0	0	0	0	0	0	0	0	0	0	0	0	0	0	0	0	0	0	0	0	0	0	0	0	0	0	NaN	NaN	NaN	NaN	Low	NaN	NaN
hsa-miR-553	0	0	0	0	0	0	0	0	0	0	0	0	0	0	0	0	0	0	0	0	0	0	0	0	0	0	0	0	0	NaN	NaN	NaN	NaN	Low	NaN	NaN
hsa-miR-554	0	0	0	0	0	0	0	0	0	0	0	0	0	0	0	0	0	0	0	0	0	0	0	0	0	0	0	0	0	NaN	NaN	NaN	NaN	Low	NaN	NaN
hsa-miR-92b-5p	0	0	0	0	0	0	0	0	0	0	0	0	0	0	0	0	0	0	0	0	0	0	0	0	0	0	0	0	0	NaN	NaN	NaN	NaN	Low	NaN	NaN
hsa-miR-92b-3p	13.7138	51.8264	44.8969	142.511	70.8317	117.816	64.1384	39.2993	315.925	52.2039	199.834	42.2453	198.343	207.983	28.3221	92.8239	158.809	52.5801	137.99	243.235	197.48	445.965	37.7	795.835	277.191	33.8544	207.659	5296.57	341.699	2.81625	0.562068	NaN	NaN	Outlier	84.965	598.434
hsa-miR-555	0	0	0	0	0	0	0	0	0	0	0	0	0	0	0	0	0	0	0	0	0	0	0	0	0	0	0	0	0	NaN	NaN	NaN	NaN	Low	NaN	NaN
hsa-miR-556-5p	0	0	0	0	0	0	0	0	0	0	0	0	0	0	0	0	0	0	0	0	0	0	0	0	0	0	0	0	0	NaN	NaN	NaN	NaN	Low	NaN	NaN
hsa-miR-556-3p	0	0	0	0.641942	0	0	0	0	0	0	0	0	0	0	0	0	0	0	0	0.382445	0	0	0	0	0	0.564241	0.755122	0	0.0837053	0.560523	0.805924	0.486739	NaN	Low	0.067646	0.0997647
hsa-miR-557	0	0	0	0	0	0	0	0	0	0	0	0	0	0	0	0	0	0	0	0	0	0	0	0	0	0	0	0	0	NaN	NaN	NaN	NaN	Low	NaN	NaN
hsa-miR-558	0	0	0	0	0	0	0	0	0	0	0	0	0	0	0	0	0	0	0	0	0	0	0	0	0	0	0	0	0	NaN	NaN	NaN	NaN	Low	NaN	NaN
hsa-miR-559	0	0	0	0	0	0	0	0	0	0	0	0	0	0	0	0	0	0	0	0	0	0	0	0	0	0	0	0	0	NaN	NaN	NaN	NaN	Low	NaN	NaN
hsa-miR-561-5p	0	5.24825	0	1.92583	1.57404	0	0	1.21544	7.74327	0.527312	0	0	3.60623	0.770307	0.913615	2.29195	3.55543	0.657251	2.26213	5.73667	0	2.70282	0	61.8983	4.8875	0	1.51024	20.0881	4.61124	2.34698	0.743733	0.00160129	NaN	Low	1.51497	7.70751
hsa-miR-561-3p	0	0	0	0	0	0	0	0	3.09731	0	0	0	0.721247	0.385153	0	0	0	0	0	0	0	0	0	0	0	0	0	0	0.150132	-0.51479	0.796131	0.517881	NaN	Low	0.176637	0.123628
hsa-miR-562	0	0	0	0	0	0	0	0	0	0	0	0	0	0	0	0	0	0	0	0	0	0	0	0	0	0	0	0	0	NaN	NaN	NaN	NaN	Low	NaN	NaN
hsa-miR-563	0	0	0	0	0	0	0	0	0	0	0	0	0	0	0	0	0	0	0	0	0	0	0	0	0	0	0	0	0	NaN	NaN	NaN	NaN	Low	NaN	NaN
hsa-miR-564	0	0	0	0	0	0	0	0	0	0	0	0	0	0	0	0	0	0	0	0	0	0	0	0	0	0	0	0	0	NaN	NaN	NaN	NaN	Low	NaN	NaN
hsa-miR-566	0	0	0	0	0	0	0	0	0	0	0	0	0	0	0	0	0	0	0	0	0	0	0	0	0	0	0	0	0	NaN	NaN	NaN	NaN	Low	NaN	NaN
hsa-miR-567	0	0	0	0	0	0	0	0	0	0	0	0	0	0	0	0	0	0	0	0	0	0	0	0	0	0	0	0	0	NaN	NaN	NaN	NaN	Low	NaN	NaN
hsa-miR-568	0	0	0	0	0	0	0	0	0	0	0	0	0	0	0	0	0	0	0	0	0	0	0	0	0	0	0	0	0	NaN	NaN	NaN	NaN	Low	NaN	NaN
hsa-miR-551b-5p	0	0	0	0	0	0	0	0	0	0	0	0	0	0	0	0	0	0	0	0	0	0	0	0	0	0	0	0	0	NaN	NaN	NaN	NaN	Low	NaN	NaN
hsa-miR-551b-3p	0	0	0	3.20971	0	0	0	1.62059	0	0	0	0.42672	0	4.62184	0	0	1.18514	0	0	0.191222	0	0	0	0	0	0	0	0	0.401972	-1.26533	0.94488	0.180523	NaN	Low	0.567756	0.236188
hsa-miR-569	0	0	0	0	0	0	0	0	0	0	0	0	0	0	0	0	0	0	0	0	0	0	0	0	0	0	0	0	0	NaN	NaN	NaN	NaN	Low	NaN	NaN
hsa-miR-570-5p	0	0	0	0	0	0	0	0	0	0	0	0	0	0	0	0	0	0	0	0	0	0	0	0	0	0	0	0	0	NaN	NaN	NaN	NaN	Low	NaN	NaN
hsa-miR-570-3p	0	0	0	0	0	0	0	0	0	0	0	0	0	0	0	0	0	0	0	0	0	0	0	0	0	0	0	0	0	NaN	NaN	NaN	NaN	Low	NaN	NaN
hsa-miR-571	0	0	0	0	0	0	0	0	0	0	0	0	0	0	0	0	0	0	0	0	0	0	0	0	0	0	0	0	0	NaN	NaN	NaN	NaN	Low	NaN	NaN
hsa-miR-572	0	0	0	0	0	0	0	0	0	0	0	0	0	0	0	0	0	0	0	0	0	0	0	0	0	0	0	0	0	NaN	NaN	NaN	NaN	Low	NaN	NaN
hsa-miR-573	0	0	0	0	0	0	0	0	0	0	0	0	0	0	0	0	0	0	0	0	0	0	0	0	0	0	0	0	0	NaN	NaN	NaN	NaN	Low	NaN	NaN
hsa-miR-574-5p	0	0	0	0	0	0	0	0	0	0	0	0	0	0	0	0	0	0	0	0	0	0	0	0	0	0	0	0	0	NaN	NaN	NaN	NaN	Low	NaN	NaN
hsa-miR-574-3p	54.855	10.4965	5.18041	7.06137	9.44423	5.25965	15.4817	14.5853	38.7163	5.27312	5.3289	0.85344	14.4249	6.54761	55.7305	8.02182	10.6663	13.145	2.26213	14.9153	20.6665	21.6225	22.62	2.52646	14.6625	3.38544	2.26537	10.0441	14.1444	-0.469137	0.532992	0.378754	0.567345	OK	16.4241	11.8647
hsa-miR-575	0	0	0	0	0	0	0	0	0	0	0	0	0	0	0	0	0	0	0	0	0	0	0	0	0	0	0	0	0	NaN	NaN	NaN	NaN	Low	NaN	NaN
hsa-miR-576-5p	0	0	0	0	0	1.05193	0	0	0	0	0	0	0	0	3.65446	0	0	0.657251	0	0.382445	0	0	0	0	0	0	0	0	0.205217	-0.741899	0.872367	0.395078	NaN	Low	0.256851	0.153584
hsa-miR-576-3p	0	2.62412	0.863402	10.2711	0.787019	0	0	2.43088	1.54865	1.58193	0	8.96112	2.88499	6.16246	4.56808	4.58389	1.18514	1.97175	2.26213	10.1348	0	0	0	2.52646	3.49107	3.38544	2.26537	0	2.66035	-0.513299	0.690194	0.457057	NaN	Low	3.12868	2.19201
hsa-miR-577	0	0	0	0	0	0	0	0	0	0	0	0	0	0	0	0	0	0	0	3.05956	0	2.70282	0	0	9.775	1.69272	0	0	0.61536	1.65921	0.941327	0.0779628	NaN	Low	0.295957	0.934763
hsa-miR-578	0	0	0	0	0	0	0	0	0	0	0	0	0	0	0	0	0	0	0	0	0	0	0	0	0	0	0	0	0	NaN	NaN	NaN	NaN	Low	NaN	NaN
hsa-miR-579-5p	0	0	0	0	0	0	0	0	0	0	0	0	0	0	0	0	0	0	0	0	0	0	0	0	0	0	0	0	0	NaN	NaN	NaN	NaN	Low	NaN	NaN
hsa-miR-579-3p	0	0	0	0	0	0	0	0	0	0	0	0	0	1.15546	0	0	0	0	0	0.382445	0	0	0	0	0	0	0	0	0.0549252	-0.22147	0.593561	0.709058	NaN	Low	0.0591327	0.0507176
hsa-miR-580-5p	0	0	0	0	0	0	0	0	0	0	0	0	0	0	0	0	0	0	0	0	0	0	0	0	0	0	0	0	0	NaN	NaN	NaN	NaN	Low	NaN	NaN
hsa-miR-580-3p	0	0	0.863402	0	0	0	4.42334	0	0	0	0	0.42672	0	0.385153	2.74085	0	0	0	0	0	0	0	0	2.52646	0	0	0	3.34802	0.525498	0.449951	0.956612	0.638099	NaN	Low	0.444209	0.606787
hsa-miR-581	0	0	0	0	0	0	0	0	0	0	0	0	0	0	0	0	0	0	0	0	0	0	0	0	0	0	0	0	0	NaN	NaN	NaN	NaN	Low	NaN	NaN
hsa-miR-582-5p	0	0	0	0	1.57404	0	3.3175	1.21544	0	0	1.33222	0.42672	2.88499	3.46638	3.65446	0	1.18514	0	0	1.721	0	0	0	0	0	0	0	0	0.742068	-2.0554	0.950876	0.0306503	NaN	Low	1.19632	0.287814
hsa-miR-582-3p	0	3.93619	2.59021	0.641942	1.57404	2.10386	3.3175	3.24118	6.19462	5.27312	11.99	8.10768	2.88499	22.7241	32.8902	9.16779	5.92571	1.3145	6.78638	39.2006	3.44442	0	15.08	2.52646	4.8875	5.07816	3.02049	6.69605	7.52134	-0.802125	0.615763	0.192694	NaN	Low	9.55999	5.48269
hsa-miR-583	0	0	0	0	0	0	0	0	0	0	0	0	0	0	0	0	0	0	0	0	0	0	0	0	0	0	0	0	0	NaN	NaN	NaN	NaN	Low	NaN	NaN
hsa-miR-584-5p	0	0.656031	0	0	0	0	4.42334	0	0	0.527312	0	0	0	0.385153	0	1.14597	0	0.657251	0	0	0	0	0	0	0	0	0	0	0.278395	-1.06593	0.929711	0.251581	NaN	Low	0.376804	0.179986
hsa-miR-584-3p	0	0	0	0	0	0	0	0	0	0	0	0	0	0	0	0	0	0	0	0	0	0	0	0	0	0	0	0	0	NaN	NaN	NaN	NaN	Low	NaN	NaN
hsa-miR-585-5p	0	0	0	4.4936	0.787019	0	0	0.405147	4.64596	2.10925	3.99667	1.28016	0	0.385153	0	2.29195	1.18514	0	0	2.29467	0.574069	0	0	1.26323	0	0	0	0	0.918286	-1.54333	0.911891	0.0905601	NaN	Low	1.36742	0.469152
hsa-miR-585-3p	0	0	0	0	0	0	0	0	0	0	0	0	0	0	0	0	0	0	0	0	0	0	0	0	0	0	0	0	0	NaN	NaN	NaN	NaN	Low	NaN	NaN
hsa-miR-548a-3p	0	0	0	0	0	0	0	0	0	0	0	0	0	0	0	0	0	0	0	0	0	0	0	0	0	0	0	0	0	NaN	NaN	NaN	NaN	Low	NaN	NaN
hsa-miR-586	0	0	0	0	0	0	0	0	0	0	0	0	0	0	0	0	0	0	0	0	0	0	0	0	0	0	0	0	0	NaN	NaN	NaN	NaN	Low	NaN	NaN
hsa-miR-587	0	0	0	0	0	0	0	0	0	0	0	0	0	0	0	0	0	0	0	0	0	0	0	0	0	0	0	0	0	NaN	NaN	NaN	NaN	Low	NaN	NaN
hsa-miR-548b-5p	0	0	0	0	0	0	0	0	0	0	0	0	0	0	0	0	0	0	0	0.191222	0	8.10845	0	0	0.698214	0	0	0	0.321353	2.17101	0.915932	0.0177747	NaN	Low	0.116784	0.525922
hsa-miR-548b-3p	0	0	0	1.28388	0	0	0	0	0	0.527312	0	1.28016	0	0	0.913615	1.14597	0	0	0	0.764889	0	0	0	0	0	0.564241	0.755122	0	0.2584	-0.119373	0.956765	0.900708	NaN	Low	0.269084	0.247716
hsa-miR-588	0	0	0	0	0	0	0	0	0	0	0	0	0	0	0	0	0	0	0	0	0	0	0	0	0	0	0	0	0	NaN	NaN	NaN	NaN	Low	NaN	NaN
hsa-miR-589-5p	0	0	0	0	0	0	0	0	0	0	0	0	0.721247	0	0	0	0	0	0	0.573667	0	0	0	0	0	0	0	0	0.0462469	-0.194178	0.563484	0.730393	NaN	Low	0.0493545	0.0431393
hsa-miR-589-3p	0	1.31206	0	0.641942	0.787019	0	0	2.43088	4.64596	0.527312	2.66445	0.42672	0	2.69607	4.56808	0	3.55543	0.657251	0	50.6739	4.01849	2.70282	0	3.78969	1.39643	0	0	0	3.1248	-1.22281	0.865182	NaN	NaN	Low	4.3751	1.87451
hsa-miR-550a-5p	0	0	0	0	0	0	0	0	0	0	0	0	0	0	0	0	0	0	0	0.382445	0	0	0	0	0	0	0	0	0.0136587	-0.046305	0.294801	0.875188	NaN	Low	0.0138779	0.0134396
hsa-miR-550a-3p	0	0	0	0	0	0	2.21167	0	0	0	0	0	0	0	0	0	0	0	0	0.382445	0	0	0	0	0	0	0	0	0.0926469	-0.31016	0.674139	0.645457	NaN	Low	0.102568	0.0827262
hsa-miR-590-5p	0	3.28015	0.863402	0	0	0	0	0.810294	0	1.05462	0	1.28016	0	1.15546	3.65446	1.14597	0	0	0	6.50156	0	0	0	0	2.79286	1.12848	0	0	0.845265	-0.332342	0.908045	0.714367	NaN	Low	0.942195	0.748335
hsa-miR-590-3p	13.7138	1.96809	0.863402	3.20971	0	0	0	1.62059	1.54865	1.58193	5.3289	2.1336	6.49122	0.385153	25.5812	2.29195	1.18514	2.629	0	3.442	6.31476	2.70282	0	3.78969	2.09464	0.564241	2.26537	6.69605	3.51435	-0.389644	0.693851	0.574411	NaN	Low	3.98607	3.04264
hsa-miR-591	0	0	0	0	0	0	0	0	0	0	0	0	0	0	0	0	0	0	0	0	0	0	0	0	0	0	0	0	0	NaN	NaN	NaN	NaN	Low	NaN	NaN
hsa-miR-592	0	0	0	1.28388	0	0	1.10583	0.405147	0	0	0	15.3619	1.44249	3.46638	8.22254	60.7366	47.4057	5.91526	9.0485	11.0909	2.29628	16.2169	0	112.427	270.209	8.46361	80.7981	43.5243	24.9793	2.5371	0.813911	0.00182596	0.0156945	OK	7.34231	42.6163
hsa-miR-593-5p	0	0	0	0	0	0	0	0	0	0	0	0	0	0	0	0	0	0	0	0	0	0	0	0	0	0	0	0	0	NaN	NaN	NaN	NaN	Low	NaN	NaN
hsa-miR-593-3p	0	0	0	0	0	0	0	0	0	0	0	0	0	0	0	0	0	0	0	0	0	0	0	0	0	0	0	0	0	NaN	NaN	NaN	NaN	Low	NaN	NaN
hsa-miR-595	0	0	0	0	0	0	0	0	0	0	0	0	0	0	0	0	0	0	0	0	0	0	0	0	0	0	0	0	0	NaN	NaN	NaN	NaN	Low	NaN	NaN
hsa-miR-596	0	0	0	0	0	0	0	0	0	0	0	0	0	0	0	0	0	0	0	0	0	0	0	0	0	0	0	0	0	NaN	NaN	NaN	NaN	Low	NaN	NaN
hsa-miR-597-5p	0	0	0	0	0	0	0	0	0	0	0	0	0	0	0.913615	0	0	0	0	0.382445	0	0	0	0	0	0	0	0	0.0462879	-0.19399	0.563662	0.730725	NaN	Low	0.0493952	0.0431805
hsa-miR-597-3p	0	0	0	0	0	0	0	0	0	0	1.33222	0	0	0	0	0	0	0	0	0	0	0	0	0	0	0	0	0	0.0475794	-0.133514	0.479647	0.780736	NaN	Low	0.0497795	0.0453794
hsa-miR-598-5p	0	0	0	0	0	0	0	0	0	0	0	0	0	0	0	0	0	0	0	0	0	0	0	0	0	0	0	0	0	NaN	NaN	NaN	NaN	Low	NaN	NaN
hsa-miR-598-3p	0	9.84046	2.59021	0	3.14808	0	4.42334	4.05147	6.19462	6.85505	0	4.2672	2.88499	11.1695	22.8404	6.87584	1.18514	7.88701	11.3106	95.0375	1.14814	0	0	1.26323	31.4196	14.106	6.04098	3.34802	9.21026	-0.162916	0.733969	0.82434	NaN	Low	9.72974	8.69078
hsa-miR-599	0	0	0	0	0	0	0	0	0	0	0	0	0	0	0	0	0	0	0	0	0	0	0	0	0	1.12848	0	0	0.0403029	0.445713	0.479974	0.353086	NaN	Low	0.0341263	0.0464795
hsa-miR-548a-5p	0	0.656031	0	0	0	0	0	0	0	0	0	0	0	0	0	0	0	0	0	0	0	0	0	0	0	0	0	0	0.0234297	-0.0757536	0.371754	0.83853	NaN	Low	0.0240447	0.0228147
hsa-miR-600	0	0	0	0	0	0	0	0	0	0	0	0	0	0	0	0	0	0	0	0	0	0	0	0	0	0	0	0	0	NaN	NaN	NaN	NaN	Low	NaN	NaN
hsa-miR-601	0	0	0	0	0	0	0	0	0	0	0	0	0	0	0	0	0	0	0	0	0	0	0	0	0	0	0	0	0	NaN	NaN	NaN	NaN	Low	NaN	NaN
hsa-miR-602	0	0	0	0	0	0	0	0	0	0	0	0	0	0	0	0	0	0	0	0.191222	0	0	0	0	0	0	0	0	0.00682937	-0.0243166	0.216153	0.910429	NaN	Low	0.00688692	0.00677181
hsa-miR-603	0	0	0	0	0	0	0	0	0	0	0	0	0	0	0	0	0	0	0	0	0	0	0	0	0	0	0	0	0	NaN	NaN	NaN	NaN	Low	NaN	NaN
hsa-miR-604	0	0	0	0	0	0	0	0	0	0	0	0	0	0	0	0	0	0	0	0	0	0	0	0	0	0	0	0	0	NaN	NaN	NaN	NaN	Low	NaN	NaN
hsa-miR-605-5p	0	0	0	0	0	0	0	0	0	0	0	0	0	0	0	0	0	0	0	0	0	0	0	0	0	0	0	0	0	NaN	NaN	NaN	NaN	Low	NaN	NaN
hsa-miR-605-3p	0	0	0	0	0	0	0	0	0	0	0	0	0	0	0	0	0	0	0	0	0	0	0	0	0	0	0	0	0	NaN	NaN	NaN	NaN	Low	NaN	NaN
hsa-miR-606	0	0	0	0	0	0	0	0	0	0	0	0	0	0	0	0	0	0	0	0	0	0	0	0	0	0	0	0	0	NaN	NaN	NaN	NaN	Low	NaN	NaN
hsa-miR-607	0	0	0	0	0	0	0	0	0	0	0	0	0	0	0	0	0	0	0	0	0	0	0	0	0	0	0	0	0	NaN	NaN	NaN	NaN	Low	NaN	NaN
hsa-miR-608	0	0	0	0	0	0	0	0	0	0	0	0	0	0	0	0	0	0	0	0	0	0	0	0	0	0	0	0	0	NaN	NaN	NaN	NaN	Low	NaN	NaN
hsa-miR-609	0	0	0	0	0	0	0	0	0	0	0	0	0	0	0	0	0	0	0	0	0	0	0	0	0	0	0	0	0	NaN	NaN	NaN	NaN	Low	NaN	NaN
hsa-miR-610	0	0	0	0	0	0	0	0	0	0	0	0	0	0	0	0	0	0	0	0	0	0	0	0	0	0	0	0	0	NaN	NaN	NaN	NaN	Low	NaN	NaN
hsa-miR-611	0	0	0	0	0	0	0	0	0	0	0	0	0	0	0	0	0	0	0	0	0	0	0	0	0	0	0	0	0	NaN	NaN	NaN	NaN	Low	NaN	NaN
hsa-miR-612	0	0	0	0	0	0	0	0	0	0	0	0	0	0	0	0	0	0	0	0	0	0	0	0	0	0	0	0	0	NaN	NaN	NaN	NaN	Low	NaN	NaN
hsa-miR-613	0	0	0	0	0	0	0	0	0	0	0	0	0	0	0	0	0	0	0	0	0	0	0	0	0	0	0	0	0	NaN	NaN	NaN	NaN	Low	NaN	NaN
hsa-miR-614	0	0	0	0	0	0	0	0	0	0	0	0	0	0	0	0	0	0	0	0	0	0	0	0	0	0	0	0	0	NaN	NaN	NaN	NaN	Low	NaN	NaN
hsa-miR-615-5p	0	0	0	0	0	0	0	0	0	0	0	0	0	0	0	0	0	0	0	0	0	0	0	0	0	0	0	0	0	NaN	NaN	NaN	NaN	Low	NaN	NaN
hsa-miR-615-3p	0	0	0	0	3.14808	0	0	0	3.09731	0	0	0	0	0.770307	0	0	0	1.3145	4.52425	8.79622	0	0	0	73.2673	9.07678	0	6.04098	3.34802	4.04942	2.47434	0.917337	0.00699035	NaN	Low	1.23512	6.86372
hsa-miR-616-5p	0	0	1.7268	0.641942	0	0	0	0	1.54865	1.58193	1.33222	0	0	1.15546	0	0	0	0	0	0	0	0	0	0	0	0	0	3.34802	0.404823	-0.120239	0.956176	0.89993	NaN	Low	0.421683	0.387963
hsa-miR-616-3p	0	0	0	0.641942	0	0	0	0	0	0.527312	0	1.28016	0	1.15546	0	0	0	0	0	0	0	0	0	0	0.698214	0	0	0	0.153682	-0.176782	0.89258	0.843	NaN	Low	0.163086	0.144278
hsa-miR-548c-5p	0	0	0	0.641942	0	0	0	0	0	0	0	0	0	0	0	0	0	0	0	0	0	0	0	0	0	0	0	0	0.0229265	-0.074353	0.368559	0.84012	NaN	Low	0.0235172	0.0223359
hsa-miR-548c-3p	0	0	0	0	0	0	0	0	0	0	0	0	0	0.770307	0	0	0	0	0	0	0	0	0	0	0	0	0	0	0.027511	-0.086894	0.395586	0.826137	NaN	Low	0.0283392	0.0266827
hsa-miR-617	0	0	0	0	0	0	0	0	0	0	0	0	0	0	0	0	0	0	0	0	0	0	0	0	0	0	0	0	0	NaN	NaN	NaN	NaN	Low	NaN	NaN
hsa-miR-618	0	0.656031	0.863402	1.28388	0	0	0	4.05147	0	2.10925	0	17.4955	0	0	0.913615	0	1.18514	2.629	2.26213	0.764889	0	0	0	0	0	0	0.755122	0	1.24891	-1.81232	0.932749	0.052018	NaN	Low	1.94423	0.553587
hsa-miR-619-5p	0	0	0	0	0	0	0	0	0	0	0	0	0	0	0	0	0	0	0	0	0	0	0	0	0	0	0	0	0	NaN	NaN	NaN	NaN	Low	NaN	NaN
hsa-miR-619-3p	0	0	0	0	0	0	0	0	0	0	0	0	0	0	0	0	0	0	0	0	0	0	0	0	0	0	0	0	0	NaN	NaN	NaN	NaN	Low	NaN	NaN
hsa-miR-620	0	0	0	0	0	0	0	0	0	0	0	0	0	0	0	0	0	0	0	0	0	0	0	0	0	0	0	0	0	NaN	NaN	NaN	NaN	Low	NaN	NaN
hsa-miR-621	0	0	0	0	0	0	0	0	0	0	0	0	0	0	0	0	0	0	0	0	0	0	0	0	0	0	0	0	0	NaN	NaN	NaN	NaN	Low	NaN	NaN
hsa-miR-622	0	0	0	0	0	0	0	0	0	0	0	0	0	0	0	0	0	0	0	0	0	0	0	0	0	0	0	0	0	NaN	NaN	NaN	NaN	Low	NaN	NaN
hsa-miR-623	0	0	0	0	0	0	0	0	0	0	0	0	0	0	0	0	0	0	0	0	0	0	0	0	0	0	0	0	0	NaN	NaN	NaN	NaN	Low	NaN	NaN
hsa-miR-624-5p	0	0	0	0	0	0	0	0	0	0.527312	0	0	0	0	0	0	0	0	0	0	0	0	0	0	0	0	0	0	0.0188326	-0.0625964	0.340164	0.853999	NaN	Low	0.0192411	0.0184241
hsa-miR-624-3p	0	0	0	0	0	0	0	0	0	0	0	0	0	0	0	0	0	0	0	0	0	0	0	0	0	0	0	0	0	NaN	NaN	NaN	NaN	Low	NaN	NaN
hsa-miR-625-5p	0	5.24825	5.18041	1.92583	1.57404	1.05193	0	2.83603	1.54865	2.10925	0	0.85344	0	4.23669	1.82723	0	1.18514	1.3145	2.26213	1.33856	1.72221	5.40563	52.78	0	2.79286	4.51392	3.02049	0	3.74026	1.66957	0.642713	0.00938528	NaN	Low	1.78908	5.69143
hsa-miR-625-3p	0	0	0	2.56777	0	3.15579	0	1.62059	0	1.05462	0	1.28016	1.44249	0.385153	1.82723	1.14597	0	0	0	5.35422	0	0	0	0	0	2.25696	0	0	0.788963	-0.734439	0.913378	0.421344	NaN	Low	0.985556	0.59237
hsa-miR-626	0	0	0	0	0	0	0	0	0	0	0	0	0	0	0	0	0	0	0	0	0	0	0	0	0	0	0	0	0	NaN	NaN	NaN	NaN	Low	NaN	NaN
hsa-miR-627-5p	0	20.993	16.4046	14.1227	21.2495	97.8296	12.1642	31.1963	43.3623	11.6009	55.9534	23.8963	15.8674	15.4061	4.56808	17.1896	23.7029	17.7458	52.0289	28.1097	30.9997	0	0	68.2144	5.58571	85.2003	27.1844	10.0441	26.8079	0.136469	0.516459	0.791596	0.873012	OK	25.5409	28.0748
hsa-miR-627-3p	0	1.96809	0	0	3.14808	2.10386	1.10583	0	0	3.16387	0	2.1336	0	1.15546	0	0	1.18514	0	0	3.25078	0	8.10845	7.54	0	0	2.8212	0	0	1.34587	0.7783	0.868741	0.370309	NaN	Low	0.991393	1.70035
hsa-miR-628-5p	0	0.656031	0	1.28388	0	0	12.1642	1.62059	0	2.10925	0	0	0	1.54061	9.13615	1.14597	1.18514	0	0	0	0	8.10845	15.08	0	0.698214	0.564241	0	6.69605	2.21388	0.912283	0.876726	0.298081	NaN	Low	1.53634	2.89143
hsa-miR-628-3p	0	3.93619	4.31701	8.98719	3.14808	0	3.3175	0.810294	0	5.27312	1.33222	6.82752	4.32748	15.4061	3.65446	3.43792	3.55543	2.629	4.52425	14.5329	1.14814	0	0	5.05292	9.775	2.8212	3.02049	0	3.99409	-0.314317	0.605461	0.603666	NaN	Low	4.42747	3.56071
hsa-miR-629-5p	0	17.0568	12.0876	7.70331	15.7404	21.0386	4.42334	11.3441	4.64596	6.32774	25.3123	8.10768	2.88499	11.9398	16.4451	12.6057	9.48114	11.8305	11.3106	40.5391	0.574069	0	7.54	22.7381	4.18928	56.4241	18.8781	13.3921	13.3772	0.547787	0.509862	0.282651	0.471666	OK	10.8676	15.8867
hsa-miR-629-3p	0	0	0	0.641942	0	0	0	0	0	0	0	0	0	0	0.913615	0	0	0	2.26213	1.52978	0	0	0	0	0	0	0	0	0.190981	-0.706446	0.863769	0.413434	NaN	Low	0.236827	0.145134
hsa-miR-630	0	0	0	0	0	0	0	0	0	0	0	0	0	0	0	0	0	0	0	0	0	0	0	0	0	0	0	0	0	NaN	NaN	NaN	NaN	Low	NaN	NaN
hsa-miR-631	0	0	0	0	0	0	0	0	0	0	0	0	0	0	0	0	0	0	0	0	0	0	0	0	0	0	0	0	0	NaN	NaN	NaN	NaN	Low	NaN	NaN
hsa-miR-33b-5p	0	0	0	0	1.57404	0	0	0	0	0	0	0.85344	0	0.770307	0	0	0	0	6.78638	1.52978	0	0	7.54	5.05292	1.39643	0	3.77561	0	1.04567	1.48275	0.91513	0.105177	NaN	Low	0.551109	1.54024
hsa-miR-33b-3p	0	0	0	0	0	0	0	0	0	0	0	0	0	0	0	0	0	0	0	0	0	0	0	0	0	0	0	0	0	NaN	NaN	NaN	NaN	Low	NaN	NaN
hsa-miR-632	0	0	0	0	0	0	0	0	0	0	0	0	0	0	0	0	0	0	0	0	0	0	0	0	0	0	0	0	0	NaN	NaN	NaN	NaN	Low	NaN	NaN
hsa-miR-633	0	0	0	0	0	0	0	0	0	0	0	0	0	0	0	0	0	0	0	0	0	0	0	0	0	0	0	0	0	NaN	NaN	NaN	NaN	Low	NaN	NaN
hsa-miR-634	0	0	0	0	0	0	0	0	0	0	0	0	0	0	0	0	0	0	0	0	0	0	0	0	0	0	0	0	0	NaN	NaN	NaN	NaN	Low	NaN	NaN
hsa-miR-635	0	0	0	0	0	0	0	0	0	0	0	0	0	0	0	0	0	0	0	0	0	0	0	0	0	0	0	0	0	NaN	NaN	NaN	NaN	Low	NaN	NaN
hsa-miR-636	0	0	0	0	0	0	0	0	0	0	0	0	0	0	0	0	0	0	0	0	0	0	0	0	0	0	0	0	0	NaN	NaN	NaN	NaN	Low	NaN	NaN
hsa-miR-637	0	0	0	0	0	0	0	0	0	0	0	0	0	0	0	0	0	0	0	0	0	0	0	0	0	0	0	0	0	NaN	NaN	NaN	NaN	Low	NaN	NaN
hsa-miR-638	0	0	0	0	0	0	0	0	0	0	0	0	0	0	0	0	0	0	0	0	0	0	0	0	0	0	0	0	0	NaN	NaN	NaN	NaN	Low	NaN	NaN
hsa-miR-639	0	0	0	0	0	0	0	0	0	0	0	0	0	0	0	0	0	0	0	0	0	0	0	0	0	0	0	0	0	NaN	NaN	NaN	NaN	Low	NaN	NaN
hsa-miR-640	0	0	0	0	0	0	0	0	0	0	0	0	0	0	0	0	0	0	0	0	0	0	0	0	0	0	0	0	0	NaN	NaN	NaN	NaN	Low	NaN	NaN
hsa-miR-641	0	0.656031	0.863402	0.641942	0	0	0	0.810294	0	0	1.33222	0	0	0.770307	0.913615	0	1.18514	1.97175	0	0.956111	0	2.70282	0	0	0	0	0	3.34802	0.576845	0.00850186	0.895757	0.992427	NaN	Low	0.575145	0.578545
hsa-miR-642a-5p	0	0	0	0.641942	0	0	0	0	0	0	0	0	0.721247	0	0	0	0	0	0	0	1.14814	0	0	0	0	0	0	0	0.0896903	-0.408057	0.742784	0.582757	NaN	Low	0.102291	0.07709
hsa-miR-642a-3p	0	0	0	0	0	0	0	0.405147	0	0	0	1.28016	0	0	0	0	1.18514	0	0	0	0	0	0	0	0.698214	1.12848	0	0	0.167755	0.459926	0.909499	0.613073	NaN	Low	0.141239	0.194271
hsa-miR-643	0	0.656031	0.863402	0.641942	0	2.10386	0	0	0	0.527312	0	0.42672	0	0.770307	0	0	0	0.657251	0	0.382445	0	0	0	0	0	0	0	0	0.251045	-1.37603	0.953141	0.148829	NaN	Low	0.362448	0.139643
hsa-miR-644a	0	0	0	0	0	0	0	0	0	0	0	0	0	0	0	0	0	0	0	0	0	0	0	0	0	0	0	0	0	NaN	NaN	NaN	NaN	Low	NaN	NaN
hsa-miR-645	0	0	0	0	0	0	0	0	0	0	0	0	0	0	0	0	0	0	0	0	0	0	0	0	0	0	0	0	0	NaN	NaN	NaN	NaN	Low	NaN	NaN
hsa-miR-646	0	0	0	0	0	0	0	0	0	0	0	0	0	0	0	0	0	0	0	0	0	0	0	0	0	0	0	0	0	NaN	NaN	NaN	NaN	Low	NaN	NaN
hsa-miR-647	0	0	0	0	0	0	0	0	0	0	0	0	0	0	0	0	0	0	0	0	0	0	0	0	0	0	0	0	0	NaN	NaN	NaN	NaN	Low	NaN	NaN
hsa-miR-648	0	0	0	0	0	0	0	0	0	0	0	0	0	0	0	0	0	0	0	0	0	0	0	0	0	0	0	0	0	NaN	NaN	NaN	NaN	Low	NaN	NaN
hsa-miR-649	0	0	0	0	0	0	0	0	0	0	0	0	0	0	0	0	0	0	0	0	0	0	0	0	0	0	0	0	0	NaN	NaN	NaN	NaN	Low	NaN	NaN
hsa-miR-650	0	0	0	0	0	0	0	0	0	0	0	0	0	0	0	0	0	0	0	0	0	0	0	0	0	0	0	0	0	NaN	NaN	NaN	NaN	Low	NaN	NaN
hsa-miR-651-5p	0	1.31206	5.18041	0.641942	0.787019	0	0	0.405147	0	0	1.33222	0.42672	0	0	7.30892	0	1.18514	0	0	1.52978	0	0	0	1.26323	0.698214	1.12848	3.02049	0	0.936421	0.111227	0.863222	0.897476	NaN	Low	0.900341	0.9725
hsa-miR-651-3p	0	0	0	0	0	0	0	0	0	0	0	0	0	0	0	0	0	0	0	0	0	0	0	0	0	0	0	0	0	NaN	NaN	NaN	NaN	Low	NaN	NaN
hsa-miR-652-5p	0	0	0	0	0	0	0	0	0	0	0	0	0	0	0	0	0	0	0	0	0	0	0	0	0	0	0	0	0	NaN	NaN	NaN	NaN	Low	NaN	NaN
hsa-miR-652-3p	0	1.31206	0	0.641942	0.787019	1.05193	0	0.405147	0	0.527312	2.66445	1.28016	0	0.385153	6.39531	2.29195	0	0.657251	0	0.573667	0	5.40563	0	0	0	0	0	0	0.870678	-0.552525	0.877749	0.529035	NaN	Low	1.0354	0.70596
hsa-miR-548d-5p	0	0	0	0	0.787019	0	0	0	0	0	0	0	1.44249	0	0	0	0	0	0	0	0	0	0	0	0	0	0	0	0.0796255	-0.282373	0.651466	0.664693	NaN	Low	0.0873931	0.0718578
hsa-miR-548d-3p	0	0	0.863402	0.641942	0	0	0	0	0	0	0	0	0	0	0	0	0	0	0	0.382445	0	0	0	0	0	0	0	0	0.067421	-0.344528	0.702917	0.624034	NaN	Low	0.0754334	0.0594087
hsa-miR-661	0	0	0	0	0	0	0	0	0	0	0	0	0	0	0	0	0	0	0	0	0	0	0	0	0	0	0	0	0	NaN	NaN	NaN	NaN	Low	NaN	NaN
hsa-miR-662	0	0	0	0	0	0	0	0	0	0	0	0	0	0	0	0	0	0	0	0	0	0	0	0	0	0	0	0	0	NaN	NaN	NaN	NaN	Low	NaN	NaN
hsa-miR-663a	0	0	0	0	0	0	0	0	0	0	0	0	0	0	0	0	0	0	0	0	0	0	0	0	0	0	0	0	0	NaN	NaN	NaN	NaN	Low	NaN	NaN
hsa-miR-449b-5p	0	0	0	2.56777	0	0	0	0	0	0	13.3222	0	0.721247	0	0	1.14597	3.55543	0	0	0	0	2.70282	0	0	0	0	0	6.69605	1.09684	0.137211	0.955699	0.885839	NaN	Low	1.04472	1.14896
hsa-miR-449b-3p	0	0	0	0.641942	0	0	0	0	0	0	0	0	0	0	0	0	0	0	0	0.573667	0	0	0	0	0	0	0	0	0.0434146	-0.185518	0.553058	0.737294	NaN	Low	0.0462021	0.0406271
hsa-miR-653-5p	0	0	0	0	0	0	0	0	0	0	0	0	0	0	0	0	0	0	0	0	0	0	0	0	0	0	0	0	0	NaN	NaN	NaN	NaN	Low	NaN	NaN
hsa-miR-653-3p	0	0	0	0	0	0	0	0	0	0	0	0	0	0	0	0	0	0	0	0	0	0	0	0	0	0	0	0	0	NaN	NaN	NaN	NaN	Low	NaN	NaN
hsa-miR-411-5p	27.4275	30.1774	18.1314	6.41942	10.2312	21.0386	26.54	14.9904	34.0704	5.27312	35.9701	5.97408	27.4074	9.24368	7.30892	9.16779	4.74057	10.516	20.3591	3.25078	12.0555	218.928	22.62	7.57938	2.09464	10.7206	3.77561	93.7446	24.9913	1.52776	0.549091	0.00539694	0.0345851	OK	12.8709	37.1117
hsa-miR-411-3p	0	0	0	0	0	0	0	0	0	0	0	0	0	0	0	0	0	0	0	0	0	0	0	0	0	0	0	0	0	NaN	NaN	NaN	NaN	Low	NaN	NaN
hsa-miR-654-5p	0	0.656031	0	0	0	0	2.21167	0.810294	1.54865	0	0	0	0	0.385153	0	1.14597	0	0	0	1.52978	0	2.70282	0	0	0.698214	0	0	0	0.417449	0.0158536	0.948793	0.986669	NaN	Low	0.415156	0.419743
hsa-miR-654-3p	0	5.90428	0	0	0	0	3.3175	0	0	0	2.66445	0	0	0.770307	1.82723	0	1.18514	1.3145	0	0.191222	1.14814	0	0	0	0	0	0.755122	0	0.681353	-1.26021	0.94844	0.183942	NaN	Low	0.961356	0.401351
hsa-miR-655-5p	0	0	0	0	0	0	0	0	0	0	0	0	0	0	0	0	0	0	0	0	0	0	0	0	0	0	0	0	0	NaN	NaN	NaN	NaN	Low	NaN	NaN
hsa-miR-655-3p	0	0	0	0	0	0	0	1.21544	0	0	0	2.1336	0	1.54061	13.7042	1.14597	2.37029	0.657251	0	1.14733	0	0	0	0	0	0	0.755122	0	0.881066	-1.36934	0.952463	0.150524	NaN	Low	1.2704	0.491732
hsa-miR-656-5p	0	0	0	0	0	0	0	0	0	0	0	0	0	0	0	0	0	0	0	0	0	0	0	0	0	0	0	0	0	NaN	NaN	NaN	NaN	Low	NaN	NaN
hsa-miR-656-3p	0	3.93619	3.45361	2.56777	7.08317	1.05193	1.10583	1.62059	13.9379	2.10925	7.99335	7.68096	0	1.15546	2.74085	8.02182	9.48114	0.657251	0	4.78056	1.14814	2.70282	0	8.84261	1.39643	0	4.53073	0	3.49994	-0.408534	0.655379	0.533051	NaN	Low	3.9922	3.00768
hsa-miR-549a	0	1.31206	0	1.92583	2.36106	0	0	0.810294	9.29192	0	1.33222	2.56032	0	0.770307	0	4.58389	5.92571	0	0	1.721	3.44442	0	0	0	0.698214	0	0	0	1.31204	-2.00597	0.906887	0.0269719	NaN	Low	2.10101	0.523084
hsa-miR-657	0	0	0	0	0	0	0	0	0	0	0	0	0	0	0	0	0	0	0	0	0	0	0	0	0	0	0	0	0	NaN	NaN	NaN	NaN	Low	NaN	NaN
hsa-miR-658	0	0	0	0	0	0	0	0	0	0	0	0	0	0	0	0	0	0	0	0	0	0	0	0	0	0	0	0	0	NaN	NaN	NaN	NaN	Low	NaN	NaN
hsa-miR-659-5p	0	0	0	0	0	0	0	0	0	0	0	0	0	0	2.74085	0	0	0.657251	0	0.956111	1.14814	0	0	0	0	0.564241	0	0	0.216664	-0.395045	0.907636	0.663384	NaN	Low	0.246144	0.187184
hsa-miR-659-3p	0	0	0	0	0	0	0	0	0	0	0	0	0	0	0	0	0	0	0	0	0	0	0	0	0	0	0	0	0	NaN	NaN	NaN	NaN	Low	NaN	NaN
hsa-miR-660-5p	54.855	173.192	333.273	411.485	480.082	530.173	169.193	302.645	432.074	276.311	450.292	366.126	192.573	320.833	538.119	454.952	367.394	371.347	334.795	403.288	260.627	43.2451	30.16	1398.4	524.359	523.615	471.951	1081.41	403.456	0.722231	0.408686	0.0771944	0.212727	OK	304.526	502.386
hsa-miR-660-3p	0	0	0	0	0	0	0	0	0	0	0	0	0	0	0	0	0	0	0	0.382445	0	0	0	0	0	0	0	0	0.0136587	-0.046305	0.294801	0.875188	NaN	Low	0.0138779	0.0134396
hsa-miR-421	0	24.9292	5.18041	16.6905	18.1014	11.5712	11.0583	12.9647	38.7163	10.0189	9.32557	12.3749	5.76997	26.1904	24.6676	12.6057	9.48114	10.516	9.0485	155.464	5.74069	10.8113	0	8.84261	50.9696	18.6199	42.2869	66.9605	22.4609	0.414193	0.545406	0.4476	0.620354	OK	19.2587	25.6632
hsa-miR-542-5p	0	0	0	0	0	0	1.10583	1.21544	1.54865	0	0	0	2.88499	2.31092	2.74085	0	0	0.657251	0	1.91222	0	0	0	0	0	0	2.26537	3.34802	0.713912	0.0234378	0.926706	0.979822	NaN	Low	0.708113	0.719711
hsa-miR-542-3p	0	1.31206	0	0.641942	0.787019	0	2.21167	1.62059	3.09731	1.05462	5.3289	0	2.16374	0	28.3221	1.14597	1.18514	0	2.26213	0.191222	2.29628	0	0	0	0	0	0	6.69605	2.15417	-1.25407	0.881484	0.15483	NaN	Low	3.03561	1.27273
hsa-miR-758-5p	0	0	0	0	0	0	0	0	0	0	0	0	0	0	0	0	0	0	0	0	0	0	0	0	0	0	0	0	0	NaN	NaN	NaN	NaN	Low	NaN	NaN
hsa-miR-758-3p	0	0.656031	0.863402	0	0.787019	0	3.3175	0.810294	1.54865	0	0	0	0	0.385153	0	0	0	0	0	0	0	0	0	0	0	0	0	0	0.298859	-1.20918	0.943274	0.199877	NaN	Low	0.417252	0.180467
hsa-miR-1264	0	0	0	0	0	0	0	0	0	0	0	0	0	0	0	0	0	0	0	0	0	0	0	0	0	0	0	0	0	NaN	NaN	NaN	NaN	Low	NaN	NaN
hsa-miR-671-5p	0	0	0	1.92583	0	0	0	0	0	0	1.33222	0.42672	0.721247	0	0.913615	0	0	0	0	0	0	0	0	3.78969	2.09464	0	0.755122	0	0.42711	1.25837	0.946706	0.18378	NaN	Low	0.251815	0.602405
hsa-miR-671-3p	0	3.28015	0	1.28388	0.787019	2.10386	3.3175	0.405147	0	1.05462	2.66445	2.56032	1.44249	4.62184	0	2.29195	1.18514	0.657251	0	22.1818	5.74069	2.70282	30.16	2.52646	0	1.69272	2.26537	6.69605	3.62934	0.614583	0.7192	0.392807	NaN	Low	2.86778	4.3909
hsa-miR-668-5p	0	0	0	0	0	0	0	0	0	0	0	0	0	0	0	0	0	0	0	0	0	0	0	0	0	0	0	0	0	NaN	NaN	NaN	NaN	Low	NaN	NaN
hsa-miR-668-3p	0	0	0	0	0	0	0	0	0	0	0	0	0	0	0	0	0	0	0	0	0	0	0	0	0	0	0	0	0	NaN	NaN	NaN	NaN	Low	NaN	NaN
hsa-miR-550a-3-5p	0	0	0	0	0	0	0	0	0	0	0	0	0	0	0	0	0	0	0	0	0	0	0	0	0	0	0	0	0	NaN	NaN	NaN	NaN	Low	NaN	NaN
hsa-miR-767-5p	0	0	0	0	1.57404	0	0	0	0	0	0	0	0	0	0	0	28.4434	0	0	0.573667	1.72221	0	0	0	0	0	0	36.8282	2.46934	0.517919	0.842082	NaN	NaN	Low	2.0308	2.90788
hsa-miR-767-3p	0	0	0	0	0	0	0	0	0	0	0	0	0	0	0	0	0	0	0	0	0	0	0	0	0	0	0	0	0	NaN	NaN	NaN	NaN	Low	NaN	NaN
hsa-miR-1224-5p	0	0	0	0	0	2.10386	0	0	0	0	0	0.42672	0	0.385153	0	0	0	0.657251	0	0	0	5.40563	0	424.445	8.37857	3.94968	2.26537	0	16.0006	6.02725	1.03887	NaN	NaN	Outlier	0.483255	31.518
hsa-miR-1224-3p	0	0	0	0	0	0	0	0	0	0	0	0	0	0	0	0	0	0	0	0	0	0	0	0	0	0	0	0	0	NaN	NaN	NaN	NaN	Low	NaN	NaN
hsa-miR-151b	0	118.742	130.374	118.759	117.266	58.9081	53.0801	31.1963	35.619	165.049	49.2923	95.1585	41.1111	91.2814	4.56808	77.9262	156.439	102.531	140.252	81.2695	74.0549	10.8113	0	327.177	164.08	249.959	212.189	462.027	113.183	1.19711	0.500605	0.0167874	0.0837824	OK	68.7456	157.62
hsa-miR-320b	13.7138	3.28015	2.59021	1.28388	2.36106	2.10386	1.10583	1.21544	3.09731	1.58193	2.66445	3.41376	1.44249	2.31092	0	2.29195	2.37029	2.629	6.78638	2.10344	6.88883	0	0	1.26323	2.79286	7.33513	4.53073	0	2.89846	0.307437	0.528189	0.560528	NaN	Low	2.59079	3.20613
hsa-miR-320c	27.4275	0.656031	9.49742	11.555	2.36106	18.9348	0	2.02574	7.74327	0	2.66445	5.97408	6.49122	2.31092	3.65446	3.43792	2.37029	4.60076	4.52425	3.05956	1.14814	0	0	26.5278	9.07678	10.7206	12.082	20.0881	7.10472	1.14627	0.572502	0.0452621	NaN	Low	4.42192	9.78751
hsa-miR-1296-5p	0	1.96809	0	3.20971	2.36106	1.05193	2.21167	2.83603	6.19462	9.49161	3.99667	4.69392	2.16374	41.5966	5.48169	12.6057	3.55543	18.403	4.52425	229.849	1.72221	0	0	1.26323	13.2661	0.564241	0	0	13.3218	-2.0923	0.809667	NaN	NaN	Outlier	21.5824	5.06122
hsa-miR-1296-3p	0	0	0	0	0	0	0	0	0	0	0	0	0	0	0	0	0	0	0	0	0	0	0	0	0	0	0	0	0	NaN	NaN	NaN	NaN	Low	NaN	NaN
hsa-miR-1468-5p	0	0	0	0	0.787019	1.05193	1.10583	0	0	0	0	0	1.44249	0	0	0	0	0.657251	0	0	0.574069	0	0	1.26323	0.698214	0	1.51024	0	0.324653	0.70896	0.946263	0.453724	NaN	Low	0.246451	0.402855
hsa-miR-1468-3p	0	0	0	0	0	0	0	0	0	0	0	0	0	0	0	0	0	0	0	0	0	0	0	0	0	0	0	0	0	NaN	NaN	NaN	NaN	Low	NaN	NaN
hsa-miR-1323	0	0	0	0	0.787019	0	0	0	0	0	0	0	106.023	0	0	0	0	0	0	0	0	0	0	0	0	0	0	0	3.81465	-0.21242	0.572916	NaN	NaN	Low	4.09498	3.53433
hsa-miR-1271-5p	0	0	0	0	0	0	0	0	0	0	0	0	0	0	0	0	0	0	0	0.573667	0	0	0	0	0	0	0	0	0.0204881	-0.066358	0.349194	0.849284	NaN	Low	0.0209592	0.020017
hsa-miR-1271-3p	0	0	0	0	0	0	0	0	0	0	0	0	0	0	0	0	0	0	0	0	0	0	0	0	0	0	0	0	0	NaN	NaN	NaN	NaN	Low	NaN	NaN
hsa-miR-1301-5p	0	0	0	0	0	0	0	0	0	0	0	0	0	0	0	0	0	0	0	0	0	0	0	0	0	0	0	0	0	NaN	NaN	NaN	NaN	Low	NaN	NaN
hsa-miR-1301-3p	0	0	0	0.641942	0.787019	6.31158	0	0	0	0.527312	0	0	0	0	0	0	0	0	0	0	0	0	0	0	0	0	0.755122	0	0.322249	-0.464285	0.914422	0.611639	NaN	Low	0.373659	0.270839
hsa-miR-454-5p	0	0.656031	3.45361	1.28388	0	0	3.3175	0.405147	0	1.05462	0	0	2.88499	1.15546	2.74085	1.14597	2.37029	1.3145	0	41.6865	0.574069	0	0	2.52646	7.68035	3.38544	3.77561	3.34802	3.02712	-0.0151296	0.805964	NaN	NaN	Low	3.04299	3.01124
hsa-miR-454-3p	27.4275	7.21634	11.2242	7.70331	16.5274	2.10386	25.4342	19.0419	21.6812	14.2374	3.99667	4.69392	14.4249	4.62184	36.5446	0	9.48114	3.94351	2.26213	11.2821	10.3332	29.731	82.94	2.52646	3.49107	2.8212	9.81659	10.0441	14.1268	0.50005	0.551157	0.364262	0.553482	OK	11.7028	16.5509
hsa-miR-1185-5p	0	0	0	0	0	0	0	0	4.64596	0	0	0	0	0	0	0	0	0	0	0	0	0	0	0	0	0	0	0	0.165927	-0.308313	0.668631	0.644719	NaN	Low	0.18359	0.148265
hsa-miR-1185-2-3p	0	0	0	0	0	0	0	0	0	0	0	0	0	0	0	0	0	0	0	0	0	0	0	0	0	0	0	0	0	NaN	NaN	NaN	NaN	Low	NaN	NaN
hsa-miR-449c-5p	0	0	0	0.641942	0	0	0	0	0	0	0	0	0	0	0	0	0	0	0	0	0	0	0	0	0	0	0	0	0.0229265	-0.074353	0.368559	0.84012	NaN	Low	0.0235172	0.0223359
hsa-miR-449c-3p	0	0	0	0	0	0	0	0	0	0	0	0	0	0	0	0	0	0	0	0	0	0	0	0	0	0	0	0	0	NaN	NaN	NaN	NaN	Low	NaN	NaN
hsa-miR-1283	0	0	0	0	0	0	0	0	0	0	7.99335	0	22.3586	0	0	0	0	0	0	2.48589	0	0	0	0	0	0	0	0	1.17278	-0.542551	0.795447	0.495194	NaN	Low	1.39074	0.954822
hsa-miR-769-5p	13.7138	39.3619	23.3119	18.6163	33.0548	19.9867	34.2809	42.9456	46.4596	39.0211	77.269	23.0429	49.766	76.2604	173.587	36.6712	33.184	31.5481	27.1455	156.229	27.5553	132.438	98.02	29.0543	127.773	23.6981	65.6956	23.4362	54.3973	0.492188	0.426375	0.248354	0.43949	OK	45.2072	63.5874
hsa-miR-769-3p	0	0	0	0	0	0	0	0	1.54865	0	0	0	0	0	0	0	0	0	0	0.573667	0	0	0	0	0.698214	0	0	0	0.100733	0.0721278	0.73645	0.92198	NaN	Low	0.0982158	0.103251
hsa-miR-766-5p	0	0	0	0	0	0	0	0	0	0	0	0	0	0	0	0	0	0	0	0.764889	0	0	0	0	0	0	0	0	0.0273175	-0.0847753	0.390906	0.828311	NaN	Low	0.0281198	0.0265151
hsa-miR-766-3p	0	0	0	0	0	0	1.10583	0	0	0	0	0	0	0.385153	5.48169	1.14597	1.18514	0	0	3.05956	0	5.40563	0	0	0	0	0	0	0.634607	0.0734164	0.956403	0.938812	NaN	Low	0.618463	0.65075
hsa-miR-378d	13.7138	14.4327	9.49742	50.7134	14.1663	2.10386	3.3175	29.1706	6.19462	29.5295	2.66445	13.2283	5.04873	86.2744	9.13615	25.2114	35.5543	9.20151	18.097	23.1379	12.0555	0	0	7.57938	6.98214	1.12848	5.28586	3.34802	15.599	-2.07999	0.578851	0.000326498	0.00442675	OK	25.2306	5.96744
hsa-miR-1185-1-3p	0	3.93619	0	0	0.787019	0	2.21167	0.810294	0	0	0	0.85344	0	0.385153	0.913615	0	0	0.657251	0	0.191222	0	5.40563	0	0	0	0	0	0	0.576839	0.0658835	0.934562	0.943798	NaN	Low	0.56367	0.590008
hsa-miR-762	0	0	0	0	0	0	0	0	0	0	0	0	0	0	0	0	0	0	0	0	0	0	0	0	0	0	0	0	0	NaN	NaN	NaN	NaN	Low	NaN	NaN
hsa-miR-802	0	0	0	0	0	0	0	0	0	0	0	0	0	0	0	0	0	0	0	0	0	0	0	0	0	0	0	0	0	NaN	NaN	NaN	NaN	Low	NaN	NaN
hsa-miR-670-5p	0	0	0	0	0	0	0	0	0	0	0	0	0	0	0	0	0	0	0	0	0	0	0	0	0	0	0	0	0	NaN	NaN	NaN	NaN	Low	NaN	NaN
hsa-miR-670-3p	0	0	0	0	0	0	0	0	0	0	0	0	0	0	0	0	0	0	0	0	0	0	0	0	0	0	0	0	0	NaN	NaN	NaN	NaN	Low	NaN	NaN
hsa-miR-1298-5p	0	0	0	0	0	0	0	0	0	0	0	0	0	0	0	0	0	0	0	0	0	0	0	0	0	0	0	0	0	NaN	NaN	NaN	NaN	Low	NaN	NaN
hsa-miR-1298-3p	0	0	0	0	0	0	0	0	0	0	0	0	0	0.385153	0	0	0	0	0	0	0	0	0	0	0	0	0	0	0.0137555	-0.0471001	0.297378	0.874154	NaN	Low	0.01398	0.013531
hsa-miR-2113	0	0	0	0	0	0	0	0	0	0	0	0	0	0	0	0	0	0	0	0	0	0	0	0	0	0	0	0	0	NaN	NaN	NaN	NaN	Low	NaN	NaN
hsa-miR-761	0	0	0	0	0	0	0	0	0	0	0	0	0	0	0	0	0	0	0	0	0	0	0	0	0	0	0	0	0	NaN	NaN	NaN	NaN	Low	NaN	NaN
hsa-miR-764	0	0	0	0	0	0	0	0	0	0	0	0	0	0	0	0	0	0	0	0	0	0	0	0	0	0	0	0	0	NaN	NaN	NaN	NaN	Low	NaN	NaN
hsa-miR-759	0	0	0	0	0	0	0	0	0	0	0	0	0	0	0	0	0	0	0	0	0	0	0	0	0	0	0	0	0	NaN	NaN	NaN	NaN	Low	NaN	NaN
hsa-miR-765	0	0	0	0	0	0	0	0	0	0	0	0	0	0	0	0	0	0	0	0	0	0	0	0	0	0	0	0	0	NaN	NaN	NaN	NaN	Low	NaN	NaN
hsa-miR-770-5p	0	0	0	0	0	0	0	0	0	0	0	0	0	0	0	0	0	0	0	0	0	0	0	0	0	0	0	0	0	NaN	NaN	NaN	NaN	Low	NaN	NaN
hsa-miR-675-5p	0	0	0	0	0	0	0	0	0	0	0	0	0	0	0	0	0	0	0	0	0	0	0	0	0	0	0	0	0	NaN	NaN	NaN	NaN	Low	NaN	NaN
hsa-miR-675-3p	0	0	0	0	0	0	0	0	0	0	0	0	0	0	0	0	0	0	0	0	0	0	0	0	0	0	0	0	0	NaN	NaN	NaN	NaN	Low	NaN	NaN
hsa-miR-298	0	0	0	0	0	0	0	0	0	0	0	0	0	0	0	0	0	0	0	0	0	0	0	0	0	0	0	0	0	NaN	NaN	NaN	NaN	Low	NaN	NaN
hsa-miR-891a-5p	0	0	0	0	0	0	3.3175	0	0	1.05462	9.32557	0	0	2.69607	0	0	1.18514	0	0	0.191222	2.29628	10.8113	0	0	1.39643	0.564241	294.498	763.349	38.953	5.15257	1.08936	2.25e-06	0.000135158	OK	2.13036	75.7757
hsa-miR-891a-3p	0	0	0	0	0	0	0	0	0	0	0	0	0	0	0	0	0	0	0	0	0	0	0	0	0	0	0	0	0	NaN	NaN	NaN	NaN	Low	NaN	NaN
hsa-miR-300	0	0	0	0	0	0	0	0	0	0	0	0	0	0	0	0	0	0	0	0	0	0	0	0	0	0	0	0	0	NaN	NaN	NaN	NaN	Low	NaN	NaN
hsa-miR-892a	0	5.24825	0	3.20971	0	0	0	2.02574	3.09731	1.58193	7.99335	3.41376	2.16374	0.770307	0	52.7148	0	1.3145	0	2.48589	4.01849	0	0	0	6.98214	0	313.376	23.4362	15.494	2.5822	0.870307	NaN	NaN	Outlier	4.43411	26.5539
hsa-miR-450b-5p	0	0	0	0	0	0	0	0	0	1.05462	0	0	5.04873	0	0	0	0	0	2.26213	0.191222	0	2.70282	0	2.52646	0	0	0	3.34802	0.611928	0.792163	0.95682	0.40772	NaN	Low	0.448025	0.775831
hsa-miR-450b-3p	0	0	0	0	0	0	0	0	0	0	0	0	0	0	0	0	0	0	0	0	0	0	0	0	0	0	0	0	0	NaN	NaN	NaN	NaN	Low	NaN	NaN
hsa-miR-874-5p	0	0	0	0	0	0	0	0	0	0	0	0	0	0	0	0	0	0	0	0	0	0	0	1.26323	0	0	0	0	0.0451153	0.483524	0.496995	0.330605	NaN	Low	0.037625	0.0526056
hsa-miR-874-3p	13.7138	26.2412	9.49742	57.7748	40.138	25.2463	30.9634	14.1801	17.0352	30.0568	9.32557	23.8963	12.2612	28.1162	9.13615	21.7735	18.9623	18.403	27.1455	27.3448	36.7404	5.40563	0	222.328	69.1232	15.7987	29.4498	36.8282	31.3174	1.14548	0.453108	0.0114701	0.062217	OK	19.4991	43.1356
hsa-miR-890	0	0	0	0	0	0	0	0	0	1.58193	0	0	0	0	0	5.72987	0	0	0	0	0	0	0	0	0.698214	0	10.5717	3.34802	0.783205	1.27567	0.948888	0.178823	NaN	Low	0.457865	1.10855
hsa-miR-891b	0	0	0	0	0	0	0	0	0	0	0	0	0	0	0	0	0	0	0	0	0	0	0	0	0	0	0	0	0	NaN	NaN	NaN	NaN	Low	NaN	NaN
hsa-miR-888-5p	0	1.96809	0	0	0	0	0	0	0	0	0	0	0	0	0.913615	3.43792	0	0	0	2.48589	1.72221	0	0	0	0.698214	0	3.02049	0	0.508801	0.140834	0.95682	0.882982	NaN	Low	0.483987	0.533616
hsa-miR-888-3p	0	0	0	0	0	0	0	0	0	0	0	0	0	0	0	0	0	0	0	0	0	0	0	0	0	0	0	0	0	NaN	NaN	NaN	NaN	Low	NaN	NaN
hsa-miR-892b	0	0	0	0	0	0	0	0	0	0	0	0	0	0	0	0	0	0	0	0	0	0	0	0	0	0	0	0	0	NaN	NaN	NaN	NaN	Low	NaN	NaN
hsa-miR-541-5p	0	0	0	0	0	0	0	0	0	0	0	0	0	0	0	0	0	0	0	0	0	0	0	0	0	0	0	0	0	NaN	NaN	NaN	NaN	Low	NaN	NaN
hsa-miR-541-3p	0	0	0	0	0	0	0	0	0	0	0	0	0	0	0	0	0	0	0	0	0	0	0	0	0	0	0	0	0	NaN	NaN	NaN	NaN	Low	NaN	NaN
hsa-miR-889-5p	0	0	0	0	0	0	0	0.810294	0	0	0	0	0	0	0	0	0	0	0	0	0	0	0	0	0	0	0	0	0.0289391	-0.0907531	0.403489	0.822041	NaN	Low	0.029849	0.0280292
hsa-miR-889-3p	0	16.4008	7.77062	10.913	20.4625	2.10386	43.1275	14.5853	15.4865	6.85505	17.3189	23.0429	7.93371	16.1764	25.5812	18.3356	20.1474	10.516	13.5728	22.373	2.87035	124.33	7.54	8.84261	9.07678	3.94968	21.8985	0	17.5432	0.637343	0.519333	0.219734	0.402661	OK	13.73	21.3565
hsa-miR-875-5p	0	0	0	0	0	0	0	0	0	0	0	0	0	0	0	0	1.18514	0	0	0	0	0	0	0	0	0	0	0	0.0423265	-0.12229	0.46157	0.791052	NaN	Low	0.0441194	0.0405337
hsa-miR-875-3p	0	0	0	0	0	0	0	0	0	0	0	0	0	0	0	0	0	0	0	0	0	0	0	0	0	0	0	0	0	NaN	NaN	NaN	NaN	Low	NaN	NaN
hsa-miR-876-5p	0	0	0	0	0	0	0	0	0	0	0	0	0	0	0	0	0	0	0	0	0	0	0	0	0	0	0	0	0	NaN	NaN	NaN	NaN	Low	NaN	NaN
hsa-miR-876-3p	0	0	0	0	0	0	0	0	0	0	0	0	0	0	0	0	0	0	0	0	0	0	0	0	0	0	0	0	0	NaN	NaN	NaN	NaN	Low	NaN	NaN
hsa-miR-708-5p	0	0	0	0.641942	0	0	0	0.405147	0	0	0	0	0	0.385153	6.39531	0	1.18514	0	0	0.382445	0	0	0	0	0	0	0	0	0.335541	-1.14759	0.93683	0.220584	NaN	Low	0.462376	0.208706
hsa-miR-708-3p	0	0	0	0	0	0	0	0.405147	0	0	0	0	0	0	1.82723	2.29195	2.37029	1.97175	0	0.573667	0	0	0	3.78969	1.39643	0	0	0	0.522362	0.515827	0.950515	0.587349	NaN	Low	0.429961	0.614764
hsa-miR-147b	0	0	0	0	0	0	0	0	0	0	0	0	0	0	0	0	0	0	0	0	0	0	0	0	0	0	0	0	0	NaN	NaN	NaN	NaN	Low	NaN	NaN
hsa-miR-190b	0	0	0	1.92583	0	0	0	0	0	0	0	0.42672	0	0.385153	0	0	1.18514	0	0	1.14733	0	0	0	8.84261	4.8875	0	8.30635	3.34802	1.08767	2.73352	0.876726	0.00182161	NaN	Low	0.284329	1.891
hsa-miR-744-5p	0	65.6031	13.8144	10.2711	11.8053	19.9867	56.3976	18.2316	27.8758	31.6387	3.99667	6.4008	16.5887	31.9677	4.56808	6.87584	23.7029	9.20151	6.78638	321.253	5.16662	72.976	90.48	11.3691	21.6446	18.0557	16.6127	13.3921	33.4522	0.00394405	0.617902	NaN	NaN	Outlier	33.4065	33.498
hsa-miR-744-3p	0	0.656031	0.863402	1.28388	0	0	1.10583	0	0	0	0	0.42672	0	3.46638	0.913615	0	1.18514	0	11.3106	23.9028	0	0	0	0	3.49107	0.564241	1.51024	0	1.81	-0.754524	0.916795	0.410507	NaN	Low	2.27281	1.34719
hsa-miR-885-5p	521.123	0.656031	29.3557	571.329	7.87019	13.6751	0	11.7493	12.3892	1.58193	5.3289	71.2622	5.76997	13.0952	211.959	68.7584	152.883	56.5236	176.446	36.3322	45.9255	5.40563	0	116.217	7.68035	0	113.268	0	80.5923	-1.10374	0.792803	0.163862	0.339966	OK	110	51.1841
hsa-miR-885-3p	0	0	0	0	0	0	0	0	0	0	0	0	0	0	0	0	0	0	0	0	0	0	0	0	0	0	0	0	0	NaN	NaN	NaN	NaN	Low	NaN	NaN
hsa-miR-877-5p	0	2.62412	6.04381	8.34525	14.1663	0	7.74084	4.05147	0	5.80043	3.99667	6.82752	0	12.7101	0	4.58389	5.92571	15.1168	24.8834	38.2445	0.574069	0	0	18.9484	210.162	0	39.2664	475.419	32.3368	3.05622	0.769826	7.19e-05	0.00149684	OK	6.94081	57.7328
hsa-miR-877-3p	0	0	0	0	0	0	0	0	0	0	0	0	0	0	0	0	0	0	0	0	0	0	0	0	0	0	0	0	0	NaN	NaN	NaN	NaN	Low	NaN	NaN
hsa-miR-887-5p	0	0	0	0	0	0	0	0	0	0	0	0	0	0	0	0	0	0	0	0	0	0	0	0	0	0	0	0	0	NaN	NaN	NaN	NaN	Low	NaN	NaN
hsa-miR-887-3p	0	1.96809	1.7268	0	2.36106	0	0	0.810294	0	1.58193	0	1.28016	0	1.92577	2.74085	0	1.18514	0	2.26213	2.10344	0	0	0	0	2.09464	0	0.755122	0	0.814123	-0.58206	0.859187	0.498118	NaN	Low	0.976161	0.652084
hsa-miR-665	0	0	0	0.641942	0	0	0	0	0	0	0	0.42672	0	0.385153	0	0	0	0	0	0.191222	0	0	0	0	0	0	0	0	0.0587514	-0.412677	0.749186	0.581747	NaN	Low	0.0670973	0.0504054
hsa-miR-873-5p	0	3.28015	0.863402	2.56777	1.57404	0	0	2.83603	0	8.43699	6.66112	16.2154	8.65496	3.46638	0.913615	10.3138	5.92571	1.3145	0	1.14733	0	2.70282	0	104.848	2.09464	5.64241	0	63.6124	9.03827	2.32272	0.739646	0.00168768	NaN	Low	3.01138	15.0652
hsa-miR-873-3p	0	1.31206	0.863402	0.641942	0	3.15579	0	1.21544	0	3.69118	0	2.56032	0.721247	0.385153	0	3.43792	9.48114	0.657251	0	0.191222	0	16.2169	0	42.9498	0	3.38544	0	77.0045	5.99538	3.08023	0.782844	8.33e-05	NaN	Low	1.26786	10.7229
hsa-miR-543	0	0.656031	0	0	0	0	0	0	0	0	1.33222	0	2.16374	1.15546	1.82723	0	1.18514	0	0	2.29467	0	0	0	0	0	0	0	0	0.379089	-1.3729	0.951305	0.14897	NaN	Low	0.546981	0.211197
hsa-miR-374b-5p	0	4.59222	7.77062	4.4936	6.29615	1.05193	0	8.10294	4.64596	1.58193	1.33222	4.69392	0.721247	1.92577	7.30892	6.87584	4.74057	9.20151	0	3.05956	4.59255	10.8113	45.24	0	4.18928	0	1.51024	0	5.16922	0.507694	0.63821	0.426324	NaN	Low	4.26895	6.06949
hsa-miR-374b-3p	0	0.656031	1.7268	0	0	0	0	1.62059	1.54865	1.05462	0	0	0	1.15546	5.48169	1.14597	1.18514	0	0	1.14733	0.574069	0	0	0	0	0	0	6.69605	0.856872	-0.327643	0.896394	0.714729	NaN	Low	0.953756	0.759988
hsa-miR-760	0	0	0	0	0.787019	0	0	0	0	1.05462	0	0	0	0	0	0	0	0.657251	2.26213	0.573667	2.29628	5.40563	0	18.9484	0.698214	5.07816	0.755122	3.34802	1.49516	2.97446	0.809085	0.00023662	NaN	Low	0.337523	2.6528
hsa-miR-301b-5p	0	0	0	0	0	0	0	0	0	0	0	0	0	0	0	0	0	0	0	0	0	0	0	0	0	0	0	0	0	NaN	NaN	NaN	NaN	Low	NaN	NaN
hsa-miR-301b-3p	0	5.24825	8.63402	0.641942	5.50913	2.10386	6.63501	4.05147	1.54865	3.16387	3.99667	0	0	2.31092	1.82723	1.14597	3.55543	1.3145	0	41.8777	2.29628	35.1366	0	3.78969	4.8875	5.07816	3.02049	3.34802	5.39719	0.585225	0.692052	0.397755	NaN	Low	4.31728	6.4771
hsa-miR-216b-5p	0	0	0	0	0	0	0	0	0	0	0	1.28016	0	0.385153	0	1.14597	0	0	2.26213	0.764889	0	16.2169	0	2.52646	3.49107	0	4.53073	0	1.16441	2.77389	0.874906	0.00152174	NaN	Low	0.297062	2.03176
hsa-miR-216b-3p	0	0	0	0	0	0	0	0	0	0	0	0	0	0	0	0	0	0	0	0	0	0	0	0	0	0	0	0	0	NaN	NaN	NaN	NaN	Low	NaN	NaN
hsa-miR-208b-5p	0	0	0	0	0	0	0	0	0	0	0	0	0	0	0	0	0	0	0	0	0	0	0	0	0	0	0	0	0	NaN	NaN	NaN	NaN	Low	NaN	NaN
hsa-miR-208b-3p	54.855	715.074	6.04381	342.797	49.5822	626.951	1210.89	66.4441	13.9379	345.916	5.3289	9.38784	16.5887	586.204	4.56808	83.6561	34.3691	7.22976	9.0485	1.52978	859.382	2.70282	0	0	1.39643	15.2345	191.046	0	187.863	-2.2082	0.808276	NaN	NaN	Outlier	308.883	66.8433
hsa-miR-920	0	0	0	0	0	0	0	0	0	0	0	0	0	0	0	0	0	0	0	0	0	0	0	0	0	0	0	0	0	NaN	NaN	NaN	NaN	Low	NaN	NaN
hsa-miR-921	0	0	0	0	0	0	0	0	0	0	0	0	0	0	0	0	0	0	0	0	0	0	0	0	0	0	0	0	0	NaN	NaN	NaN	NaN	Low	NaN	NaN
hsa-miR-922	0	0	0	0	0	0	0	0	0	0	0	0	0	0	0	0	0	0	0	0	0	0	0	0	0	0	0	0	0	NaN	NaN	NaN	NaN	Low	NaN	NaN
hsa-miR-924	0	0	0	0	0	0	0	0	0	0	0	0	0	0	0	0	0	0	0	0	0	0	0	0	0	0	0	0	0	NaN	NaN	NaN	NaN	Low	NaN	NaN
hsa-miR-509-3-5p	0	0	0	0	0	0	0	0	0	2.10925	0	0	0	0.385153	0.913615	2.29195	1.18514	3.28626	0	0.191222	2.87035	0	0	0	0.698214	0	0	0	0.497541	-1.03156	0.954905	0.28002	NaN	Low	0.668207	0.326874
hsa-miR-933	0	0	0	0	0	0	0	0	0	0	0	0	0	0	0	0	0	0	0	0	0	0	0	0	0	0	0	0	0	NaN	NaN	NaN	NaN	Low	NaN	NaN
hsa-miR-934	0	0	0	0	0	0	0	0	0	0	0	0	0	0	0	0	0	0	0	0	0	0	0	0	0	0	0	0	0	NaN	NaN	NaN	NaN	Low	NaN	NaN
hsa-miR-935	0	0	0	0	0	0	0	0	0	0	0	0	0	0	0	0	0	0	0	0	0	0	0	0	0	0	0	0	0	NaN	NaN	NaN	NaN	Low	NaN	NaN
hsa-miR-936	0	0	0	0	0	0	0	0	0	0	0	0	0	0	0	0	0	0	0	0	0	0	0	0	0	0	0	0	0	NaN	NaN	NaN	NaN	Low	NaN	NaN
hsa-miR-937-5p	0	0	0	0	0	0	0	0	0	0	0	0	0	0	0	0	0	0	0	0	0	0	0	0	0	0	0	0	0	NaN	NaN	NaN	NaN	Low	NaN	NaN
hsa-miR-937-3p	0	0	0	0	0	0	0	0	0	0	0	0	0	0	0	0	0	0	0	0	0	0	0	0	0	0	0	0	0	NaN	NaN	NaN	NaN	Low	NaN	NaN
hsa-miR-938	0	0	0	0	0	0	0	0	0	0	0	0	0	0	0	0	0	0	0	0	0	0	0	0	0	0	0	0	0	NaN	NaN	NaN	NaN	Low	NaN	NaN
hsa-miR-939-5p	0	0	0	0	0	0	0	0	0	0	0	0	0	0	0	0	0	0	0	0	0	0	0	0	0	0	0	0	0	NaN	NaN	NaN	NaN	Low	NaN	NaN
hsa-miR-939-3p	0	0	0	0	0	0	0	0	0	0	0	0	0	0	0	0	0	0	0	0	0	0	0	0	0	0	0	0	0	NaN	NaN	NaN	NaN	Low	NaN	NaN
hsa-miR-940	0	0	0	0	0	0	0	0	0	0	0	1.28016	0	0	0	0	1.18514	0	0	3.25078	0	0	0	0	2.79286	0	0	3.34802	0.423463	0.656188	0.938763	0.484557	NaN	Low	0.328787	0.518139
hsa-miR-941	68.5688	117.43	57.8479	165.621	230.597	87.3102	64.1384	147.474	219.909	74.8782	299.75	205.679	85.1071	342.401	204.65	65.3205	111.403	25.6328	303.125	920.735	68.3143	37.8394	45.24	111.164	155.702	94.2282	187.27	26.7842	161.576	-0.891507	0.471566	0.0586877	0.180565	OK	209.968	113.183
hsa-miR-942-5p	0	0.656031	0	0	3.9351	0	4.42334	0.405147	0	0	0	0	1.44249	0.770307	0	0	0	0	0	0	0	0	0	1.26323	0	1.12848	0	0	0.500862	-0.227754	0.956045	0.811706	NaN	Low	0.540314	0.461409
hsa-miR-942-3p	0	0	0.863402	0	0	0	0	0	0	0	0	0.42672	0	0	0	0	0	0	0	0.191222	0	0	0	0	0	0	0	3.34802	0.172477	0.698203	0.871794	0.4232	NaN	Low	0.131537	0.213417
hsa-miR-943	0	0	0	0	0	0	0	0	0	0	0	0	0	0	0	0	0	0	0	0	0	0	0	0	0	0	0	0	0	NaN	NaN	NaN	NaN	Low	NaN	NaN
hsa-miR-944	0	0	0	0	0	0	0	0	0	0	0	0	0	0	0	0	0	0	0	0.191222	0	0	0	0	0	0	1.51024	0	0.0607667	0.587583	0.601923	0.328977	NaN	Low	0.0485604	0.072973
hsa-miR-297	0	0	0	0	0	0	0	0	0	0	0	0	0	0	0	0	0	0	0	0	0	0	0	0	0	0	0	0	0	NaN	NaN	NaN	NaN	Low	NaN	NaN
hsa-miR-1178-5p	0	0	0	0	0	0	0	0	0	0	0	0	0	0	0	0	0	0	0	0	0	0	0	0	0	0	0	0	0	NaN	NaN	NaN	NaN	Low	NaN	NaN
hsa-miR-1178-3p	0	0	0	0	0	0	0	0	0	0	0	0	0	0	0	0	0	0	0	0	0	0	0	0	0	0	0	0	0	NaN	NaN	NaN	NaN	Low	NaN	NaN
hsa-miR-1179	0	0	0	0	0	0	0	0	0	0	0	0	0	0	0	0	0	0	0	0	0	0	0	0	0	0	0	0	0	NaN	NaN	NaN	NaN	Low	NaN	NaN
hsa-miR-1180-5p	0	0	0	0	0	0	0	0	0	0	0	0	0	0	0	0	0	0	0	0	0	0	0	0	0	0	0	0	0	NaN	NaN	NaN	NaN	Low	NaN	NaN
hsa-miR-1180-3p	0	16.4008	18.1314	10.913	11.8053	7.36351	6.63501	4.05147	15.4865	19.5105	7.99335	12.3749	9.37621	16.1764	5.48169	12.6057	24.888	16.4313	20.3591	21.2257	13.2036	8.10845	0	1.26323	31.4196	27.6478	132.146	23.4362	17.6584	1.27374	0.464613	0.00611575	0.0374068	OK	10.333	24.9838
hsa-miR-1181	0	0	0	0	0	0	0	0	0	0	0	0	0	0	0	0	0	0	0	0	0	0	0	0	0	0	0	0	0	NaN	NaN	NaN	NaN	Low	NaN	NaN
hsa-miR-1182	0	0	0	0	0	0	0	0	0	0	0	0	0	0	0	0	0	0	0	0	0	0	0	0	0	0	0	0	0	NaN	NaN	NaN	NaN	Low	NaN	NaN
hsa-miR-1183	0	0	0	0	0	0	0	0	0	0	0	0	0	0	0	0	0	0	0	0	0	0	0	0	0	0	0	0	0	NaN	NaN	NaN	NaN	Low	NaN	NaN
hsa-miR-1184	0	0	0	0	0	0	0	0	0	0	0	0	0	0	0	0	0	0	0	0	0	0	0	0	0	0	0	0	0	NaN	NaN	NaN	NaN	Low	NaN	NaN
hsa-miR-1225-5p	0	0	0	0	0	0	0	0	0	0	0	0	0	0	0	0	0	0	0	0	0	0	0	0	0	0	0	0	0	NaN	NaN	NaN	NaN	Low	NaN	NaN
hsa-miR-1225-3p	0	0	0	0	0	0	0	0	0	0	0	0	0	0	0	0	0	0	0	0	0	0	0	0	0	0	0	0	0	NaN	NaN	NaN	NaN	Low	NaN	NaN
hsa-miR-1226-5p	0	0	0	0	0	0	0	0	0	0	0	0	1.44249	0	0	0	0	0	0	0	0	0	0	0	0	0	0	0	0.0515176	-0.144453	0.495572	0.770679	NaN	Low	0.0540946	0.0489406
hsa-miR-1226-3p	0	0	0	0	0	0	0	0	0	0	0	0	0.721247	0	0	0	0	0	0	0	0	0	0	0	0	0	0	0	0.0257588	-0.0821151	0.385821	0.831458	NaN	Low	0.0264917	0.0250259
hsa-miR-1227-5p	0	0	0	0	0	0	0	0	0	0	0	0	0	0	0	0	0	0	0	0	0	0	0	0	0	0	0	0	0	NaN	NaN	NaN	NaN	Low	NaN	NaN
hsa-miR-1227-3p	0	0	0	0	0	0	0	0	0	0	0	0	0	0	0	0	0	0	0	0	0	0	0	0	0	0	0	0	0	NaN	NaN	NaN	NaN	Low	NaN	NaN
hsa-miR-1228-5p	0	0	0	0	0	0	0	0	0	0	0	0	0	0	0	0	0	0	0	0	0	0	0	0	0	0	0	0	0	NaN	NaN	NaN	NaN	Low	NaN	NaN
hsa-miR-1228-3p	0	0	0	0	0	0	0	0	0	0	1.33222	0	0	0	1.82723	0	0	1.3145	0	0	0	0	0	0	0	0	0	0	0.159784	-0.538518	0.80533	0.503691	NaN	Low	0.189264	0.130304
hsa-miR-1229-5p	0	0	0	0	0	0	0	0	0	0	0	0	0	0	0	0	0	0	0	0	0	0	0	0	0	0	0	0	0	NaN	NaN	NaN	NaN	Low	NaN	NaN
hsa-miR-1229-3p	0	0	0	0	0	0	0	0	0	0	0	0	0	0	0	0	0	0	0	0.382445	0	0	0	0	0	0.564241	0	0	0.0338102	0.187309	0.477892	0.695096	NaN	Low	0.0316184	0.0360019
hsa-miR-1231	0	0	0	0	0	0	0	0	0	0	0	0	0	0	0	0	0	0	0	0	0	0	0	0	0	0	0	0	0	NaN	NaN	NaN	NaN	Low	NaN	NaN
hsa-miR-1233-5p	0	0	0	0	0	0	0	0	0	0	0	0	0	0	0	0	0	0	0	0	0	0	0	0	0	0	0	0	0	NaN	NaN	NaN	NaN	Low	NaN	NaN
hsa-miR-1233-3p	0	0	0	0	0	0	0	0	0	0	0	0	0	0	0	0	0	0	0	0	0	0	0	0	0	0	0	0	0	NaN	NaN	NaN	NaN	Low	NaN	NaN
hsa-miR-1234-3p	0	0	0	0	0	0	0	0	0	0	0	0	0	0	0	0	0	0	0	0	0	0	0	0	0	0	0	0	0	NaN	NaN	NaN	NaN	Low	NaN	NaN
hsa-miR-1236-5p	0	0	0	0	0	0	0	0	0	0	0	0	0	0	0	0	0	0	0	0	0	0	0	0	0	0	0	0	0	NaN	NaN	NaN	NaN	Low	NaN	NaN
hsa-miR-1236-3p	0	0	0	0	0	0	0	0	0	0	0	0	0	0	0	0	0	0	0	0	0	0	0	0	0	0	0	0	0	NaN	NaN	NaN	NaN	Low	NaN	NaN
hsa-miR-1237-5p	0	0	0	0	0	0	0	0	0	0	0	0	0	0	0	0	0	0	0	0	0	0	0	0	0	0	0	0	0	NaN	NaN	NaN	NaN	Low	NaN	NaN
hsa-miR-1237-3p	0	0	0	0	0	0	0	0	0	0	0	0	0	0	0	0	0	0	0	0	0	0	0	0	0	0	0	0	0	NaN	NaN	NaN	NaN	Low	NaN	NaN
hsa-miR-1238-5p	0	0	0	0	0	0	0	0	0	0	0	0	0	0	0	0	0	0	0	0	0	0	0	0	0	0	0	0	0	NaN	NaN	NaN	NaN	Low	NaN	NaN
hsa-miR-1238-3p	0	0	0	0	0	0	0	0	0	0	0	0	0	0	0	0	0	0	0	0	0	0	0	0	0	0	0	0	0	NaN	NaN	NaN	NaN	Low	NaN	NaN
hsa-miR-1200	0	0	0	0	0	0	0	0	0	0	0	0	0	0	0	0	0	0	0	0	0	0	0	0	0	0	0	0	0	NaN	NaN	NaN	NaN	Low	NaN	NaN
hsa-miR-1202	0	0	0	0	0	0	0	0	0	0	0	0	0	0	0	0	0	0	0	0	0	0	0	0	0	0	0	0	0	NaN	NaN	NaN	NaN	Low	NaN	NaN
hsa-miR-1203	0	0	0	0	0	0	0	0	0	0	0	0	0	0	0	0	0	0	0	0	0	0	0	0	0	0	0	0	0	NaN	NaN	NaN	NaN	Low	NaN	NaN
hsa-miR-663b	0	0	0	0	0	0	0	0	0	0	0	0	0	0	0	0	0	0	0	0	0	0	0	0	0	0	0	0	0	NaN	NaN	NaN	NaN	Low	NaN	NaN
hsa-miR-1204	0	0	0	0	0	0	0	0	0	0	0	0	0	0	0	0	0	0	0	0	0	0	0	0	0	0	0	0	0	NaN	NaN	NaN	NaN	Low	NaN	NaN
hsa-miR-1205	0	0	0	0	0	0	0	0	0	0	0	0	0	0	0	0	0	0	0	0	0	0	0	0	0	0	0	0	0	NaN	NaN	NaN	NaN	Low	NaN	NaN
hsa-miR-1206	0	0	0	0	0	0	0	0	0	0	0	0	0	0	0	0	0	0	0	0	0	0	0	0	0	0	0	0	0	NaN	NaN	NaN	NaN	Low	NaN	NaN
hsa-miR-1207-5p	0	0	0	0	0	0	0	0	0	0	0	0	0	0	0	0	0	0	0	0	0	0	0	0	0	0	0	0	0	NaN	NaN	NaN	NaN	Low	NaN	NaN
hsa-miR-1207-3p	0	0	0	0	0	0	0	0	0	0	0	0	0	0	0	0	0	0	0	0	0	0	0	0	0	0	0	0	0	NaN	NaN	NaN	NaN	Low	NaN	NaN
hsa-miR-1208	0	0	0	0	0	0	0	0	0	0	0	0	0	0	0	0	0	0	0	0	0	0	0	0	0	0	0	0	0	NaN	NaN	NaN	NaN	Low	NaN	NaN
hsa-miR-548e-5p	0	5.24825	1.7268	3.20971	2.36106	0	1.10583	1.62059	0	0	2.66445	1.70688	0	4.23669	3.65446	2.29195	1.18514	0.657251	0	11.4733	0	0	0	3.78969	0.698214	1.69272	0.755122	3.34802	1.90808	-0.458236	0.745122	0.538568	NaN	Low	2.20858	1.60757
hsa-miR-548e-3p	0	3.93619	1.7268	0.641942	3.9351	3.15579	0	0	0	1.05462	1.33222	1.28016	4.32748	0	0	1.14597	0	0	0	0	0	0	0	0	0	0	0.755122	0	0.831836	-1.48316	0.938725	0.114113	NaN	Low	1.22536	0.438316
hsa-miR-548j-5p	0	1.31206	0	0	0	0	0	2.02574	0	0	0	0	0	0	1.82723	0	0	0	0	0	0	0	0	0	0	0	0	0	0.184465	-0.59103	0.82466	0.473562	NaN	Low	0.221731	0.1472
hsa-miR-548j-3p	0	3.93619	0.863402	0.641942	0	0	1.10583	0	0	0.527312	0	0.42672	0	0	0	0	0	0	0	0	0	0	0	0	0	0	0	0	0.267907	-1.07287	0.93023	0.248772	NaN	Low	0.363172	0.172642
hsa-miR-1285-5p	0	0	0	0	0	0	0	0	0	0	0	0	0	0	0	0	0	0	0	0	0	0	0	0	0	0	0	0	0	NaN	NaN	NaN	NaN	Low	NaN	NaN
hsa-miR-1285-3p	0	6.56031	1.7268	2.56777	3.14808	1.05193	2.21167	1.21544	3.09731	3.69118	0	5.54736	0.721247	6.16246	10.0498	8.02182	7.11086	4.60076	6.78638	10.8997	0	0	0	3.78969	1.39643	8.46361	5.28586	0	3.71808	-0.260379	0.606751	0.667824	NaN	Low	4.0527	3.38347
hsa-miR-1286	13.7138	1.96809	3.45361	0.641942	0	2.10386	0	0.810294	0	0.527312	2.66445	1.28016	0.721247	1.15546	0	1.14597	3.55543	1.3145	0	9.17867	0	0	0	5.05292	0.698214	1.12848	9.81659	46.8723	3.85012	1.94675	0.721831	0.00699767	NaN	Low	1.58603	6.11421
hsa-miR-1287-5p	0	0	0	0.641942	0	0	0	0	0	0	0	0	0.721247	3.08123	0	1.14597	3.55543	0	0	2.29467	0	0	0	1.26323	1.39643	0	1.51024	3.34802	0.677086	0.553005	0.92515	0.550009	NaN	Low	0.548884	0.805288
hsa-miR-1287-3p	0	0	0	0	0	0	0	0	0	0	0	0	0	0	0	0	0	0	0	0	0	0	0	0	0	0	0	0	0	NaN	NaN	NaN	NaN	Low	NaN	NaN
hsa-miR-1289	0	0	0	0	0	0	0	0	0	0	0	0	0	0	0	0	0	0	0	0	0	0	0	0	0	0	0	0	0	NaN	NaN	NaN	NaN	Low	NaN	NaN
hsa-miR-1290	0	0	0	0	0	0	0	0	0	0	0	0	0	0	0	0	0	0	0	0	0	0	0	0	0	0	0	0	0	NaN	NaN	NaN	NaN	Low	NaN	NaN
hsa-miR-1291	0	0	0	0	0	0	0	0	0	0	0	0	0	0	0	0	0	0	0	0	0	0	0	0	0	0	0	0	0	NaN	NaN	NaN	NaN	Low	NaN	NaN
hsa-miR-548k	13.7138	17.0568	6.90721	5.13554	3.9351	10.5193	32.0692	10.1287	12.3892	12.1282	9.32557	4.2672	23.0799	5.7773	12.7906	3.43792	3.55543	1.97175	0	11.6646	6.88883	48.6507	7.54	2.52646	7.68035	3.94968	9.81659	10.0441	10.6054	0.31023	0.502105	0.536668	0.698571	OK	9.46946	11.7412
hsa-miR-1293	0	0	0	0	0	0	0	0	0	0	0	0	0	0	0	0	0	0	0	0	0	0	0	0	0	0	0	0	0	NaN	NaN	NaN	NaN	Low	NaN	NaN
hsa-miR-1294	0	0	0	0	0	0	2.21167	0	0	0	0	0	0	0	0	0	2.37029	0	0	0	0	0	0	0	0	0	0	0	0.163641	-0.419938	0.745337	0.573148	NaN	Low	0.187291	0.139992
hsa-miR-1295a	0	0	0	2.56777	0	0	0	1.62059	0	0	1.33222	3.41376	0	0	0	2.29195	0	7.22976	4.52425	3.05956	4.01849	0	0	0	0	0	2.26537	6.69605	1.39356	-0.231042	0.908813	0.799323	NaN	Low	1.50491	1.28221
hsa-miR-1297	0	0	0	0	0	0	0	0	0	0	0	0	0	0	0	0	0	0	0	0	0	0	0	0	0	0	0	0	0	NaN	NaN	NaN	NaN	Low	NaN	NaN
hsa-miR-1299	0	0.656031	0	9.62913	5.50913	0	1.10583	0.810294	0	2.63656	3.99667	8.5344	1.44249	3.85153	1.82723	0	3.55543	0	0	0.382445	0	0	0	3.78969	0	1.69272	11.3268	0	2.16952	0.261335	0.799065	0.74363	NaN	Low	1.97355	2.36548
hsa-miR-548l	0	0	0	0	0	0	0	0	0	0	0	0	0	0	0	0	0	0	0	0	0	0	0	0	0	0	0	0	0	NaN	NaN	NaN	NaN	Low	NaN	NaN
hsa-miR-1302	0	0	0	0	0	0	0	0	0	0	0	0	0	0	0	0	0	0	0	0	0	0	0	0	0	0	0	0	0	NaN	NaN	NaN	NaN	Low	NaN	NaN
hsa-miR-1303	0	0.656031	0	0	0	0	0	0	0	0	0	0.42672	0	1.54061	0	1.14597	0	0.657251	2.26213	3.442	0	0	0	0	1.39643	0	0	0	0.411684	-0.446465	0.956821	0.640777	NaN	Low	0.474881	0.348486
hsa-miR-1304-5p	0	0	0	0	0	0	0	0	0	0	0	0	0	0	0	0	0	0	0	0	0	0	0	0	0	0	0	0	0	NaN	NaN	NaN	NaN	Low	NaN	NaN
hsa-miR-1304-3p	0	0	0	0	0	0	0	0	0	0	0	0	0	0	0	0	0	0	0	0	0	0	0	0	0	0	0	0	0	NaN	NaN	NaN	NaN	Low	NaN	NaN
hsa-miR-1305	0	0	0	0	0	0	3.3175	0.405147	3.09731	0	1.33222	0	0	1.54061	0	0	0	0	0	10.5172	0	0	0	6.31615	0.698214	0	2.26537	0	1.05321	0.296529	0.946789	0.754133	NaN	Low	0.945348	1.16106
hsa-miR-1243	0	0	0	0	0	0	0	0	0	0	0	0	0	0	0	0	0	0	0	0	0	0	0	0	0	0	0	0	0	NaN	NaN	NaN	NaN	Low	NaN	NaN
hsa-miR-548f-5p	0	0	0	0	0	0	0	0	0	0	0	0	0	0	0	0	0	0	0	0	0	0	0	0	0	0	0	0	0	NaN	NaN	NaN	NaN	Low	NaN	NaN
hsa-miR-548f-3p	0	0	0	0	0	0	0	0	0	0	0	0	0	0	0	0	0	0	0	0	0	0	0	0	0	0	0	0	0	NaN	NaN	NaN	NaN	Low	NaN	NaN
hsa-miR-1244	0	0	0	0	0	0	0	0	0	0	0	0	0	0	0	0	0	0	0	0	0	0	0	0	0	0	0	0	0	NaN	NaN	NaN	NaN	Low	NaN	NaN
hsa-miR-1245a	0	0	0	0	0	0	0	0	0	0	0	0	0	0	0	0	0	0	0	0	0	0	0	0	0	0	0	0	0	NaN	NaN	NaN	NaN	Low	NaN	NaN
hsa-miR-1246	41.1413	0.656031	0	0	1.57404	6.31158	0	0.405147	0	0.527312	7.99335	0	59.1422	0	0	90.5319	26.0731	5.25801	13.5728	45.3197	4.01849	97.3014	0	169.273	1.39643	3.38544	26.4293	103.789	25.1464	1.50781	0.849815	0.0760161	0.210014	OK	13.0842	37.2086
hsa-miR-1247-5p	0	0	0	0	0	0	0	0	0	0	0	0	0	1.15546	0	0	1.18514	1.3145	0	0.382445	0.574069	0	0	0	0	0	1.51024	0	0.218638	0.0903072	0.941498	0.923585	NaN	Low	0.211797	0.225479
hsa-miR-1247-3p	0	0	0	0	0	0	0	0	0	0	0	0	0	0	0	0	0	0	0	0	0	0	0	0	0	0	0	0	0	NaN	NaN	NaN	NaN	Low	NaN	NaN
hsa-miR-1248	0	0	0	0	0	0	0	0	0	0	0	0	0	0	0	0	0	0	0	0	0	0	0	0	0	0	0	0	0	NaN	NaN	NaN	NaN	Low	NaN	NaN
hsa-miR-1249-5p	0	0	0	0	0	0	0	0	0	0	0	0	0	0	0	0	0	0	0	0	0	0	0	0	0	0	0	0	0	NaN	NaN	NaN	NaN	Low	NaN	NaN
hsa-miR-1249-3p	0	0	0	0	0	0	0	0	0	0	0	0	0	0	0	0	0	0	0	0	0	0	0	0	0	0	0	0	0	NaN	NaN	NaN	NaN	Low	NaN	NaN
hsa-miR-1250-5p	0	0	0	0	0	0	0	0	0	0	0	0	0	0	0	0	0	0	0	0.764889	0	0	0	0	0	0	0	0	0.0273175	-0.0847753	0.390906	0.828311	NaN	Low	0.0281198	0.0265151
hsa-miR-1250-3p	0	0	0	0	0	0	0	0	0	0	0	0	0	0	0	0	0	0	0	0	0	0	0	0	0	0	0	0	0	NaN	NaN	NaN	NaN	Low	NaN	NaN
hsa-miR-1251-5p	0	0	0	0	0	0	0	0	0	0	0	0	0	0	0	0	2.37029	0	0	4.20689	0	0	0	27.7911	8.37857	0	0	0	1.52667	1.32184	0.863494	0.125818	NaN	Low	0.872421	2.18092
hsa-miR-1251-3p	0	0	0	0	0	0	0	0	0	0	0	0	0	0	0	0	0	0	0	0.191222	0	0	0	1.26323	0	0	0	0	0.0519447	0.482475	0.567023	0.39483	NaN	Low	0.0433389	0.0605505
hsa-miR-1253	0	0	0	0	0	0	0	0	0	0	0	0	0	0	0	0	0	0	0	0	0	0	0	0	0	0	0	0	0	NaN	NaN	NaN	NaN	Low	NaN	NaN
hsa-miR-1254	0	1.31206	0	1.92583	0.787019	0	0	0	0	0.527312	1.33222	0	0	0	0	0	0	0	0	0.764889	0	0	0	0	0	0	0	0	0.237476	-1.07229	0.931051	0.249445	NaN	Low	0.321879	0.153074
hsa-miR-1255a	0	7.21634	0	0.641942	3.14808	0	0	0.810294	0	0.527312	1.33222	0.42672	0.721247	0	0.913615	1.14597	0	0	0	1.721	0	0	0	0	0	0	0	0	0.664455	-1.99927	0.952166	0.0357544	NaN	Low	1.06302	0.265889
hsa-miR-1256	0	0	0	0	0	0	0	0	0	0	0	0	0	0	0	0	0	0	0	0	0	0	0	0	0	0	0	0	0	NaN	NaN	NaN	NaN	Low	NaN	NaN
hsa-miR-1257	0	0	0	0	0	0	0	0	0	0	0	0	0	0	0	0	0	0	0	0	0	0	0	0	0	0	0	0	0	NaN	NaN	NaN	NaN	Low	NaN	NaN
hsa-miR-1258	0	0	0	0	0	0	0	0	0	0	0	0	0	0	0	0	0	0	0	0	0	0	0	0	0	0	0	0	0	NaN	NaN	NaN	NaN	Low	NaN	NaN
hsa-miR-1260a	0	0	0	0	0	0	0	0	0	0	0	0	0	0	0	0	0	0	0	0	0	0	0	0	0	0	0	0	0	NaN	NaN	NaN	NaN	Low	NaN	NaN
hsa-miR-548g-5p	0	0	0	0	0	0	0	0	0	0	0	0	0	0	0	0	0	0	0	0	0	0	0	0	0	0	0	0	0	NaN	NaN	NaN	NaN	Low	NaN	NaN
hsa-miR-548g-3p	0	0	0	0	0	0	0	0	0	0	0	0	0	0	0	0	0	0	0	0	0	0	0	0	0	0	0	0	0	NaN	NaN	NaN	NaN	Low	NaN	NaN
hsa-miR-1261	0	0	0	0	0	0	0	0	0	0	0	0	0	0	0	0	0	0	0	0	0	0	0	0	0	0	0	0	0	NaN	NaN	NaN	NaN	Low	NaN	NaN
hsa-miR-1262	0	0.656031	0	4.4936	2.36106	3.15579	0	2.02574	0	0.527312	0	2.56032	0	3.85153	0	3.43792	4.74057	0	0	9.75234	0	0	0	0	4.18928	0.564241	0.755122	6.69605	1.77739	-0.127596	0.822288	0.876685	NaN	Low	1.85594	1.69884
hsa-miR-1263	0	0	0	0	0	0	0	0	0	0	0	0	0	0	0	0	0	0	0	0	0	0	0	0	0	0	0	0	0	NaN	NaN	NaN	NaN	Low	NaN	NaN
hsa-miR-548n	0	0	0	1.28388	0	0	0	0	0	0.527312	0	0	0	1.54061	1.82723	1.14597	1.18514	0	0	0.382445	0	0	0	0	0.698214	0	2.26537	0	0.387721	0.286831	0.943987	0.761242	NaN	Low	0.349305	0.426137
hsa-miR-548m	0	0	0	0	0	0	0	0	0	0	0	0	0	0	0	0	0	0	0	0	0	0	0	0	0	0	0	0	0	NaN	NaN	NaN	NaN	Low	NaN	NaN
hsa-miR-1265	0	0	0	0	0	0	0	0	0	0	0	0	0	0	0	0	0	0	0	0	0	0	0	0	0	0	0	0	0	NaN	NaN	NaN	NaN	Low	NaN	NaN
hsa-miR-548o-3p	0	3.93619	6.04381	3.85165	3.14808	1.05193	1.10583	3.64632	3.09731	8.9643	1.33222	10.2413	4.32748	11.5546	11.877	8.02182	4.74057	0.657251	6.78638	21.9906	1.14814	13.5141	0	1.26323	2.79286	3.94968	0	6.69605	5.20495	-0.581999	0.599927	0.331988	NaN	Low	6.24081	4.16909
hsa-miR-1266-5p	0	0	0	0	0	0	7.74084	0	0	0	0	0	0	0.770307	0	0	2.37029	0	0	4.97178	0	0	0	0	0	0	0.755122	0	0.593155	-0.775643	0.933605	0.406084	NaN	Low	0.748872	0.437437
hsa-miR-1266-3p	0	0	0	0	0	0	0	0	0	0	0	0	0	0	0	0	0	0	0	0	0	0	0	0	0	0	0	0	0	NaN	NaN	NaN	NaN	Low	NaN	NaN
hsa-miR-1267	0	0	0	0	0	0	0	0	0	0	0	0	0	0	0	0	0	0	0	0	0	0	0	0	0	0	0	0	0	NaN	NaN	NaN	NaN	Low	NaN	NaN
hsa-miR-1268a	0	0	0	0	0	0	0	0	0	0	0	0	0	0	0	0	0	0	0	0	0	0	0	0	0	0	0	0	0	NaN	NaN	NaN	NaN	Low	NaN	NaN
hsa-miR-1269a	0	0	0	0	0	0	0	0	0	0	0	0	0	0.770307	0	0	1.18514	1.3145	0	1.52978	0	0	0	2.52646	0	0	0	3.34802	0.381222	0.775744	0.953667	0.41597	NaN	Low	0.281129	0.481314
hsa-miR-1270	0	1.96809	0	0.641942	0	2.10386	1.10583	0	0	0	0	1.28016	0	1.54061	1.82723	0	1.18514	0	0	0.956111	0	0	0	0	0.698214	4.51392	0	0	0.636469	0.441347	0.896922	0.622671	NaN	Low	0.539867	0.73307
hsa-miR-1272	0	0	0	0	0	0	0	0	0	0	0	0	0	0	0	0	0	0	0	0	0	0	0	0	0	0	0	0	0	NaN	NaN	NaN	NaN	Low	NaN	NaN
hsa-miR-1273a	0	0	0	0	0	0	0	0	0	0	0	0	0	0	0	0	0	0	0	0	0	0	0	0	0	0	0	0	0	NaN	NaN	NaN	NaN	Low	NaN	NaN
hsa-miR-548h-5p	0	0	0	0	0	0	0	0	0	0	0	0	0	0	0	0	0	0	0	0	0	0	0	0	0	0	0	0	0	NaN	NaN	NaN	NaN	Low	NaN	NaN
hsa-miR-548h-3p	0	0	0	0	0	0	0	0	0	0	0	0	0	0	0	0	0	0	0	0	0	0	0	0	0	0	0	0	0	NaN	NaN	NaN	NaN	Low	NaN	NaN
hsa-miR-1275	0	0	0	0	0	0	0	0	0	0	0	0	0	0	0	0	0	0	0	0	0	0	0	0	0	0	0	0	0	NaN	NaN	NaN	NaN	Low	NaN	NaN
hsa-miR-1276	0	0	0	2.56777	0	0	0	0.405147	0	0.527312	0	0.42672	0	0	0.913615	0	1.18514	1.97175	4.52425	0.382445	0	0	0	2.52646	0.698214	3.94968	4.53073	6.69605	1.11805	1.85016	0.778709	0.0175045	NaN	Low	0.485536	1.75056
hsa-miR-302e	0	0	0	0	0	0	0	0	0	0	0	0	0	0	0	0	0	0	0	0	0	0	0	0	0	0	0	0	0	NaN	NaN	NaN	NaN	Low	NaN	NaN
hsa-miR-302f	0	0	0	0	0	0	0	0	0	0	0	0	0	0	0	0	0	0	0	0	0	0	0	0	0	0	0	0	0	NaN	NaN	NaN	NaN	Low	NaN	NaN
hsa-miR-1277-5p	0	0	0	0	0	0	0	0	0	0	0	0	0	0	0	0	0	0	0	0	0	0	0	0	0	0	0	0	0	NaN	NaN	NaN	NaN	Low	NaN	NaN
hsa-miR-1277-3p	13.7138	0	0	0	0	0	0	0	0	1.05462	0	0	0	0	0	0	0	0	0	0	0	0	0	0	0	0	0	0	0.527442	-0.580588	0.823675	0.480888	NaN	Low	0.632162	0.422721
hsa-miR-548p	0	0	0	0	0	0	0	0	0	0	0	0	0	0	0	0	0	0	0	0	0	0	0	0	0	0	0	0	0	NaN	NaN	NaN	NaN	Low	NaN	NaN
hsa-miR-548i	0	1.31206	2.59021	0	0	0	0	0	0	0	14.6545	0	0	0	0.913615	0	0	0	4.52425	0.191222	0	0	0	0	0.698214	0	0	0	0.888716	-1.10837	0.954279	0.24545	NaN	Low	1.21424	0.563188
hsa-miR-1278	0	0	0	0	0	0	0	0	0	0	0	0	0	0.385153	0.913615	0	0	0	0	0	0	0	0	0	0	0	0	0	0.0463846	-0.194752	0.564739	0.730204	NaN	Low	0.0495106	0.0432586
hsa-miR-1279	0	0	0	0	0	0	0	0	0	0	0	0	0	0	0	0	0	0	0	0	0	0	0	0	0	0	0	0	0	NaN	NaN	NaN	NaN	Low	NaN	NaN
hsa-miR-1281	0	0	0	0	0	0	0	0	0	0	0	0	0	0	0	0	0	0	0	0	0	0	0	0	0	0	0	0	0	NaN	NaN	NaN	NaN	Low	NaN	NaN
hsa-miR-1282	0	0	0	0	0	0	0	0	0	0	0	0	0	0	0	0	0	0	0	0	0	0	0	0	0	0	0	0	0	NaN	NaN	NaN	NaN	Low	NaN	NaN
hsa-miR-1284	0	0	0.863402	0	0	0	0	0	0	0	0	0	0	0	0	0	0	0	0	0.191222	0	0	0	1.26323	0	0	0	0	0.0827805	0.389783	0.723485	0.590054	NaN	Low	0.0716653	0.0938957
hsa-miR-1288-5p	0	0	0	0	0	0	0	0	0	0	0	0	0	0	0	0	0	0	0	0	0	0	0	0	0	0	0	0	0	NaN	NaN	NaN	NaN	Low	NaN	NaN
hsa-miR-1288-3p	0	0	0	0	0	0	0	0	0	0	0	0	0	0	0	0	0	0	0	0	0	0	0	0	0	0	0	0	0	NaN	NaN	NaN	NaN	Low	NaN	NaN
hsa-miR-1292-5p	0	0	0	0	0	0	0	0	0	0	0	0	0	0	0	0	0	0	0	0	0	0	0	0	0	0	0	0	0	NaN	NaN	NaN	NaN	Low	NaN	NaN
hsa-miR-1292-3p	0	0	0	0	0	0	0	0	0	0	0	0	0	0	0	0	0	0	0	0	0	0	0	0	0	0	0	0	0	NaN	NaN	NaN	NaN	Low	NaN	NaN
hsa-miR-1252-5p	0	0	0	0	0	0	0	0	0	0	0	0	0	0	0	0	0	0	0	0	0	0	0	0	0	0	0	0	0	NaN	NaN	NaN	NaN	Low	NaN	NaN
hsa-miR-1252-3p	0	0	0	0	0	0	0	0	0	0	0	0	0	0	0	0	0	0	0	0	0	0	0	0	0	0	0	0	0	NaN	NaN	NaN	NaN	Low	NaN	NaN
hsa-miR-1255b-5p	0	0.656031	0.863402	0	0	0	0	0	0	1.05462	0	0	0	0.770307	0.913615	2.29195	0	0	0	1.14733	0.574069	0	0	0	0	3.38544	0	0	0.416313	0.384855	0.941747	0.682789	NaN	Low	0.361112	0.471514
hsa-miR-1255b-2-3p	0	0	0	0	0	0	0	0	0	0	0	0	0	0	0	0	0	0	0	0	0	0	0	0	0	0	0	0	0	NaN	NaN	NaN	NaN	Low	NaN	NaN
hsa-miR-664a-5p	0	0	0	0	0	0	0	0	0	0	0	0	0	0	0	0	0	0	0	0	0	0	0	0	0	0	0	0	0	NaN	NaN	NaN	NaN	Low	NaN	NaN
hsa-miR-664a-3p	0	0	0	0	0	0	4.42334	0	0	0	2.66445	0.42672	0	0.385153	4.56808	0	1.18514	0	0	0.191222	1.14814	0	0	0	0	0	0	0	0.535437	-1.55432	0.95591	0.103948	NaN	Low	0.798868	0.272006
hsa-miR-1306-5p	0	0	0	0	0	0	2.21167	0	0	0	0	0	0	0	0.913615	0	0	0	0	0.956111	0	0	0	0	0	0	0	0	0.145764	-0.523179	0.799112	0.512661	NaN	Low	0.171908	0.11962
hsa-miR-1306-3p	0	0	0	0	0	0	0	0	0	0	0	0	0	0	0	0	0	0	0	0	0	0	0	0	0	0	0	0	0	NaN	NaN	NaN	NaN	Low	NaN	NaN
hsa-miR-1307-5p	1412.52	440.853	395.438	1589.45	502.905	1642.06	339.491	310.748	1238.92	418.685	1073.77	409.224	589.259	311.974	404.732	346.084	1294.18	1048.32	1060.94	932.017	678.55	235.145	414.7	9630.86	421.023	350.958	1492.88	753.305	1062.11	1.19269	0.489301	NaN	NaN	Outlier	646.484	1477.73
hsa-miR-1307-3p	0	5.90428	0	2.56777	0	2.10386	1.10583	2.02574	0	3.16387	1.33222	1.28016	7.93371	1.92577	2.74085	1.14597	4.74057	6.57251	11.3106	2.67711	1.14814	5.40563	0	5.05292	2.79286	4.51392	1.51024	3.34802	2.93938	0.244838	0.578428	0.672089	NaN	Low	2.69056	3.1882
hsa-miR-513b-5p	0	0	0	0	0	0	0	0	0	0	0	0	0	0	0	0	0	0	0	0	0	0	0	0	0	0	0	0	0	NaN	NaN	NaN	NaN	Low	NaN	NaN
hsa-miR-513b-3p	0	0	0	0	0	0	0	0	0	0	0	0	0	0	0	0	0	0	0	0	0	0	0	0	0	0	0	0	0	NaN	NaN	NaN	NaN	Low	NaN	NaN
hsa-miR-513c-5p	0	0	0	0	0	0	0	0	0	0	0	0	0	0	0	2.29195	0	0	0	1.14733	1.14814	0	0	0	0	0	0	0	0.163836	-0.557394	0.812577	0.49274	NaN	Low	0.195098	0.132575
hsa-miR-513c-3p	0	0	0	0	0	0	0	0	0	0	0	0	0	0	0	0	0	0	0	0	0	0	0	0	0	0	0	0	0	NaN	NaN	NaN	NaN	Low	NaN	NaN
hsa-miR-1321	0	0	0	0	0	0	0	0	0	0	0	0	0	0	0	0	0	0	0	0	0	0	0	0	0	0	0	0	0	NaN	NaN	NaN	NaN	Low	NaN	NaN
hsa-miR-1322	0	0	0	0	0	0	0	0	0	0	0	0	0	0	0	0	0	0	0	0	0	0	0	0	0	0	0	0	0	NaN	NaN	NaN	NaN	Low	NaN	NaN
hsa-miR-1197	0	5.24825	0.863402	0.641942	0.787019	0	0	0	0	0	1.33222	0.85344	0	0.385153	0	0	1.18514	0.657251	0	1.52978	0	0	0	1.26323	0	0.564241	3.02049	0	0.654699	0.230434	0.879227	0.793254	NaN	Low	0.602524	0.706873
hsa-miR-1324	0	0	0	0	0	0	0	0	0	0	0	0	0	0	0	0	0	0	0	0	0	0	0	0	0	0	0	0	0	NaN	NaN	NaN	NaN	Low	NaN	NaN
hsa-miR-1469	0	0	0	0	0	0	0	0	0	0	0	0	0	0	0	0	0	0	0	0	0	0	0	0	0	0	0	0	0	NaN	NaN	NaN	NaN	Low	NaN	NaN
hsa-miR-1470	0	0	0	0	0	0	0	0	0	0	0	0	0	0	0	0	0	0	0	0	0	0	0	0	0	0	0	0	0	NaN	NaN	NaN	NaN	Low	NaN	NaN
hsa-miR-1471	0	0	0	0	0	0	0	0	0	0	0	0	0	0	0	0	0	0	0	0	0	0	0	0	0	0	0	0	0	NaN	NaN	NaN	NaN	Low	NaN	NaN
hsa-miR-1537-5p	0	0	0	0	0	0	0	0	0	0	0	0	0	0	0	0	0	0	0	0	0	0	0	0	0	0	0	0	0	NaN	NaN	NaN	NaN	Low	NaN	NaN
hsa-miR-1537-3p	0	0	0	0	0	0	0	0	0	0	0	0.42672	0	0.770307	0	0	0	0	0	0.191222	0	0	0	0	0	0	0	0	0.0495803	-0.287649	0.65917	0.662561	NaN	Low	0.0545068	0.0446539
hsa-miR-1538	0	0	0	0	0	0	0	0	0	0	0	0	0	0	0	0	0	0	0	0	0	0	0	0	0	0	0	0	0	NaN	NaN	NaN	NaN	Low	NaN	NaN
hsa-miR-1539	0	0	0	0	0	0	0	0	0	0	0	0	0	0	0	0	0	0	0	0	0	0	0	0	0	0	0	0	0	NaN	NaN	NaN	NaN	Low	NaN	NaN
hsa-miR-103b	0	0	0	0	0	0	0	0	0	0	0	0	0	0	0	0	0	0	0	0	0	0	0	0	0	0	0	0	0	NaN	NaN	NaN	NaN	Low	NaN	NaN
hsa-miR-320d	0	2.62412	2.59021	13.4808	1.57404	12.6232	0	4.05147	7.74327	2.10925	0	6.82752	1.44249	3.85153	0	1.14597	3.55543	5.25801	9.0485	0.191222	1.14814	0	0	17.6852	5.58571	3.38544	7.55122	6.69605	4.29174	0.637664	0.633484	0.314128	NaN	Low	3.35842	5.22506
hsa-miR-1825	0	0	0	0	0	0	0	0	0	0	0	0	0	0	0	0	0	0	0	0	0	0	0	0	0	0	0	0	0	NaN	NaN	NaN	NaN	Low	NaN	NaN
hsa-miR-1827	0	0	0	0	0	0	0	0	0	0	0	0	0	0	0	0	0	0	0	0	0	0	0	0	0	0	0	0	0	NaN	NaN	NaN	NaN	Low	NaN	NaN
hsa-miR-1908-5p	0	0	0	0	0.787019	0	0	0	0	0	0	0	0	0.770307	0	0	0	0	0	0.191222	0	0	0	0	0	0	0	0	0.0624482	-0.330988	0.69313	0.632987	NaN	Low	0.0695804	0.0553159
hsa-miR-1908-3p	0	0	0	0	0	0	1.10583	0	0	0	0	0	0	0	0	0	0	0	0	0	0	5.40563	0	2.52646	0	0	0	3.34802	0.442355	2.33452	0.951455	0.014142	NaN	Low	0.146382	0.738329
hsa-miR-1909-5p	0	0	0	0	0	0	0	0	0	0	0	0	0	0	0	0	0	0	0	0	0	0	0	0	0	0	0	0	0	NaN	NaN	NaN	NaN	Low	NaN	NaN
hsa-miR-1909-3p	0	0	0	0	0	0	0	0	0	0	0	0	0	0	0	0	0	0	0	0	0	0	0	0	0	0	0	0	0	NaN	NaN	NaN	NaN	Low	NaN	NaN
hsa-miR-1910-5p	0	0	0	0	0	1.05193	0	0	0	0	0	0	0.721247	0	0	0	0	0	0	0.191222	2.29628	0	0	0	0	4.51392	3.02049	20.0881	1.13869	2.60409	0.935319	0.00536651	NaN	Low	0.32166	1.95571
hsa-miR-1910-3p	0	0	0	0	0	0	0	0	0	0	0	0	0	0	0	0	0	0	0	0	0	0	0	0	0	0	0	0	0	NaN	NaN	NaN	NaN	Low	NaN	NaN
hsa-miR-1911-5p	0	0	0	0	0	0	0	0	0	0	0	0	0	0	0	0	0	0	0	0	0	0	0	0	0	0	0	0	0	NaN	NaN	NaN	NaN	Low	NaN	NaN
hsa-miR-1911-3p	0	0	0	0	0	0	0	0	0	0	0	0	0	0	0	0	0	0	0	0	0	0	0	0	0	0	0	0	0	NaN	NaN	NaN	NaN	Low	NaN	NaN
hsa-miR-1912	0	0	0	0	0	0	0	0	0	0	0	0	0	0	0	0	0	0	0	0	0	0	0	0	0	0	0	0	0	NaN	NaN	NaN	NaN	Low	NaN	NaN
hsa-miR-1913	0	0	0	0	0	0	0	0	0	0	0	0	0	0	0	0	0	0	0	0	0	0	0	0	0	0	0	0	0	NaN	NaN	NaN	NaN	Low	NaN	NaN
hsa-miR-1914-5p	0	0	0	0	0	0	0	0	0	0	0	0	0	0	0	0	0	0	0	0	0	0	0	0	0	0	0	0	0	NaN	NaN	NaN	NaN	Low	NaN	NaN
hsa-miR-1914-3p	0	0	0	0	0	0	0	0	0	0	0	0	0	0	0	0	0	0	0	0	0	0	0	0	0	0	0	0	0	NaN	NaN	NaN	NaN	Low	NaN	NaN
hsa-miR-1915-5p	0	0	0	0	0	0	0	0	0	0	0	0	0	0	0	0	0	0	0	0	0	0	0	0	0	0	0	0	0	NaN	NaN	NaN	NaN	Low	NaN	NaN
hsa-miR-1915-3p	0	0	0	0	0	0	0	0	0	0	0	0	0	0	0	0	0	0	0	0	0	0	0	0	0	0	0	0	0	NaN	NaN	NaN	NaN	Low	NaN	NaN
hsa-miR-1972	0	0	0	0	0	0	0	0	0	0	0	0	0	0	0	0	0	0	0	0	0	0	0	0	0	0	0	0	0	NaN	NaN	NaN	NaN	Low	NaN	NaN
hsa-miR-1973	0	0	0	0	0	0	0	0	0	0	0	0	0	0	0	0	0	0	0	0	0	0	0	0	0	0	0	0	0	NaN	NaN	NaN	NaN	Low	NaN	NaN
hsa-miR-1976	0	0	0	0	0	2.10386	0	0	0	0	0	0	0	0	0	0	0	0	0	0	0	0	0	0	0	0	0	0	0.0751379	-0.188891	0.554438	0.733338	NaN	Low	0.0800498	0.0702261
hsa-miR-2052	0	0	0	0	0	0	0	0	0	0	0	0	0	0	0	0	0	0	0	0	0	0	0	0	0	0	0	0	0	NaN	NaN	NaN	NaN	Low	NaN	NaN
hsa-miR-2053	0	0	0	0	0	0	0	0	0	0	0	0	0	0	0	0	0	0	0	0	0	0	0	0	0	0	0	0	0	NaN	NaN	NaN	NaN	Low	NaN	NaN
hsa-miR-2054	0	0	0	0	0	0	0	0	0	0	0	0	0	0	0	0	0	0	0	0	0	0	0	0	0	0	0	0	0	NaN	NaN	NaN	NaN	Low	NaN	NaN
hsa-miR-2110	0	0	0	0	0	0	0	0	0	0	0	0	0	0	0	0	0	0	0	0	0	0	0	0	0	0	0	0	0	NaN	NaN	NaN	NaN	Low	NaN	NaN
hsa-miR-2114-5p	0	1.31206	0	0	0	0	0	1.21544	0	0	0	0	0	0.385153	1.82723	1.14597	1.18514	0	0	1.91222	2.29628	0	0	0	1.39643	0	0	0	0.452712	-0.583669	0.949555	0.538768	NaN	Low	0.543059	0.362364
hsa-miR-2114-3p	0	1.96809	0	1.92583	0	1.05193	0	0.810294	0	0	0	0.42672	0	0	0.913615	2.29195	1.18514	0	0	0	1.14814	0	0	0	0.698214	0	0	0	0.443569	-0.986502	0.950551	0.299353	NaN	Low	0.589578	0.29756
hsa-miR-2115-5p	0	0	0	0	0	0	0	0	0	0	0	0	0	0	0	0	0	0	0	0	0	0	0	0	0	0	0	0	0	NaN	NaN	NaN	NaN	Low	NaN	NaN
hsa-miR-2115-3p	0	0	0	0	0.787019	0	0	0.405147	0	0	0	0.42672	0	0.385153	0	1.14597	0	0	0	0.191222	0	0	0	0	0	1.12848	0	0	0.159633	0.215094	0.948257	0.820555	NaN	Low	0.147755	0.171511
hsa-miR-2116-5p	0	0	0	1.28388	5.50913	3.15579	0	0	0	0	2.66445	2.1336	4.32748	0.385153	0	1.14597	0	1.97175	6.78638	1.721	4.59255	0	0	1.26323	0.698214	1.69272	1.51024	3.34802	1.5782	-0.318879	0.781474	0.683238	NaN	Low	1.75191	1.40449
hsa-miR-2116-3p	0	0	0	0.641942	0	0	0	0	0	0	0	0	0	0	0	0	0	0	0	0	0	0	0	0	0	0	0	0	0.0229265	-0.074353	0.368559	0.84012	NaN	Low	0.0235172	0.0223359
hsa-miR-2117	0	0	0	0	0	0	0	0	0	0	0	0	0	0	0	0	0	0	0	0	0	0	0	0	0	0	0	0	0	NaN	NaN	NaN	NaN	Low	NaN	NaN
hsa-miR-548q	0	0	0	0	0	0	0	0	0	0	0	0	0	0	0	0	0	0	0	0	0	0	0	0	0	0	0	0	0	NaN	NaN	NaN	NaN	Low	NaN	NaN
hsa-miR-2276-5p	0	0	0	0	0	0	0	0	0	0	0	0	0	0	0	0	0	0	0	0	0	0	0	0	0	0	0	0	0	NaN	NaN	NaN	NaN	Low	NaN	NaN
hsa-miR-2276-3p	0	0	0	0.641942	0	0	0	0	0	0	0	0	0	0	0	0	1.18514	0.657251	0	4.01567	0	0	0	3.78969	3.49107	0	0	0	0.49217	0.861891	0.954301	0.366438	NaN	Low	0.349377	0.634964
hsa-miR-2277-5p	0	0	0	0.641942	0	0	0	0.810294	0	0	0	0	0	0.770307	0	0	0	0	0	0.573667	0	8.10845	0	0	0	0	0	0	0.389452	1.26242	0.947512	0.182746	NaN	Low	0.229159	0.549745
hsa-miR-2277-3p	0	0	0	0	0	0	0	0	0	0	0	0	0	0	0	0	0	0	0	0	0	0	0	0	0	0	0	0	0	NaN	NaN	NaN	NaN	Low	NaN	NaN
hsa-miR-2278	0	0	0	0	0	0	0	0.405147	0	0	0	0	0	0	0	0	0	0	0	0.191222	0	0	0	0	0	0	0	0	0.0212989	-0.106531	0.436117	0.80702	NaN	Low	0.0220849	0.0205129
hsa-miR-2681-5p	0	0	0	0	0	0	0	0	0	0	0	0	0	0	0	0	0	0	0	0	0	0	0	0	0	0	0	0	0	NaN	NaN	NaN	NaN	Low	NaN	NaN
hsa-miR-2681-3p	0	0	0	0	0	0	0	0	0	0	0	0	0	0	0	0	0	0	0	0	0	5.40563	0	0	0.698214	0	0	0	0.217995	1.86837	0.855212	0.0289118	NaN	Low	0.0937369	0.342252
hsa-miR-2682-5p	0	0	0	0	0	0	0	0	0	0	0	0	0	0	0	0	0	0	0	0	0	0	0	0	0	0	0	0	0	NaN	NaN	NaN	NaN	Low	NaN	NaN
hsa-miR-2682-3p	0	0	0	0	0	0	0	0	0	0	0	0	0	0	0	0	0	0	0	0	0	0	0	0	0	0	0	0	0	NaN	NaN	NaN	NaN	Low	NaN	NaN
hsa-miR-711	0	0	0	0	0	0	0	0	0	0	0	0	0	0	0	0	0	0	0	0	0	0	0	0	0	0	0	0	0	NaN	NaN	NaN	NaN	Low	NaN	NaN
hsa-miR-718	0	0	0	0	0	0	0	0	0	0	0	0	0	0	0	0	0	0	0	0	0	0	0	0	0	0	0	0	0	NaN	NaN	NaN	NaN	Low	NaN	NaN
hsa-miR-2861	0	0	0	0	0	0	0	0	0	0	0	0	0	0	0	0	0	0	0	0	0	0	0	0	0	0	0	0	0	NaN	NaN	NaN	NaN	Low	NaN	NaN
hsa-miR-2909	0	0	0	0	0	0	0	0	0	0	0	0	0	0	0	0	0	0	0	0	0	0	0	0	0	0	0	0	0	NaN	NaN	NaN	NaN	Low	NaN	NaN
hsa-miR-3115	0	0	0	0	0	0	0	0	0	0	0	0	0	0	0	0	0	0	0	0	0	0	0	0	0	0	0	0	0	NaN	NaN	NaN	NaN	Low	NaN	NaN
hsa-miR-3116	0	0	0	0.641942	0	0	1.10583	1.21544	0	0	0	0.85344	0	0.770307	0	0	0	0	0	3.82445	0	0	0	0	0.698214	0	0.755122	3.34802	0.471885	0.182538	0.945064	0.846842	NaN	Low	0.442072	0.501698
hsa-miR-3117-5p	0	0	0	0	0	0	0	0	0	0	0	0	0	0	0	0	0	0	0	0	0	0	0	0	0	0	0	0	0	NaN	NaN	NaN	NaN	Low	NaN	NaN
hsa-miR-3117-3p	0	0	0	0	0	0	0	0	0	0	0	0	0	0	0	0	0	0	0	0	0	0	0	0	0	0	0	0	0	NaN	NaN	NaN	NaN	Low	NaN	NaN
hsa-miR-3118	0	0	0	0	0	0	0	0	0	0	0	0	0	0	0	0	0	0	0	0	0	0	0	0	0	0	0	0	0	NaN	NaN	NaN	NaN	Low	NaN	NaN
hsa-miR-3119	0	0	0	0	0	0	0	0	0	0	0	0	0	0	0	0	0	0	0	0	0	0	0	0	0	0	0	0	0	NaN	NaN	NaN	NaN	Low	NaN	NaN
hsa-miR-3120-5p	0	0.656031	0	0.641942	0	0	0	0	0	0	0	0	0	0	0	0	0	0	0	0	0	0	0	0	0	0	0	0	0.0463562	-0.195714	0.565716	0.729374	NaN	Low	0.0494957	0.0432167
hsa-miR-3120-3p	0	4.59222	0	0	3.14808	0	0	0	0	0	0	0	0	0.770307	0	0	1.18514	0	0	0.191222	0	0	0	0	0	0	0	0	0.353106	-1.05413	0.92601	0.254972	NaN	Low	0.476659	0.229553
hsa-miR-3121-5p	0	0	0	0	0	0	0	0	0	0	0	0	0	0	0	0	0	0	0	0	0	0	0	0	0	0	0	0	0	NaN	NaN	NaN	NaN	Low	NaN	NaN
hsa-miR-3121-3p	0	2.62412	0	0.641942	0	0	0	0.810294	0	1.58193	0	0	0	1.15546	0	0	0	0	0	1.52978	0	0	0	0	0	0	0	0	0.297983	-1.20825	0.94213	0.199678	NaN	Low	0.415948	0.180019
hsa-miR-3122	0	0	0	0	0	0	0	0	0	0	0	0	0	0	0	0	0	0	0	0	0	0	0	0	0	0	0	0	0	NaN	NaN	NaN	NaN	Low	NaN	NaN
hsa-miR-3123	0	0	0	0	0	0	0	0	0	0	0	0	0	0	0	0	0	0	0	0	0	0	0	0	0	0	0	0	0	NaN	NaN	NaN	NaN	Low	NaN	NaN
hsa-miR-3124-5p	0	0	0	0	0	0	0	0	0	0	0	0	0	0	0	0	0	0	0	0	0	0	0	0	0	0	1.51024	0	0.0539373	0.569536	0.535643	0.287658	NaN	Low	0.043427	0.0644476
hsa-miR-3124-3p	0	0	0	0	0	0	0	0	0	0	0	0	0	0	0	0	0	0	0	0	0	0	0	0	0	0	0	0	0	NaN	NaN	NaN	NaN	Low	NaN	NaN
hsa-miR-548s	0	0	0	0	0	0	0	0	0	0	0	0	0	0	0	0	0	0	0	0	0	0	0	0	0	0	0	0	0	NaN	NaN	NaN	NaN	Low	NaN	NaN
hsa-miR-3125	0	0	0.863402	0	0	0	0	0	0	0	0	0	0	0	0	0	0	0.657251	0	3.442	0	0	0	0	0	0	0	16.7401	0.775099	1.33008	0.932274	0.153664	NaN	Low	0.441128	1.10907
hsa-miR-3126-5p	0	0	3.45361	0	0	0	0	1.21544	0	0	0	0	0	0.770307	0	0	1.18514	0	0	0.382445	0	0	0	0	3.49107	0	0	0	0.374929	0.373364	0.951771	0.694849	NaN	Low	0.326683	0.423175
hsa-miR-3126-3p	0	0	0	0	0	0	0	0	0	0	0	0	0	0	0	0	0	0	0	0	0	0	0	0	0	0	0	0	0	NaN	NaN	NaN	NaN	Low	NaN	NaN
hsa-miR-3127-5p	0	0	0	2.56777	0	1.05193	0	0	0	0	0	0.42672	0.721247	1.54061	0	2.29195	1.18514	0	2.26213	0.573667	0	0	0	2.52646	2.79286	1.69272	3.77561	6.69605	1.07517	1.74796	0.763836	0.0221146	NaN	Low	0.493331	1.65702
hsa-miR-3127-3p	0	0	0	0	0	0	0	0	0	0	0	0	0	0	0	0	0	0	0	0	0	0	0	0	0	0	0	0	0	NaN	NaN	NaN	NaN	Low	NaN	NaN
hsa-miR-3128	0	0	0	0	0	0	0	0	0	0	0	0	0	0	0	0	0	0	0	0	0	0	0	0	0	0	0	0	0	NaN	NaN	NaN	NaN	Low	NaN	NaN
hsa-miR-3129-5p	0	0	0	0	0	0	0	0	0	0	0	0	0	0	0	0	0	0	0	0	0	0	0	0	0	0	0	0	0	NaN	NaN	NaN	NaN	Low	NaN	NaN
hsa-miR-3129-3p	0	0	0	0	0.787019	0	0	0.405147	0	0	0	0	0	0.385153	0	0	0	0	0	0.382445	0	0	0	0	0	0	0	0	0.0699916	-0.457039	0.772861	0.554279	NaN	Low	0.0809863	0.0589969
hsa-miR-3130-5p	0	0	0	0	0	0	0	0	0	0	0	0	0	0	0	0	0	0	0	0	0	0	0	0	0	0	0	0	0	NaN	NaN	NaN	NaN	Low	NaN	NaN
hsa-miR-3130-3p	0	0	0	0	0	0	0	1.21544	0	0	0	1.70688	0	0.770307	0	0	3.55543	0	4.52425	2.29467	0	0	0	2.52646	0	1.12848	0	0	0.632925	-0.0630787	0.951092	0.947121	NaN	Low	0.64676	0.619091
hsa-miR-3131	0	0	0	0	0	0	0	0	0	0	0	0	0	0	0	0	0	0	0	0	0	0	0	1.26323	0	0	0	0	0.0451153	0.483524	0.496995	0.330605	NaN	Low	0.037625	0.0526056
hsa-miR-3132	0	0	0	0	0	0	0	0	0	0	0	0	0	0	0	0	0	0	0	0	0	0	0	0	0	0	0	0	0	NaN	NaN	NaN	NaN	Low	NaN	NaN
hsa-miR-3133	0	0	0	0	0	0	0	0	0	1.05462	0	0.42672	0	0	0.913615	0	0	0	0	0	0	0	0	0	0	0	0	0	0.0855342	-0.397317	0.73661	0.589621	NaN	Low	0.0972384	0.0738301
hsa-miR-378b	0	0	0	0	0	0	0	0	0	0	0	0	0	0	0	0	0	0	0	0	0	0	0	0	0	0	0	0	0	NaN	NaN	NaN	NaN	Low	NaN	NaN
hsa-miR-3134	0	0	0	0	0	0	0	0	0	0	0	0	0	0	0	0	0	0	0	0	0	0	0	0	0	0	0	0	0	NaN	NaN	NaN	NaN	Low	NaN	NaN
hsa-miR-3135a	0	0	0	0	0	0	0	0	0	0	0	0	0	0	0	0	0	0	0	0	0	0	0	0	0	0	0	0	0	NaN	NaN	NaN	NaN	Low	NaN	NaN
hsa-miR-466	0	0	0	0	0	0	0	0	0	0	0	0	0	0	0	0	0	0	0	0	0	0	0	0	0	0	0	0	0	NaN	NaN	NaN	NaN	Low	NaN	NaN
hsa-miR-3136-5p	0	0	0	0	0	0	0	0	0	0	0	0	0	0	0	0	0	0	0	0	0	0	0	0	0	0	0	0	0	NaN	NaN	NaN	NaN	Low	NaN	NaN
hsa-miR-3136-3p	0	0	0	0	0	0	0	0	0	0	0	0	0	0	0	0	0	0	0	0	0	0	0	0	0	0	0	0	0	NaN	NaN	NaN	NaN	Low	NaN	NaN
hsa-miR-544b	0	0	0	0	0	0	0	0	0	0	0	0	0	0	0	0	0	0	0	0	0	0	0	0	0	0	0	0	0	NaN	NaN	NaN	NaN	Low	NaN	NaN
hsa-miR-3137	0	0	0	0	0	0	0	0	0	0	0	0	0	0	0	0	0	0	0	0	0	0	0	0	0	0	0	0	0	NaN	NaN	NaN	NaN	Low	NaN	NaN
hsa-miR-3138	0	0	0	0	0	0	0	0	0	0	0	0	0	0	0	0	0	0	0	0	0	0	0	0	0	0	0	0	0	NaN	NaN	NaN	NaN	Low	NaN	NaN
hsa-miR-3139	0	0	0	0	0	0	0	0	0	0	0	0	0	0	0	0	0	0	0	0.191222	0	0	0	0	0	0	0	0	0.00682937	-0.0243166	0.216153	0.910429	NaN	Low	0.00688692	0.00677181
hsa-miR-3140-5p	0	0	0	0	0	0	0	0	0	0	0	0	0	0	0	0	0	0	0	0	0	0	0	0	0	0	0	0	0	NaN	NaN	NaN	NaN	Low	NaN	NaN
hsa-miR-3140-3p	0	0	0	0	0	0	0	0	0	0	0	0	0	0	0	0	0	0	0	0	0	0	0	0	0	0	0	0	0	NaN	NaN	NaN	NaN	Low	NaN	NaN
hsa-miR-548t-5p	0	0	0	0	0	0	0	0	0	0	0	0	0	0	0	0	0	0	0	0	0	0	0	0	0	0	0	0	0	NaN	NaN	NaN	NaN	Low	NaN	NaN
hsa-miR-548t-3p	0	0	0	0	0	0	0	0	0	0	0	0	0	0	0	0	0	0	0	0	0	0	0	0	0	0	0	0	0	NaN	NaN	NaN	NaN	Low	NaN	NaN
hsa-miR-3141	0	0	0	0	0	0	0	0	0	0	0	0	0	0	0	0	0	0	0	0	0	0	0	0	0	0	0	0	0	NaN	NaN	NaN	NaN	Low	NaN	NaN
hsa-miR-3142	0	0	0	0	0	0	0	0	0	0	0	0	0	0	0	0	0	0	0	0	0	0	0	0	0	0	0	0	0	NaN	NaN	NaN	NaN	Low	NaN	NaN
hsa-miR-3143	0	0	0	0	0	0	0	0	0	0	0	0	0	0	0	0	0	0	0	0	0	0	0	0	0	0	0	0	0	NaN	NaN	NaN	NaN	Low	NaN	NaN
hsa-miR-548u	0	0	0	0	0	0	0	0	0	0	0	0	0	0	0	0	0	0	0	0	1.72221	0	0	0	0	0	0	0	0.0615074	-0.165278	0.524408	0.752632	NaN	Low	0.0650268	0.0579881
hsa-miR-3144-5p	0	0	0	0	0	0	0	0	0	0	0	0	0	0	0	0	0	0	0	0	0	0	0	0	0	0	0	0	0	NaN	NaN	NaN	NaN	Low	NaN	NaN
hsa-miR-3144-3p	0	0	0	0	0	0	0	0	0	0	0	0	0	0	0	0	0	0	0	0	0	0	0	0	0	0	0	0	0	NaN	NaN	NaN	NaN	Low	NaN	NaN
hsa-miR-3145-5p	0	0	0	0.641942	0	0	0	0	0	0	0	0.85344	0	0	0	0	0	0	0	0	0	0	0	0	0	0	0	0	0.0534065	-0.218018	0.590309	0.711883	NaN	Low	0.0574342	0.0493788
hsa-miR-3145-3p	0	0	0	0	0	0	0	0	0	0	0	0	0	0	0	0	0	0	0	0	0	0	0	0	0	0	0	0	0	NaN	NaN	NaN	NaN	Low	NaN	NaN
hsa-miR-1273c	0	0	0	0	0	0	0	0	0	0	0	0	0	0	0	0	0	0	0	0	0	0	0	0	0	0	0	0	0	NaN	NaN	NaN	NaN	Low	NaN	NaN
hsa-miR-3146	0	0	0	0	0	0	0	0	0	0	0	0	0	0	0	0	0	0.657251	0	0	0	0	0	0	0	0	0	0	0.0234733	-0.0758745	0.372028	0.838394	NaN	Low	0.0240904	0.0228561
hsa-miR-3147	0	0	0	0	0	0	0	0	0	0	0	0	0	0	0	0	0	0	0	0	0	0	0	0	0	0	0	0	0	NaN	NaN	NaN	NaN	Low	NaN	NaN
hsa-miR-548v	0	0	0	0	0	0	0	0	0	0	0	0	0	0	0	0	0	0	0	0	0	0	0	0	0	0	0	0	0	NaN	NaN	NaN	NaN	Low	NaN	NaN
hsa-miR-3148	0	0	0	0	0	0	0	0	0	0	0	0	0	0	0	0	0	0	0	0	0	0	0	0	0	0	0	0	0	NaN	NaN	NaN	NaN	Low	NaN	NaN
hsa-miR-3149	0	0	0	0	0	0	0	0	0	0	0	0	0	0	0	0	0	0	0	0	0	0	0	0	0	0	0	0	0	NaN	NaN	NaN	NaN	Low	NaN	NaN
hsa-miR-3150a-5p	0	0	0	0	0	0	0	0	0	0	0	0	0	0	0	0	0	0	2.26213	0	0	0	0	0	2.09464	0	0	0	0.155599	0.440208	0.736423	0.549996	NaN	Low	0.132042	0.179155
hsa-miR-3150a-3p	0	0	0	0	0	0	0	0	0	0	0	0	0	0	0	0	0	0	0	0	0	0	0	0	0	0	0	0	0	NaN	NaN	NaN	NaN	Low	NaN	NaN
hsa-miR-3151-5p	0	0	0	0	0	0	0	0	0	0	0	0	0	0	0	0	0	0	0	0	0	0	0	0	0	0	0	0	0	NaN	NaN	NaN	NaN	Low	NaN	NaN
hsa-miR-3151-3p	0	0	0	0	0	0	0	0	0	0	0	0	0	0	0	0	0	0	0	0	0	0	0	0	0	0	0	0	0	NaN	NaN	NaN	NaN	Low	NaN	NaN
hsa-miR-3152-5p	0	0	0	0	0	0	0	0	0	0	0	0	0	0	0	0	0	0	0	0	0	0	0	0	0	0	0	0	0	NaN	NaN	NaN	NaN	Low	NaN	NaN
hsa-miR-3152-3p	0	0	0	0	0	0	0	0	0	0	0	0	0	0	0	0	0	0	0	0	0	0	0	0	0	0	0	0	0	NaN	NaN	NaN	NaN	Low	NaN	NaN
hsa-miR-3153	0	0	0	0	0	0	0	0	0	0	0	0	0	0	0	0	0	0	0	0	0	0	0	0	0	0	0	0	0	NaN	NaN	NaN	NaN	Low	NaN	NaN
hsa-miR-3074-5p	0	0	0	0.641942	3.14808	1.05193	0	0.810294	0	3.69118	0	1.28016	3.60623	0.385153	0	1.14597	0	0	4.52425	0.191222	1.14814	0	0	0	3.49107	1.12848	1.51024	6.69605	1.23037	0.65214	0.77864	0.40229	NaN	Low	0.95693	1.50381
hsa-miR-3074-3p	0	0	0	0	0	0	1.10583	0	0	0	0	0	0	0.385153	0	0	0	0	0	0	0	0	0	0	0	0	0	0	0.0532496	-0.213492	0.586055	0.715644	NaN	Low	0.0571824	0.0493168
hsa-miR-3154	0	0	0	0	0	0	0	0	0	0.527312	1.33222	0	0	1.15546	0	0	0	0	0	0	0	0	0	0	0	0	0	0	0.107678	-0.447925	0.76452	0.557949	NaN	Low	0.124261	0.0910956
hsa-miR-3155a	0	0	0	0	3.14808	0	0	0.405147	0	0	0	0.42672	0	0.385153	0	0	0	0.657251	0	0	0	0	0	0	0	0	0	0	0.17937	-0.831277	0.894552	0.352751	NaN	Low	0.229662	0.129077
hsa-miR-3156-5p	0	0	0	0	0	0	0	0	0	0	0	0	0	0	0	0	0	0	0	0	0	0	0	0	0	0	0	0	0	NaN	NaN	NaN	NaN	Low	NaN	NaN
hsa-miR-3156-3p	0	0	0	0	0	0	0	0	0	0	0	0	0	0	0	0	0	0	0	0	0	0	0	0	0	0	0	0	0	NaN	NaN	NaN	NaN	Low	NaN	NaN
hsa-miR-3157-5p	0	0	0	0	0	0	0	0	0	0	0	0	0	0	0.913615	0	0	0	0	0	0	0	0	0	0	0	0	0	0.0326291	-0.0997782	0.42158	0.812907	NaN	Low	0.033757	0.0315012
hsa-miR-3157-3p	0	0	0.863402	0	1.57404	0	0	0	0	0	0	0	0	0	0	0	1.18514	0	0	0	0	0	0	1.26323	0	1.69272	0	0	0.234948	0.642472	0.925343	0.48749	NaN	Low	0.183481	0.286414
hsa-miR-3158-5p	0	0	0	0	0	0	0	0	0	0	0	0	0	0	0	0	0	0	0	0	0	0	0	0	0	0	0	0	0	NaN	NaN	NaN	NaN	Low	NaN	NaN
hsa-miR-3158-3p	0	0	0	0.641942	0	0	4.42334	0	0	0.527312	0	0.42672	0	0	0	0	1.18514	0	0	0.382445	0	5.40563	0	0	0	1.69272	0.755122	0	0.551442	1.01561	0.935391	0.277586	NaN	Low	0.364981	0.737903
hsa-miR-3159	0	0	0	0	0	0	0	0	0	0	0	0	0	0.385153	0	0	1.18514	0	0	0	0	0	0	0	0	0	0	0	0.056082	-0.220745	0.593897	0.710124	NaN	Low	0.0603642	0.0517998
hsa-miR-3160-5p	0	0	0	0	0	0	0	0	0	0	0	0	0	0	0	0	0	0	0	0	0	0	0	0	0	0	0	0	0	NaN	NaN	NaN	NaN	Low	NaN	NaN
hsa-miR-3160-3p	0	2.62412	0	0	0	0	0	0	0	0	0	0	0	0	0	0	0	0	0	0	0	0	0	0	0	0	0	0	0.0937187	-0.221389	0.590332	0.707643	NaN	Low	0.100895	0.086542
hsa-miR-3161	0	0	0	0	0.787019	0	0	0	0	0	0	0	0	0	0	0	0	0	0	0	0	0	0	0	0	0	0	0	0.0281078	-0.0883335	0.398926	0.824759	NaN	Low	0.0289681	0.0272476
hsa-miR-3162-5p	0	0	0	0	0	0	0	0	0	0	0	0	0	0	0	0	0	0	0	0	0	0	0	0	0	0	0	0	0	NaN	NaN	NaN	NaN	Low	NaN	NaN
hsa-miR-3162-3p	0	0	0	0	0	0	0	0	0	0	0	0	0	0	0	0	0	0	0	0	0	0	0	0	0	0	0	0	0	NaN	NaN	NaN	NaN	Low	NaN	NaN
hsa-miR-3163	0	0	0.863402	0	0	0	0	0	0	0	0	0	0	0	0	0	0	0	0	0.382445	0	2.70282	0	0	0	0	0	0	0.141024	0.603234	0.794558	0.447729	NaN	Low	0.111963	0.170085
hsa-miR-3164	0	0	0	0	0	0	0	0	0	0	0	0	0	0	0	0	0	0	0	0	0	0	0	0	0	0	0	0	0	NaN	NaN	NaN	NaN	Low	NaN	NaN
hsa-miR-3165	0	0	0	0	0	0	0	0	0	0	0	0	0	0	0	0	0	0	0	0	0	0	0	0	0	0	0	0	0	NaN	NaN	NaN	NaN	Low	NaN	NaN
hsa-miR-3166	0	0	0	0	0	0	0	0	0	0	0	0	0	0	0	0	0	0	0	0	0	0	0	0	0	0	0	0	0	NaN	NaN	NaN	NaN	Low	NaN	NaN
hsa-miR-1260b	0	0	0	0	0	0	0	0	0	0	0	0	0.721247	0	0.913615	0	0	0.657251	0	0.191222	0	0	0	0	0	0	0	0	0.0886905	-0.504069	0.795301	0.526205	NaN	Low	0.104029	0.0733523
hsa-miR-3167	0	0	0	0	0	0	0	0	0	0	0	0	0	0	0	0	0	0	0	0	0	0	0	0	0	0	0	0	0	NaN	NaN	NaN	NaN	Low	NaN	NaN
hsa-miR-3168	0	0	0	0	0	0	0	0	0	0	0	0	0	0	0	0	0	0	0	0	0	0	0	0	0	0	0	0	0	NaN	NaN	NaN	NaN	Low	NaN	NaN
hsa-miR-3169	0	0	0	0	0	0	0	0	0	0	0	0	0	0	0	0	0	0	0	0	0	0	0	0	0	0	0	0	0	NaN	NaN	NaN	NaN	Low	NaN	NaN
hsa-miR-3170	0	0	0	0	0	0	0	0	0	0	0	0	0	0	0	0	0	0	0	1.721	0	0	0	0	0	0	0	0	0.0614643	-0.160104	0.5169	0.75676	NaN	Low	0.0648713	0.0580573
hsa-miR-3171	0	0	0	0	0	0	0	0	0	0	0	0	0	0	0	0	0	0	0	0	0	0	0	0	0	0	0	0	0	NaN	NaN	NaN	NaN	Low	NaN	NaN
hsa-miR-3173-5p	0	0	0	0	0	0	1.10583	0	0	0	0	0	0	0	0	1.14597	0	0	0	0	0	2.70282	0	0	0	0	0	0	0.176951	0.457507	0.810416	0.572391	NaN	Low	0.149126	0.204775
hsa-miR-3173-3p	0	0	0	0	0	0	0	0	0	0	0	0	0	0.385153	0	0	0	0	0	0	0	0	0	0	0	0	0	0	0.0137555	-0.0471001	0.297378	0.874154	NaN	Low	0.01398	0.013531
hsa-miR-1193	0	0	0	0	0	0	0	0	0	0	0	0	0	0	0	0	0	0	0	0	0	0	0	1.26323	0	0	0	0	0.0451153	0.483524	0.496995	0.330605	NaN	Low	0.037625	0.0526056
hsa-miR-323b-5p	0	0	0	0	0	0	0	0	0	0	0	0	0	0	0	0	0	0	0	0	0	0	0	0	0	0	0	0	0	NaN	NaN	NaN	NaN	Low	NaN	NaN
hsa-miR-323b-3p	0	0	0	0	0	0	0	0	0	0	0	0	0	0	0	0	0	0	0	0	0	0	0	0	0	0	0	0	0	NaN	NaN	NaN	NaN	Low	NaN	NaN
hsa-miR-3174	0	0	0	0	0	0	0	0	0	0	0	0	0	0	0	0	0	0	0	1.14733	0	0	0	1.26323	0	0	0	0	0.0860915	0.232525	0.622609	0.708799	NaN	Low	0.0791687	0.0930144
hsa-miR-3175	0	0	0	0	0	0	0	0	0	0	0	0	0	0	0	0	0	0	0	1.33856	0	0	0	0	0	0	0	0	0.0478056	-0.132323	0.476547	0.781265	NaN	Low	0.0499964	0.0456148
hsa-miR-3176	0	0	0	0	0	0	0	0	0	0	0	0	0	0	0	0	0	0	0	0	0	0	0	0	0	0	0	0	0	NaN	NaN	NaN	NaN	Low	NaN	NaN
hsa-miR-3177-5p	0	0	0	0	0	0	0	0	0	0	0	0	0	0	0	0	0	0	0	0	0	0	0	0	0	0	0	0	0	NaN	NaN	NaN	NaN	Low	NaN	NaN
hsa-miR-3177-3p	0	1.31206	0.863402	1.28388	1.57404	0	0	1.62059	0	1.05462	0	0.42672	0	3.46638	0	1.14597	0	1.97175	0	9.36989	2.29628	10.8113	0	2.52646	2.09464	0.564241	0.755122	0	1.54062	0.521703	0.766555	0.496137	NaN	Low	1.26506	1.81618
hsa-miR-3178	0	0	0	0	0	0	0	0	0	0	0	0	0	0	0	0	0	0	0	0	0	0	0	0	0	0	0	0	0	NaN	NaN	NaN	NaN	Low	NaN	NaN
hsa-miR-3179	0	0	0	0	0	0	0	0	0	0	0	0	0	0	0	0	0	0	0	0.382445	0	0	0	0	0	0	0	0	0.0136587	-0.046305	0.294801	0.875188	NaN	Low	0.0138779	0.0134396
hsa-miR-3180-5p	0	0	0	0	0	0	0	0	0	0	0	0	0	0	0	0	0	0	0	0	0	0	0	0	0	0	0	0	0	NaN	NaN	NaN	NaN	Low	NaN	NaN
hsa-miR-3180-3p	0	0.656031	0	0	0	0	0	0	3.09731	0	0	0	0	0.385153	0	0	0	0	0	0.573667	0	0	0	0	0	1.12848	0	0	0.208594	0.0171317	0.912416	0.98502	NaN	Low	0.207356	0.209833
hsa-miR-548w	0	0	0	0	0	0	0	0	0	0	0	0	0	0	0	0	0	0	0	0	0	0	0	0	0	0	0	0	0	NaN	NaN	NaN	NaN	Low	NaN	NaN
hsa-miR-3181	0	0	0	0	0	0	0	0	0	0	0	0	0	0	0	0	0	0	0	0	0	0	0	0	0	0	0	0	0	NaN	NaN	NaN	NaN	Low	NaN	NaN
hsa-miR-3182	0	0	0	0	0	0	0	0	0	0	0	0	0	0	0	0	0	0	0	0	0	0	0	0	0	0	0	0	0	NaN	NaN	NaN	NaN	Low	NaN	NaN
hsa-miR-3183	0	0	0	0	0	0	0	0	0	0	0	0.42672	0	0	0	0	0	0	0	0.573667	0	0	0	0	0	0	0	6.69605	0.274873	1.25514	0.874496	0.15121	NaN	Low	0.162315	0.38743
hsa-miR-3184-5p	0	0	0	0	0	0	0	0	0	0	0	0	0	0	0	0	0	0	0	0	0	0	0	0	0	0	0	0	0	NaN	NaN	NaN	NaN	Low	NaN	NaN
hsa-miR-3184-3p	0	0	0	0	0	0	0	0	0	0	0	0	0	0	0	0	0	0	0	0	0	0	0	0	0	0	0	0	0	NaN	NaN	NaN	NaN	Low	NaN	NaN
hsa-miR-3185	0	0	0	0	0	0	0	0	0	0	0	0	0	0	0	0	0	0	0	0	0	0	0	0	0	0	0	0	0	NaN	NaN	NaN	NaN	Low	NaN	NaN
hsa-miR-3065-5p	0	0	0	0	0	0	0	0	0	0	3.99667	0	0	0	0.913615	0	0	0	0	0.382445	0	0	0	0	0	0	0	0	0.189026	-0.580061	0.821269	0.480003	NaN	Low	0.226523	0.151529
hsa-miR-3065-3p	0	0	0	0	0	0	3.3175	0	0	0	0	0	0	0	3.65446	0	1.18514	0	0	3.442	0	2.70282	0	0	0	0	0.755122	0	0.537752	-0.128009	0.949046	0.892705	NaN	Low	0.561593	0.51391
hsa-miR-3186-5p	0	0	0	0	0	0	0	0	0	0	0	0	0	0	0	0	0	0	0	0	0	0	0	0	0	0	0	0	0	NaN	NaN	NaN	NaN	Low	NaN	NaN
hsa-miR-3186-3p	0	0	0	0	0	0	0	0	0	0	0	0	0	0	0	0	0	0	0	0	0	0	0	0	0	0	0	0	0	NaN	NaN	NaN	NaN	Low	NaN	NaN
hsa-miR-3187-5p	0	0	0	0	0	0	0	0	0	0	0	0	0	0	0	0	0	0	0	0	0	0	0	0	0	0	0	0	0	NaN	NaN	NaN	NaN	Low	NaN	NaN
hsa-miR-3187-3p	0	0	0	0	0	0	0	0	0	0	0	0	0	0	0	0	0	0	0	0.191222	0	0	0	0	0	0	0	0	0.00682937	-0.0243166	0.216153	0.910429	NaN	Low	0.00688692	0.00677181
hsa-miR-3188	0	0	0	0	0	0	0	0	0	0	0	0	0	0	0	0	0	0	0	0	0	0	0	0	0	0	0	0	0	NaN	NaN	NaN	NaN	Low	NaN	NaN
hsa-miR-3189-5p	0	0	0	0	0	0	0	0	0	0	0	0	0	0	0	0	0	0	0	0	0	0	0	0	0	0	0	0	0	NaN	NaN	NaN	NaN	Low	NaN	NaN
hsa-miR-3189-3p	0	0	0	0	0	0	0	0	0	0	0	0	0	0	0	0	0	0	0	0.191222	0	0	0	0	0	0	0	0	0.00682937	-0.0243166	0.216153	0.910429	NaN	Low	0.00688692	0.00677181
hsa-miR-320e	0	0	0	0	0	0	0	0	0	0	0	0	0	0	0	0	0	0	0	0	0	0	0	0	0	0	0	0	0	NaN	NaN	NaN	NaN	Low	NaN	NaN
hsa-miR-3190-5p	0	0	0	0	0	0	0	0	0	0	0	0	0	0	0	0	0	0	0	0	0	0	0	0	0	0	0	0	0	NaN	NaN	NaN	NaN	Low	NaN	NaN
hsa-miR-3190-3p	0	0	0	0	0	0	0	0	0	0	0	0	0	0	0	0	0	0	0	0	0	0	0	0	0	0	0	0	0	NaN	NaN	NaN	NaN	Low	NaN	NaN
hsa-miR-3191-5p	0	0	0	0	0	0	0	0	0	0	0	0	0	0	0	0	0	0	0	0	0	0	0	0	0	0	0	0	0	NaN	NaN	NaN	NaN	Low	NaN	NaN
hsa-miR-3191-3p	0	0	0	0	0	0	0	0	0	0	0	0	0	0	0	0	0	0	0	0	0	0	0	0	0	0	0	0	0	NaN	NaN	NaN	NaN	Low	NaN	NaN
hsa-miR-3192-5p	0	0	0	0	0	0	0	0	0	0	0	0	0	0	0	0	0	0	0	0	0	0	0	0	0	0	0	0	0	NaN	NaN	NaN	NaN	Low	NaN	NaN
hsa-miR-3192-3p	0	0	0	0	0	0	0	0	0	0	0	0	0	0	0	0	0	0	0	0	0	0	0	0	0	0	0	0	0	NaN	NaN	NaN	NaN	Low	NaN	NaN
hsa-miR-3193	0	0	0	0	0	0	0	0	0	0	0	0	0	0	0.913615	0	0	0	0	0	0.574069	0	0	1.26323	0	0	0	0	0.0982469	0.303927	0.742886	0.682455	NaN	Low	0.0879364	0.108557
hsa-miR-3194-5p	13.7138	0	0.863402	1.28388	0	0	0	0	0	1.58193	0	1.28016	0	0	0	0	2.37029	0.657251	2.26213	0.382445	0	0	0	6.31615	16.7571	1.69272	5.28586	10.0441	2.30326	2.83465	0.73364	0.00011163	NaN	Low	0.56635	4.04016
hsa-miR-3194-3p	0	0	0	0	0	0	1.10583	0	0	0	0	0	0	0	0	0	0	0	0	0	0	0	0	0	0	0	0	0	0.0394941	-0.115974	0.450888	0.797015	NaN	Low	0.0410806	0.0379075
hsa-miR-3195	0	0	0	0	0	0	0	0	0	0	0	0	0	0	0	0	0	0	0	0	0	0	0	0	0	0	0	0	0	NaN	NaN	NaN	NaN	Low	NaN	NaN
hsa-miR-3196	0	0	0	0	0	0	0	0	0	0	0	0	0	0	0	0	0	0	0	0	0	0	0	0	0	0	0	0	0	NaN	NaN	NaN	NaN	Low	NaN	NaN
hsa-miR-548x-5p	0	0	0	0	0	0	0	0	0	0	0	0	0	0	0	0	0	0	0	0	0	0	0	0	0	0	0	0	0	NaN	NaN	NaN	NaN	Low	NaN	NaN
hsa-miR-548x-3p	0	0	0	0	0	0	0	0	0	0	0	0	0	0	0	0	0	0	0	0	0	0	0	0	0	0	0	0	0	NaN	NaN	NaN	NaN	Low	NaN	NaN
hsa-miR-3197	0	0	0	0	0	0	0	0	0	0	0	0	0	0	0	0	0	0	0	0	1.14814	0	0	0	0	0	0	0	0.041005	-0.121083	0.459023	0.791947	NaN	Low	0.0427247	0.0392852
hsa-miR-3198	0	0	0	0	0	0	0	0	0	0	0	0	0	0	0	0	0	0	0	0	0	0	0	0	0	0	0	0	0	NaN	NaN	NaN	NaN	Low	NaN	NaN
hsa-miR-3199	0	0	0	0	0	0	0	0	0	0	0	0	0	0	0	0	0	0	0	0	0	0	0	0	0	0	0	0	0	NaN	NaN	NaN	NaN	Low	NaN	NaN
hsa-miR-3200-5p	0	0	0	0	0	0	0	0.405147	0	0	0	0	0	0.770307	0	0	0	0	0	0	0	0	0	0	0	0	0	0	0.0419805	-0.183362	0.550503	0.739074	NaN	Low	0.0446447	0.0393163
hsa-miR-3200-3p	0	0	1.7268	0	0	0	4.42334	0.810294	3.09731	1.05462	1.33222	0.85344	0.721247	0.385153	0	0	1.18514	0	0	4.20689	0	0	0	0	5.58571	3.38544	2.26537	0	1.10832	0.799967	0.814791	0.326195	NaN	Low	0.80868	1.40796
hsa-miR-3201	0	0	0	0	0	0	0	0	0	0	0	0	0	0	0	0	0	0	0	0	0	0	0	0	0	0	0	0	0	NaN	NaN	NaN	NaN	Low	NaN	NaN
hsa-miR-514b-5p	0	0	0	0	0	0	0	0	0	0	0	0	0	0	0	0	0	0	0	0	0	0	0	0	0	0	0	0	0	NaN	NaN	NaN	NaN	Low	NaN	NaN
hsa-miR-514b-3p	0	0	0	0	0	0	0	0	0	0	0	0	0	0	0	0	0	0	0	0	0	0	0	0	0	0	0	0	0	NaN	NaN	NaN	NaN	Low	NaN	NaN
hsa-miR-3202	0	0	0	0	0	0	0	0	0	0	0	0	0	0	0	0	0	0	0	0	0	0	0	0	0	0	0	0	0	NaN	NaN	NaN	NaN	Low	NaN	NaN
hsa-miR-1273d	0	0	0	0	0	0	0	0	0	0	0	0	0	0	0	0	0	0	0	0.191222	0	0	0	0	0	0	0	0	0.00682937	-0.0243166	0.216153	0.910429	NaN	Low	0.00688692	0.00677181
hsa-miR-4295	0	0	0	0	0	0	0	0	0	0	0	0	0	0	0	0	0	0	0	0	0	0	0	0	0	0	0	0	0	NaN	NaN	NaN	NaN	Low	NaN	NaN
hsa-miR-4296	0	0	0	0	0	0	0	0	0	0	0	0	0	0	0	0	0	0	0	0	0	0	0	0	0	0	0	0	0	NaN	NaN	NaN	NaN	Low	NaN	NaN
hsa-miR-4297	0	0	0	0	0	0	0	0	0	0	0	0	0	0	0	0	0	0	0	0	0	0	0	0	0	0	0	0	0	NaN	NaN	NaN	NaN	Low	NaN	NaN
hsa-miR-378c	0	0	0	0	0	0	0	0	0	0	0	0	0	0	0	0	0	0	0	0	0	0	0	0	0	0	0	0	0	NaN	NaN	NaN	NaN	Low	NaN	NaN
hsa-miR-4293	0	0	0	0	0	0	0	0	0	0	0	0	0	0	0	0	0	0	0	0	0	0	0	0	0	0	0	0	0	NaN	NaN	NaN	NaN	Low	NaN	NaN
hsa-miR-4294	0	0	0	0	0	0	0	0	0	0	0	0	0	0	0	0	0	0	0	0	0	0	0	0	0	0	0	0	0	NaN	NaN	NaN	NaN	Low	NaN	NaN
hsa-miR-4301	0	0	0	0	0	0	0	0	0	0	0	0	0	0	0	0	0	0	0	0	0	0	0	0	0	0	0	0	0	NaN	NaN	NaN	NaN	Low	NaN	NaN
hsa-miR-4299	0	0	0	0	0	0	0	0	0	0	0	0	0	0	0	0	0	0	0	0	0	0	0	0	0	0	0	0	0	NaN	NaN	NaN	NaN	Low	NaN	NaN
hsa-miR-4298	0	0	0	0	0	0	0	0	0	0	0	0	0	0	0	0	0	0	0	0	0	0	0	0	0	0	0	0	0	NaN	NaN	NaN	NaN	Low	NaN	NaN
hsa-miR-4300	0	0	0	0	0	0	0	0	0	0	0	0	0	0	0	0	0	0	0	0	0	0	0	0	0	0	0	0	0	NaN	NaN	NaN	NaN	Low	NaN	NaN
hsa-miR-4304	0	0	0	0	0	0	0	0	0	0	0	0	0	0	0	0	0	0	0	0	0	0	0	0	0	0	0	0	0	NaN	NaN	NaN	NaN	Low	NaN	NaN
hsa-miR-4302	0	0	0	0	0	0	0	0	0	0	0	0	0	0	0	0	0	0	0	0	0	0	0	0	0	0	0	0	0	NaN	NaN	NaN	NaN	Low	NaN	NaN
hsa-miR-4303	0	0	0	0	0	0	0	0	0	0	0	0	0	0	0	0	0	0	0	0	0	0	0	0	0	0	0	0	0	NaN	NaN	NaN	NaN	Low	NaN	NaN
hsa-miR-4305	0	0	0	0	0	0	0	0	0	0	0	0	0	0	0	0	0	0	0	0	0	0	0	0	0	0	0	0	0	NaN	NaN	NaN	NaN	Low	NaN	NaN
hsa-miR-4306	0	0	0	0	0	0	0	0	0	0	0	0	0	0	0	0	0	0	0	0	0	0	0	0	0	0	0	0	0	NaN	NaN	NaN	NaN	Low	NaN	NaN
hsa-miR-4309	0	0	0	0	0	0	0	0	0	0	0	0	0	0	0	0	0	0	0	0	0	0	0	0	0	0	0	0	0	NaN	NaN	NaN	NaN	Low	NaN	NaN
hsa-miR-4307	0	0	0	0	0	0	0	0	0	0	0	0	0	0	0	0	0	0	0	0	0	0	0	0	0	0	0	0	0	NaN	NaN	NaN	NaN	Low	NaN	NaN
hsa-miR-4308	0	0	0	0	0	0	0	0	0	0	0	0	0	0	0	0	0	0	0	0	0	0	0	0	0	0	0	0	0	NaN	NaN	NaN	NaN	Low	NaN	NaN
hsa-miR-4310	0	0	0	0	0	0	0	0	0	0	0	0	0	0	0	0	0	0	0	0	0	0	0	0	0	0	0	0	0	NaN	NaN	NaN	NaN	Low	NaN	NaN
hsa-miR-4311	0	0	0	0	0	0	0	0	0	0	0	0	0	0	0	0	0	0	0	0	0	0	0	0	0	0	0	0	0	NaN	NaN	NaN	NaN	Low	NaN	NaN
hsa-miR-4312	0	0	0	0	0	0	0	0	0	0	0	0	0	0	0	0	0	0	0	0	0	0	0	0	0	0	0	0	0	NaN	NaN	NaN	NaN	Low	NaN	NaN
hsa-miR-4313	0	0	0	0	0	0	0	0	0	0	0	0	0	0	0	0	0	0	0	0	0	0	0	0	0	0	0	0	0	NaN	NaN	NaN	NaN	Low	NaN	NaN
hsa-miR-4315	0	0	0	0	0	0	0	0	0	0	0	0	0	0	0	0	0	0	0	0	0	0	0	0	0	0	0	0	0	NaN	NaN	NaN	NaN	Low	NaN	NaN
hsa-miR-4316	0	0	0	0	0	0	0	0	0	0	0	0	0	0	0	0	0	0	0	0	0	0	0	0	0	0	0	0	0	NaN	NaN	NaN	NaN	Low	NaN	NaN
hsa-miR-4314	0	0	0	0	0	0	0	0	0	0	0	0	0	0	0	0	0	0	0	0	0	0	0	0	0	0	0	0	0	NaN	NaN	NaN	NaN	Low	NaN	NaN
hsa-miR-4318	0	0	0	0	0	0	0	0	0	0	0	0	0	0	0	0	0	0	0	0	0	0	0	0	0	0	0	0	0	NaN	NaN	NaN	NaN	Low	NaN	NaN
hsa-miR-4319	0	0	0	0	0	0	0	0	0	0	0	0	0	0	0	0	0	0	0	0	0	0	0	0	0	0	0	0	0	NaN	NaN	NaN	NaN	Low	NaN	NaN
hsa-miR-4320	0	0	0	0	0	0	0	0	0	0	0	0	0	0	0	0	0	0	0	0	0	0	0	0	0	0	0	0	0	NaN	NaN	NaN	NaN	Low	NaN	NaN
hsa-miR-4317	0	0	0	0	0	0	0	0	0	0	0	0	0	0	0	0	0	0	0	0	0	0	0	0	0	0	0	0	0	NaN	NaN	NaN	NaN	Low	NaN	NaN
hsa-miR-4322	0	0	0	0	0	0	0	0	0	0	0	0	0	0	0	0	0	0	0	0	0	0	0	0	0	0	0	0	0	NaN	NaN	NaN	NaN	Low	NaN	NaN
hsa-miR-4321	0	0	0	0	0	0	0	0	0	0	0	0	0	0	0	0	0	0	0	0	0	0	0	0	0	0	0	0	0	NaN	NaN	NaN	NaN	Low	NaN	NaN
hsa-miR-4323	0	0	0	0	0	0	0	0	0	0	0	0	0	0	0	0	0	0	0	0	0	0	0	0	0	0	0	0	0	NaN	NaN	NaN	NaN	Low	NaN	NaN
hsa-miR-4324	0	0	0	0	0	0	0	0	0	0	0	0	0	0	0	0	0	0	0	0	0	0	0	0	0	0	0	0	0	NaN	NaN	NaN	NaN	Low	NaN	NaN
hsa-miR-4256	0	0	0	0	0	0	0	0	0	0	0	0	0	0	0	0	0	0	0	0	0	0	0	0	0	0	0	0	0	NaN	NaN	NaN	NaN	Low	NaN	NaN
hsa-miR-4257	0	0	0	0	0	0	0	0	0	0	0	0	0	0	0	0	0	0	0	0	0	0	0	0	0	0	0	0	0	NaN	NaN	NaN	NaN	Low	NaN	NaN
hsa-miR-4258	0	0	0	0	0	0	0	0	0	0	0	0	0	0	0	0	0	0	0	0	0	0	0	0	0	0	0	0	0	NaN	NaN	NaN	NaN	Low	NaN	NaN
hsa-miR-4259	0	0	0	0	0	0	0	0	0	0	0	0	0	0	0	0	0	0	0	0	0	0	0	0	0	0	0	0	0	NaN	NaN	NaN	NaN	Low	NaN	NaN
hsa-miR-4260	0	0	0	0	0	0	0	0	0	0	0	0	0	0	0	0	0	0	0	0	0	0	0	0	0	0	0	0	0	NaN	NaN	NaN	NaN	Low	NaN	NaN
hsa-miR-4253	0	0	0	0	0	0	0	0	0	0	0	0	0	0	0	0	0	0	0	0	0	0	0	0	0	0	0	0	0	NaN	NaN	NaN	NaN	Low	NaN	NaN
hsa-miR-4251	0	0	0	0	0	0	0	0	0	0	0	0	0	0	0	0	0	0	0	0	0	0	0	0	0	0	0	0	0	NaN	NaN	NaN	NaN	Low	NaN	NaN
hsa-miR-4254	0	0	0	0	0	0	0	0	0	0	0	0	0	0	0	0	0	0	0	0	0	0	0	0	0	0	0	0	0	NaN	NaN	NaN	NaN	Low	NaN	NaN
hsa-miR-4255	0	0	0	0	0	0	0	0	0	0	0	0	0	0	0	0	0	0	0	0	0	0	0	0	0	0	0	0	0	NaN	NaN	NaN	NaN	Low	NaN	NaN
hsa-miR-4252	0	0	0	0	0	0	0	0	0	0	0	0	0	0	0	0	0	0	0	0	0	0	0	0	0	0	0	0	0	NaN	NaN	NaN	NaN	Low	NaN	NaN
hsa-miR-4325	0	0	0	0	0	0	0	0	0	0	0	0	0	0	0	0	0	0	0	0	0	0	0	0	0	0	0	0	0	NaN	NaN	NaN	NaN	Low	NaN	NaN
hsa-miR-4326	0	0	0	0	0	0	0	0	0	0	0	0	0	0	0	0	0	0	0	0	0	0	0	0	0	0	0	0	0	NaN	NaN	NaN	NaN	Low	NaN	NaN
hsa-miR-4327	0	0	0	0	0	0	0	0	0	0	0	0	0	0	0	0	0	0	0	0	0	0	0	0	0	0	0	0	0	NaN	NaN	NaN	NaN	Low	NaN	NaN
hsa-miR-4261	0	0	0	0	0	0	0	0	0	0	0	0	0	0	0	0	0	0	0	0	0	0	0	0	0	0	0	0	0	NaN	NaN	NaN	NaN	Low	NaN	NaN
hsa-miR-4265	0	0	0	0	0	0	0	0	0	0	0	0	0	0	0	0	0	0	0	0	0	0	0	0	0	0	0	0	0	NaN	NaN	NaN	NaN	Low	NaN	NaN
hsa-miR-4266	0	0	0	0	0	0	0	0	0	0	0	0	0	0	0	0	0	0	0	0	0	0	0	0	0	0	0	0	0	NaN	NaN	NaN	NaN	Low	NaN	NaN
hsa-miR-4267	0	0	0	0	0	0	0	0	0	0	0	0	0	0	0	0	0	0	0	0	0	0	0	0	0	0	0	0	0	NaN	NaN	NaN	NaN	Low	NaN	NaN
hsa-miR-4262	0	0	0	0	0	0	0	0	0	0	0	0	0	0	0	0	0	0	0	0	0	0	0	0	0	0	0	0	0	NaN	NaN	NaN	NaN	Low	NaN	NaN
hsa-miR-2355-5p	0	4.59222	1.7268	2.56777	3.9351	2.10386	1.10583	2.02574	0	2.63656	9.32557	1.70688	0	3.46638	0	4.58389	0	1.97175	2.26213	2.10344	1.72221	0	0	0	0	2.25696	5.28586	0	1.97782	-0.54326	0.691992	0.432415	NaN	Low	2.34586	1.60978
hsa-miR-2355-3p	0	0	0	0	0	0	4.42334	0	0	0	0	0	1.44249	0	0	0	0	0	0	0.382445	0	2.70282	0	0	0	0	0	0	0.319682	0.0589302	0.891323	0.947286	NaN	Low	0.313154	0.32621
hsa-miR-4268	0	0	0	0	0	0	0	0	0	0	0	0	0	0	0	0	0	0	0	0	0	0	0	0	0	0	0	0	0	NaN	NaN	NaN	NaN	Low	NaN	NaN
hsa-miR-4269	0	0	0	0	0	0	0	0	0	0	0	0	0	0	0	0	0	0	0	0	0	0	0	0	0	0	0	0	0	NaN	NaN	NaN	NaN	Low	NaN	NaN
hsa-miR-4263	0	0	0	0	0	0	0	0	0	0	0	0	0	0	0	0	0	0	0	0	0	0	0	0	0	0	0	0	0	NaN	NaN	NaN	NaN	Low	NaN	NaN
hsa-miR-4264	0	0	0	0	0	0	0	0	0	0	0	0	0	0	0	0	0	0	0	0	0	0	0	0	0	0	0	0	0	NaN	NaN	NaN	NaN	Low	NaN	NaN
hsa-miR-4270	0	0	0	0	0	0	0	0	0	0	0	0	0	0	0	0	0	0	0	0	0	0	0	0	0	0	0	0	0	NaN	NaN	NaN	NaN	Low	NaN	NaN
hsa-miR-4271	0	0	0	0	0	0	0	0	0	0	0	0	0	0	0	0	0	0	0	0	0	0	0	0	0	0	0	0	0	NaN	NaN	NaN	NaN	Low	NaN	NaN
hsa-miR-4272	0	0	0	0	0	0	0	0	0	0	0	0	0	0	0	0	0	0	0	0	0	0	0	0	0	0	0	0	0	NaN	NaN	NaN	NaN	Low	NaN	NaN
hsa-miR-4273	0	0	0	0	0	0	0	0	0	0	0	0	0	0	0	0	0	0	0	0	0	0	0	0	0	0	0	0	0	NaN	NaN	NaN	NaN	Low	NaN	NaN
hsa-miR-4276	0	0	0	0	0	0	0	0	0	0	0	0	0	0	0	0	0	0	0	0	0	0	0	0	0	0	0	0	0	NaN	NaN	NaN	NaN	Low	NaN	NaN
hsa-miR-4275	0	0	0	0	0	0	0	0	0	0	0	0	0	0	0	0	0	0	0	0	0	0	0	0	0	0	0	0	0	NaN	NaN	NaN	NaN	Low	NaN	NaN
hsa-miR-4274	0	0	0	0	0	0	0	0	0	0	0	0	0	0	0	0	0	0	0	0	0	0	0	0	0	0	0	0	0	NaN	NaN	NaN	NaN	Low	NaN	NaN
hsa-miR-4281	0	0	0	0	0	0	0	0	0	0	0	0	0	0	0	0	0	0	0	0	0	0	0	0	0	0	0	0	0	NaN	NaN	NaN	NaN	Low	NaN	NaN
hsa-miR-4277	0	0	0	0	0	0	0	0	0	0	0	0	0	0	0	0	0	0	0	0	0	0	0	0	0	0	0	0	0	NaN	NaN	NaN	NaN	Low	NaN	NaN
hsa-miR-4279	0	0	0	0	0	0	0	0	0	0	0	0	0	0	0	0	0	0	0	0	0	0	0	0	0	0	0	0	0	NaN	NaN	NaN	NaN	Low	NaN	NaN
hsa-miR-4278	0	0	0	0	0	0	0	0	0	0	0	0	0	0	0	0	0	0	0	0	0	0	0	0	0	0	0	0	0	NaN	NaN	NaN	NaN	Low	NaN	NaN
hsa-miR-4280	0	0	0	0	0	0	0	0	0	0	0	0	0	0	0	0	0	0	0	0	0	0	0	0	0	0	0	0	0	NaN	NaN	NaN	NaN	Low	NaN	NaN
hsa-miR-4282	0	0	0	0	0	0	0	0	0	0	0	0	0	0	0	0	0	0	0	0	0	0	0	0	0	0	0	0	0	NaN	NaN	NaN	NaN	Low	NaN	NaN
hsa-miR-4285	0	0	0	0	0	0	0	0	0	0	0	0	0	0	0	0	0	0	0	0	0	0	0	0	0	0	0	0	0	NaN	NaN	NaN	NaN	Low	NaN	NaN
hsa-miR-4283	0	0	0	0	0	0	0	0	0	0	0	0	0	0	0	0	0	0	0	0	0	0	0	0	0	0	0	0	0	NaN	NaN	NaN	NaN	Low	NaN	NaN
hsa-miR-4284	0	0	0	0	0	0	0	0	0	0	0	0	0	0	0	0	0	0	0	0	0	0	0	0	0	0	0	0	0	NaN	NaN	NaN	NaN	Low	NaN	NaN
hsa-miR-4286	0	0	0	0	0	0	0	0	0	0	0	0	0	0	0.913615	0	0	0	0	0	0	0	0	0	0	0	0	0	0.0326291	-0.0997782	0.42158	0.812907	NaN	Low	0.033757	0.0315012
hsa-miR-4287	0	0	0	0	0	0	0	0	0	0	0	0	0	0	0	0	0	0	0	0	0	0	0	0	0	0	0	0	0	NaN	NaN	NaN	NaN	Low	NaN	NaN
hsa-miR-4288	0	0	0	0	0	0	0	0	0	0	0	0	0	0	0	0	0	0	0	0	0	0	0	0	0	0	0	0	0	NaN	NaN	NaN	NaN	Low	NaN	NaN
hsa-miR-4292	0	0	0	0	0	0	0	0	0	0	0	0	0	0	0	0	0	0	0	0	0	0	0	0	0	0	0	0	0	NaN	NaN	NaN	NaN	Low	NaN	NaN
hsa-miR-4289	0	0	0	0	0	0	0	0	0	0	0	0	0	0	0	0	0	0	0	0	0	0	0	0	0	0	0	0	0	NaN	NaN	NaN	NaN	Low	NaN	NaN
hsa-miR-4290	0	0	0	0	0	0	0	0	0	0	0	0	0	0	0	0	0	0	0	0	0	0	0	0	0	0	0	0	0	NaN	NaN	NaN	NaN	Low	NaN	NaN
hsa-miR-4291	0	0	0	0	0	0	0	0	0	0	0	0	0	0	0	0	0	0	0	0	0	0	0	0	0	0	0	0	0	NaN	NaN	NaN	NaN	Low	NaN	NaN
hsa-miR-4329	0	0	0	0	0	0	0	0	0	0	0	0	0	0	0	0	0	0	0	0	0	0	0	0	0	0	0	0	0	NaN	NaN	NaN	NaN	Low	NaN	NaN
hsa-miR-4330	0	0	0	0	0	0	0	0	0	0	0	0	0	0	0	0	0	0	0	0	0	0	0	0	0	0	0	0	0	NaN	NaN	NaN	NaN	Low	NaN	NaN
hsa-miR-500b-5p	0	0	0	0	0	0	0	0	0	0	0	0	0	0	0	0	0	0	0	0	0	0	0	0	0	0	0	0	0	NaN	NaN	NaN	NaN	Low	NaN	NaN
hsa-miR-500b-3p	0	0	0	0	0	0	0	0	0	0	0	0	0	0	0	0	0	0	0	0	0	0	0	0	0	0	0	0	0	NaN	NaN	NaN	NaN	Low	NaN	NaN
hsa-miR-4328	0	0	0	0	0	0	0	0	0	0	0	0	0	0	0	0	0	0	0	0	0	0	0	0	0	0	0	0	0	NaN	NaN	NaN	NaN	Low	NaN	NaN
hsa-miR-3605-5p	0	0	0	0	0.787019	0	2.21167	0	0	1.05462	0	2.56032	0	3.85153	0	1.14597	0	0.657251	4.52425	6.69278	1.14814	0	0	2.52646	6.28393	0	0	0	1.19443	0.181234	0.890744	0.838772	NaN	Low	1.1195	1.26935
hsa-miR-3605-3p	0	0	0	0	0	0	0	0	1.54865	0	0	0	1.44249	0	0	0	0	0	0	0	0	5.40563	0	0	0	0	0	0	0.299885	0.754254	0.857817	0.379254	NaN	Low	0.223232	0.376538
hsa-miR-3606-5p	0	0	0	0	0	0	0	0	0	0	0	0	0	0	0	0	0	0	0	0	0	0	0	0	0	0	0	0	0	NaN	NaN	NaN	NaN	Low	NaN	NaN
hsa-miR-3606-3p	0	0	0	0	0	0	0	0	0	0	0	0	0	0	0	0	0	0	0	0	0	0	0	0	0	0	0	0	0	NaN	NaN	NaN	NaN	Low	NaN	NaN
hsa-miR-3607-5p	0	0	0	0	0	0	0	0	0	0	0	0	0	0	0	0	0	0	0	0	0	0	0	0	0	0	0	0	0	NaN	NaN	NaN	NaN	Low	NaN	NaN
hsa-miR-3607-3p	0	0	0	0	0	0	0	0	0	0	0	0	0	0	0	0	0	0	0	0	0	0	0	0	0	0	0	0	0	NaN	NaN	NaN	NaN	Low	NaN	NaN
hsa-miR-3609	0	0	0	0	0	0	0	0	0	0	0	0	0	0	0	0	0	0	0	0	0	0	0	0	0	0	0	0	0	NaN	NaN	NaN	NaN	Low	NaN	NaN
hsa-miR-3610	0	0	0	0	0	0	0	0	0	0	0	0	0	0	0	0	0	0	0	0	0	0	0	0	0	0	0	0	0	NaN	NaN	NaN	NaN	Low	NaN	NaN
hsa-miR-3611	0	0	0	0	0	0	0	0	0	0	0	0	0	0	0	0	0	0	0	0	0	0	0	0	0	0	0	0	0	NaN	NaN	NaN	NaN	Low	NaN	NaN
hsa-miR-3612	0	0	0	0	0	0	0	0	0	0	0	0	0	0	0	0	0	0	0	0	0	0	0	0	0	0	0	0	0	NaN	NaN	NaN	NaN	Low	NaN	NaN
hsa-miR-3613-5p	0	0	0	0	0.787019	0	0	0.405147	0	0	1.33222	0	0	0	0.913615	0	0	0	0	0	0	0	0	0	0	0	0.755122	0	0.149755	-0.0496476	0.887239	0.955376	NaN	Low	0.152331	0.147178
hsa-miR-3613-3p	0	0	0	0	0	0	0	0	0	0	0	0	0	0	0	0	0	0	0	0	0	0	0	0	0	0	0	0	0	NaN	NaN	NaN	NaN	Low	NaN	NaN
hsa-miR-3614-5p	0	0	0	0	0	0	0	0	0	0	0	0	0	0	0	0	0	0	0	0	0	0	0	0	0	0	0	0	0	NaN	NaN	NaN	NaN	Low	NaN	NaN
hsa-miR-3614-3p	0	0	0	0	0	0	0	0	0	0	0	0.42672	0	0	0	0	0	0	0	0	0	0	0	0	0	0	0	0	0.01524	-0.0517374	0.310947	0.867853	NaN	Low	0.0155132	0.0149668
hsa-miR-3615	0	5.24825	0	1.92583	0.787019	19.9867	0	0	0	3.69118	1.33222	0	1.44249	0	0.913615	0	1.18514	1.3145	0	0	0	0	0	0	0	4.51392	0	16.7401	2.11003	0.430925	0.917105	0.638444	NaN	Low	1.79723	2.42284
hsa-miR-3616-5p	0	0	0	0	0	0	0	0	0	0	0	0	0	0	0	0	0	0	0	0	0	0	0	0	0	0	0	0	0	NaN	NaN	NaN	NaN	Low	NaN	NaN
hsa-miR-3616-3p	0	0	0	0	0	0	0	0	0	0	0	0	0	0	0	0	0	0	0	0	0	0	0	0	0	0	0	0	0	NaN	NaN	NaN	NaN	Low	NaN	NaN
hsa-miR-3617-5p	0	0	0	0	0	0	0	0	0	0	0	0	0	0	0	0	0	0	0	0	0	0	0	0	0	0	0	0	0	NaN	NaN	NaN	NaN	Low	NaN	NaN
hsa-miR-3617-3p	0	0	0	0	0	0	0	0	0	0	0	0	0	0	0	0	0	0	0	0	0	0	0	0	0	0	0	0	0	NaN	NaN	NaN	NaN	Low	NaN	NaN
hsa-miR-3618	0	0	0	0	0	0	0	0	0	0	0	0	0	0	0	0	0	0	0	0	0	0	0	0	0	0	0	0	0	NaN	NaN	NaN	NaN	Low	NaN	NaN
hsa-miR-3619-5p	0	0	0	0	0	0	0	0	0	0	0	0	0	0	0	0	0	0	0	0	0	0	0	0	0	0	0	0	0	NaN	NaN	NaN	NaN	Low	NaN	NaN
hsa-miR-3619-3p	0	0	0	0	0	0	0	0	0	0	0	0	0	0	0	0	0	0	0	0	0	0	0	0	0	0	0	0	0	NaN	NaN	NaN	NaN	Low	NaN	NaN
hsa-miR-23c	0	0	0	0	0	0	0	0	0	0	0	0	0	0	0	0	0	0	0	0	0	0	0	0	0	0	0	0	0	NaN	NaN	NaN	NaN	Low	NaN	NaN
hsa-miR-3620-5p	0	0	0	0	0.787019	0	0	0	0	0	0	0	0	0	0	0	0	0	0	0	0	0	0	0	0	0	0	0	0.0281078	-0.0883335	0.398926	0.824759	NaN	Low	0.0289681	0.0272476
hsa-miR-3620-3p	0	0	0	0	0	0	0	0	0	0	0	0	0	0	0	0	0	0	0	0	0	0	0	0	0	0	0	0	0	NaN	NaN	NaN	NaN	Low	NaN	NaN
hsa-miR-3621	0	0	0	0	0	0	0	0	0	0	0	0	0	0	0	0	0	0	0	0	0	0	0	0	0	0	0	0	0	NaN	NaN	NaN	NaN	Low	NaN	NaN
hsa-miR-3622a-5p	0	0	0	0	0	0	0	0	0	0	0	0	0	0	0	0	0	0	0	0	0	0	0	0	0	0	0	0	0	NaN	NaN	NaN	NaN	Low	NaN	NaN
hsa-miR-3622a-3p	0	0	0	0	0	0	0	0	0	0	0	0	0	0	0	0	0	0	0	0	0	0	0	0	0	0	0	0	0	NaN	NaN	NaN	NaN	Low	NaN	NaN
hsa-miR-3622b-5p	0	0	0	0	0	0	0	0	0	0	0	0	0	0	0	0	0	0	0	0	0	0	0	0	0	0	0	0	0	NaN	NaN	NaN	NaN	Low	NaN	NaN
hsa-miR-3622b-3p	0	0	0	0	0	0	0	0	0	0	0	0	0	0	0	0	0	0	0	0	0	0	0	0	0	0	0	0	0	NaN	NaN	NaN	NaN	Low	NaN	NaN
hsa-miR-3646	0	0	0	0	0	0	0	0	0	0	0	0	0	0	0	0	0	0	0	0	0	0	0	0	0	0	0	0	0	NaN	NaN	NaN	NaN	Low	NaN	NaN
hsa-miR-3648	0	0	0	0	0	0	0	0	0	0	0	0	0	0	0	0	0	0	0	0	0	0	0	0	0	0	0	0	0	NaN	NaN	NaN	NaN	Low	NaN	NaN
hsa-miR-3649	0	0	0	0	0	0	0	0	0	0	0	0	0	0	0	0	0	0	0	0	0	0	0	0	0	0	0	0	0	NaN	NaN	NaN	NaN	Low	NaN	NaN
hsa-miR-3650	0	0	0	0	0	0	0	0	0	0	0	0	0	0	0	0	0	0	0	0	0	0	0	0	0	0	0	0	0	NaN	NaN	NaN	NaN	Low	NaN	NaN
hsa-miR-3651	0	0	0	0	0	0	0	0	0	0	0	0	0	0	0	0	0	0	0	0	0	0	0	0	0	0	0	0	0	NaN	NaN	NaN	NaN	Low	NaN	NaN
hsa-miR-3652	0	0	0	0	0	0	0	0	0	0	0	0	0	0	0	0	0	0	0	0	0	0	0	0	0	0	0	0	0	NaN	NaN	NaN	NaN	Low	NaN	NaN
hsa-miR-3653-5p	0	0	0	0	0	0	0	0	0	0	0	0	0	0	0	0	0	0	0	0	0	0	0	0	0	0	0	0	0	NaN	NaN	NaN	NaN	Low	NaN	NaN
hsa-miR-3653-3p	0	0	0	0	0	0	0	0	0	0	0	0	0	0	0	0	0	0	0	0	0	0	0	0	0	0	0	0	0	NaN	NaN	NaN	NaN	Low	NaN	NaN
hsa-miR-3654	0	0	0	0	0	0	0	0	0	0	0	0	0	0	0	0	0	0	0	0	0	0	0	0	0	0	0	0	0	NaN	NaN	NaN	NaN	Low	NaN	NaN
hsa-miR-3655	0	0	0	0	0	0	0	0	0	0	0	0	0	0	0	0	0	0	0	0	0	0	0	0	0	0	0	0	0	NaN	NaN	NaN	NaN	Low	NaN	NaN
hsa-miR-3656	0	0	0	0	0	0	0	0	0	0	0	0	0	0	0	0	0	0	0	0	0	0	0	0	0	0	0	0	0	NaN	NaN	NaN	NaN	Low	NaN	NaN
hsa-miR-3657	0	0	0	0	0	0	0	0	0	0	0	0	0	0	0	0	0	0	0	0	0	0	0	0	0	0	0	0	0	NaN	NaN	NaN	NaN	Low	NaN	NaN
hsa-miR-3658	0	0	0	0	0	0	0	0	0	0	0	0	0	0	0	0	0	0	0	0	0	0	0	0	0	0	0	0	0	NaN	NaN	NaN	NaN	Low	NaN	NaN
hsa-miR-1273e	0	0	0	0	0	0	0	0	0	0	0	0	0	0	0	0	0	0	0	0	0	0	0	0	0	0	0	0	0	NaN	NaN	NaN	NaN	Low	NaN	NaN
hsa-miR-3659	0	0	0	0	0	0	0	0	0	0	0	0	0	0	0	0	0	0	0	0	0	0	0	0	0	0	0.755122	0	0.0269687	0.312067	0.406542	0.442716	NaN	Low	0.0240632	0.0298741
hsa-miR-3660	0	0	0	0	0	0	0	0	0	0	0	0	0	0	0	0	0	0	0	0	2.87035	8.10845	0	0	0	1.12848	0	10.0441	0.791119	1.94405	0.947583	0.04021	NaN	Low	0.326381	1.25586
hsa-miR-3661	0	0	0	0	0	0	0	0	0	0	0	0	0	0	0	0	0	0.657251	0	0	0	0	0	0	0	0	0	0	0.0234733	-0.0758745	0.372028	0.838394	NaN	Low	0.0240904	0.0228561
hsa-miR-3662	0	0	0	0	0	0	0	0	0	0	0	0	0	0	0	0	0	0	0	0	0	0	0	0	0	0	0	0	0	NaN	NaN	NaN	NaN	Low	NaN	NaN
hsa-miR-3663-5p	0	0	0	0	0	0	0	0	0	0	0	0	0	0	0	0	0	0	0	0	0	0	0	0	0	0	0	0	0	NaN	NaN	NaN	NaN	Low	NaN	NaN
hsa-miR-3663-3p	0	0	0	0	0	0	0	0.405147	0	0	0	0	0	0	0	0	0	0	0	0	0	0	0	0	0	0	0	0	0.0144695	-0.0493416	0.304029	0.871075	NaN	Low	0.014717	0.0142221
hsa-miR-3664-5p	0	0	0	0	0	0	0	0	1.54865	0	0	0	0	0	0	0	0	0	0	0	0	0	0	0	0	0	0	0	0.0553091	-0.149039	0.502963	0.766984	NaN	Low	0.0581634	0.0524547
hsa-miR-3664-3p	0	0	0	1.92583	0	0	0	0	0	0	0	0.42672	0	0	0	0	0	0	2.26213	7.07522	0	0	0	0	0	0	0	0	0.417496	-0.946838	0.909358	0.297775	NaN	Low	0.549783	0.28521
hsa-miR-3665	0	0	0	0	0	0	0	0	0	0	0	0	0	0	0	0	0	0	0	0	0	0	0	0	0	0	0	0	0	NaN	NaN	NaN	NaN	Low	NaN	NaN
hsa-miR-3666	0	0	0	0	0	0	0	0	0	0	0	0	0	0	0	0	0	0	0	0	0	0	0	0	0	0	0	0	0	NaN	NaN	NaN	NaN	Low	NaN	NaN
hsa-miR-3667-5p	0	0	0	0	0	0	0	0	0	0	0	0	0	0	0	0	0	0	0	0	0	0	0	0	0	0	0	0	0	NaN	NaN	NaN	NaN	Low	NaN	NaN
hsa-miR-3667-3p	0	0	0	0	0	0	0	0	0	0	0	0	0	0	0	0	0	0	0	0	0	0	0	0	0	0	0	0	0	NaN	NaN	NaN	NaN	Low	NaN	NaN
hsa-miR-3668	0	0	0	0	0	0	0	0	0	0	0	0	0	0	0	0	0	0	0	0	0	0	0	0	0	0	0	0	0	NaN	NaN	NaN	NaN	Low	NaN	NaN
hsa-miR-3670	0	0	0	0	0	0	0	0	0	0	0	0	0	0	0	0	0	0	0	0	0	0	0	0	0	0	0	0	0	NaN	NaN	NaN	NaN	Low	NaN	NaN
hsa-miR-3671	0	0	0	0	0	0	0	0	0	0	0	0	0	0	0	0	0	0	0	0	0	0	0	0	0	0	0	0	0	NaN	NaN	NaN	NaN	Low	NaN	NaN
hsa-miR-3672	0	0	0	0	0	0	0	0	0	0	0	0	0	0	0	0	0	0	0	0	0	0	0	0	0	0	0	0	0	NaN	NaN	NaN	NaN	Low	NaN	NaN
hsa-miR-3674	0	0	0	0	0	0	0	0	0	0	0	0	0	0	0	0	0	0	0	0	0	0	0	0	0	0	0	0	0	NaN	NaN	NaN	NaN	Low	NaN	NaN
hsa-miR-3675-5p	0	0	0	0	0	0	0	0	0	0	0	0	0	0	0	0	0	0	0	0	0	0	0	0	0	0	0	0	0	NaN	NaN	NaN	NaN	Low	NaN	NaN
hsa-miR-3675-3p	0	0	0	0	0	0	0	0	0	0	0	0	0	0	0	0	0	0	0	0	0	0	0	0	0	0	0	0	0	NaN	NaN	NaN	NaN	Low	NaN	NaN
hsa-miR-3677-5p	0	0	0	0	0	0	0	0	0	0	0	0	0	0	0	0	0	0	0	0	0	0	0	0	0	0	0	0	0	NaN	NaN	NaN	NaN	Low	NaN	NaN
hsa-miR-3677-3p	0	0	0	0	0	0	0	0	0	0	0	0	0	0	0	0	0	0	0	6.11911	1.72221	0	0	0	0	0	0	0	0.280047	-0.551775	0.805452	0.493312	NaN	Low	0.332957	0.227137
hsa-miR-3678-5p	0	0	0	0	0	0	0	0	0	0	0	0	0	0	0	0	0	0	0	0	0	0	0	0	0	0	0	0	0	NaN	NaN	NaN	NaN	Low	NaN	NaN
hsa-miR-3678-3p	0	0	0	0	0	0	0	0	0	0	0	0	0	0	0	0	0	0	0	0	0	0	0	0	0	0	0	0	0	NaN	NaN	NaN	NaN	Low	NaN	NaN
hsa-miR-3679-5p	0	0	0	0	0	0	0	0	0	0	0	0	0	0	0	0	1.18514	0	0	0	0	0	0	1.26323	0	0	0	0	0.0874419	0.297301	0.645308	0.645006	NaN	Low	0.0784639	0.0964198
hsa-miR-3679-3p	0	0	0	0	0	0	0	0	0	0	0	0	0	0	0	0	0	0	0	0.191222	0	0	0	0	0	0	0	0	0.00682937	-0.0243166	0.216153	0.910429	NaN	Low	0.00688692	0.00677181
hsa-miR-3680-5p	0	0	0	0	0	0	0	0	0	0	0	0	0	0	0	0	0	0	0	0	0	0	0	0	0	0	0	0	0	NaN	NaN	NaN	NaN	Low	NaN	NaN
hsa-miR-3680-3p	0	0	0	0	0	0	0	0	0	0	0	0	0	0	0	0	0	0	0	0	0	0	0	0	0	0	0	0	0	NaN	NaN	NaN	NaN	Low	NaN	NaN
hsa-miR-3681-5p	0	0	0	0	0	0	0	0	0	0	0	0	0	0	0	0	0	0	0	0	0	0	0	0	0	0	1.51024	0	0.0539373	0.569536	0.535643	0.287658	NaN	Low	0.043427	0.0644476
hsa-miR-3681-3p	0	0	0	0	0	0	0	0	0	0	0	0	0	0	0	0	0	0	0	0	0	0	0	0	0	0	0	0	0	NaN	NaN	NaN	NaN	Low	NaN	NaN
hsa-miR-3682-5p	0	0	0	0	0	0	0	0	0	0	0	0	0	0	0	0	0	0	0	0	0	0	0	0	0	0	0	0	0	NaN	NaN	NaN	NaN	Low	NaN	NaN
hsa-miR-3682-3p	0	0	0	0	0	0	0	0	0	0	0	0	0	0	0	0	0	0	0	0	0	0	0	0	0	0	0	0	0	NaN	NaN	NaN	NaN	Low	NaN	NaN
hsa-miR-3683	0	0	0	0	0	0	0	0	0	0	0	0	0	0	0	0	0	0	0	0	0	0	0	0	0	0	0	0	0	NaN	NaN	NaN	NaN	Low	NaN	NaN
hsa-miR-3684	0	0	0	0	0	0	0	0	0	0	0	0	0	0	0	0	0	0	0	0	0	0	0	0	0	0	0	0	0	NaN	NaN	NaN	NaN	Low	NaN	NaN
hsa-miR-3685	0	0	0.863402	0	0.787019	2.10386	0	0	0	0.527312	1.33222	0	0	0	0	0	0	0	0	0.382445	1.14814	0	0	0	0	0.564241	0.755122	3.34802	0.42185	0.444311	0.931847	0.6335	NaN	Low	0.357399	0.4863
hsa-miR-3686	0	0	0	0	0	0	0	0	0	0	0	0	0	0	0	0	0	0	0	0	0	0	0	0	0	0	0	0	0	NaN	NaN	NaN	NaN	Low	NaN	NaN
hsa-miR-3687	0	0	0	0	0	0	0	0	0	0	0	0	0	0	0	0	0	0	0	0	0	0	0	0	0	0	0	0	0	NaN	NaN	NaN	NaN	Low	NaN	NaN
hsa-miR-3688-5p	0	0	0	0	0	0	0	0	0	0	0	0	0	0	0	0	0	0	0	0	0	0	0	0	0	0	0	0	0	NaN	NaN	NaN	NaN	Low	NaN	NaN
hsa-miR-3688-3p	0	4.59222	0	0	0	1.05193	0	0.405147	0	4.21849	0	0	0.721247	5.00699	6.39531	1.14597	2.37029	1.3145	2.26213	0.573667	0	0	0	0	0	5.64241	0	0	1.27501	-0.341113	0.884665	0.699804	NaN	Low	1.42505	1.12498
hsa-miR-3689a-5p	0	0	0	0	0	0	0	0	0	0	0	0	0	0	0	0	0	0	0	0	0	0	0	0	0	0	0	0	0	NaN	NaN	NaN	NaN	Low	NaN	NaN
hsa-miR-3689a-3p	0	0	0	0	0	0	0	0	0	0	0	0	0	0	0	0	0	0	0	0	0	0	0	0	0	0	0	0	0	NaN	NaN	NaN	NaN	Low	NaN	NaN
hsa-miR-3690	0	0	0	0	0	0	0	0	0	0	2.66445	0	0	0	0	0	0	0	0	0	0	0	0	0	0	0	0	0	0.0951589	-0.220563	0.590002	0.708528	NaN	Low	0.102419	0.0878989
hsa-miR-3691-5p	0	0	0	0	0	0	0	0	0	0	0	0	0	0	0	0	0	0	0	0	0	0	0	0	0	0	0	0	0	NaN	NaN	NaN	NaN	Low	NaN	NaN
hsa-miR-3691-3p	0	0	0	0	0	0	0	0	0	0	0	0	0	0	0	0	0	0	0	0	0	0	0	0	0	0	0	0	0	NaN	NaN	NaN	NaN	Low	NaN	NaN
hsa-miR-3692-5p	0	0	0	0	0	0	0	0	0	0	0	0	0	0	0	0	0	0	0	0	0	0	0	0	0	0	0	0	0	NaN	NaN	NaN	NaN	Low	NaN	NaN
hsa-miR-3692-3p	0	0	0	0	0	0	0	0	0	0	0	0	0	0	0	0	0	0	0	0	0	0	0	0	0	0	0	0	0	NaN	NaN	NaN	NaN	Low	NaN	NaN
hsa-miR-3713	0	0	0	0	0	0	0	0	0	0	0	0	0	0	0	0	0	0	0	0	0	0	0	0	0	0	0	0	0	NaN	NaN	NaN	NaN	Low	NaN	NaN
hsa-miR-3714	0	0	0	0	0	0	0	0	0	0	0	0	0	0	0	0	0	0	0	0	0	0	0	0	0	0	0	0	0	NaN	NaN	NaN	NaN	Low	NaN	NaN
hsa-miR-3180	0	0	0	0	0	0	0	0	0	0	0	0	0	0	0	0	0	0	0	0	0	0	0	1.26323	0	0	0	0	0.0451153	0.483524	0.496995	0.330605	NaN	Low	0.037625	0.0526056
hsa-miR-3907	0	0	0	0	0	0	0	0	0	0	0	0	0	0	0	0	0	0	0	0	0	0	0	0	0	0	0	0	0	NaN	NaN	NaN	NaN	Low	NaN	NaN
hsa-miR-3689b-5p	0	0	0	0	0	0	0	0	0	0	0	0	0	0	0	0	0	0	0	0	0	0	0	0	0	0	0	0	0	NaN	NaN	NaN	NaN	Low	NaN	NaN
hsa-miR-3689b-3p	0	0	0	0	0	0	0	0	0	0	0	0	0	0	0	0	0	0	0	0	0	0	0	0	0	0	0	0	0	NaN	NaN	NaN	NaN	Low	NaN	NaN
hsa-miR-3908	0	0	0	0	0	0	0	0	0	0	0	0	0	0	0	0	0	0	0	0	0	0	0	0	0	0	0	0	0	NaN	NaN	NaN	NaN	Low	NaN	NaN
hsa-miR-3909	0	11.1525	6.04381	5.13554	14.9534	7.36351	9.95251	3.64632	13.9379	12.1282	10.6578	2.1336	8.65496	9.24368	2.74085	1.14597	2.37029	9.85877	13.5728	6.50156	24.1109	0	0	7.57938	3.49107	21.4411	9.06147	6.69605	7.98478	-0.0857583	0.487036	0.860229	NaN	Low	8.22203	7.74753
hsa-miR-3910	0	0	0	0	0	0	0	0	0	0	0	0	0	0	0	0	0	0	0	0	0	0	0	0	0	0	0	0	0	NaN	NaN	NaN	NaN	Low	NaN	NaN
hsa-miR-3911	0	0	0	0	0	0	0	0	0	0	0	0	0	0	0	0	0	0	0	0	0	0	0	0	0	0	0	0	0	NaN	NaN	NaN	NaN	Low	NaN	NaN
hsa-miR-3912-5p	0	0	0	0	0	0	0	0	0	0	0	0	0	0	0	0	0	0	0	0	0	0	0	0	0	0	0	0	0	NaN	NaN	NaN	NaN	Low	NaN	NaN
hsa-miR-3912-3p	0	0.656031	0	1.28388	5.50913	0	0	0.810294	0	0	0	2.98704	1.44249	0.770307	4.56808	1.14597	3.55543	0	9.0485	4.01567	0	0	0	2.52646	0.698214	2.8212	9.06147	3.34802	1.93744	0.658756	0.758633	0.385205	NaN	Low	1.50263	2.37224
hsa-miR-3913-5p	0	0	0	0	1.57404	0	0	1.21544	0	0.527312	0	0	0	0.385153	2.74085	1.14597	0	0	0	1.721	0	0	0	0	0.698214	1.12848	0.755122	3.34802	0.544272	0.487501	0.902695	0.589163	NaN	Low	0.453179	0.635364
hsa-miR-3913-3p	0	0	0	0	0	0	0	0	0	0	0	0	0	0	0	0	0	0	0	0	0	0	0	0	0	0	0	0	0	NaN	NaN	NaN	NaN	Low	NaN	NaN
hsa-miR-3914	0	0	0	0	0	0	0	0	0	0	0	0	0	0	0	0	0	0	0	0	0	0	0	0	0	0	0	0	0	NaN	NaN	NaN	NaN	Low	NaN	NaN
hsa-miR-3915	0	0	0	0	0	0	0	0	0	0	0	0	0	0	0	0	0	0	0	0	0	0	0	0	0	0	0	0	0	NaN	NaN	NaN	NaN	Low	NaN	NaN
hsa-miR-3916	0	0	0	0	0	0	0	0	0	0	0	0	0	0	0	0	0	0	0	0	0	0	0	0	0	0	0	0	0	NaN	NaN	NaN	NaN	Low	NaN	NaN
hsa-miR-3917	0	0	0	0	0	0	0	0	0	0	0	0	0	0	0	0	0	0	0	0	0	0	0	0	0	0	0	0	0	NaN	NaN	NaN	NaN	Low	NaN	NaN
hsa-miR-3918	0	1.31206	0.863402	2.56777	0	1.05193	0	2.02574	0	0	0	0	0.721247	0	0	1.14597	1.18514	3.28626	4.52425	2.86833	0	0	0	0	0.698214	2.8212	1.51024	3.34802	1.06892	0.237754	0.818871	0.771554	NaN	Low	0.981042	1.1568
hsa-miR-3919	0	0	0	0	0	0	0	0	0	0	0	0	0	0.385153	0	0	0	0	0	0	0	0	0	0	0	0	0	0	0.0137555	-0.0471001	0.297378	0.874154	NaN	Low	0.01398	0.013531
hsa-miR-3150b-5p	0	0	0	0	0	0	0	0	0	0	0	0	0	0	0	0	0	0	0	0	0	0	0	0	0	0	0	0	0	NaN	NaN	NaN	NaN	Low	NaN	NaN
hsa-miR-3150b-3p	13.7138	0	0	0	0.787019	0	0	0.405147	0	0	1.33222	0	0	1.15546	0	1.14597	2.37029	0	0	0.382445	0	0	0	0	0.698214	0.564241	0	0	0.805527	-0.40056	0.939586	0.669878	NaN	Low	0.91664	0.694414
hsa-miR-3920	0	0	0	0	0	0	0	0	0	0	0	0	0	0	0	0	0	0	0	0	0	0	0	0	0	0	0	0	0	NaN	NaN	NaN	NaN	Low	NaN	NaN
hsa-miR-3921	0	0	0	0	0	0	0	0	0	0	0	0	0	0	0	0	0	0	0	0	0	0	0	0	0	0	0	0	0	NaN	NaN	NaN	NaN	Low	NaN	NaN
hsa-miR-3922-5p	0	0	0	0	0	0	0	0	0	0	0	0	0	0	0	0	0	0	0	0	0	0	0	0	0	0	0	0	0	NaN	NaN	NaN	NaN	Low	NaN	NaN
hsa-miR-3922-3p	0	0	0	0	0	0	0	0	0	0	0	0	0	0	0	0	0	0	0	0	0	0	0	0	0	0	0	0	0	NaN	NaN	NaN	NaN	Low	NaN	NaN
hsa-miR-3923	0	0	0	0	0	0	0	0	0	0	0	0	0	0	0	0	0	0	0	0	0	0	0	0	0	0	0	0	0	NaN	NaN	NaN	NaN	Low	NaN	NaN
hsa-miR-3924	0	0	0	0	0	0	0	0	0	0	0	0	0	0	0	0	0	0	0	0	0	0	0	0	0	0	0	0	0	NaN	NaN	NaN	NaN	Low	NaN	NaN
hsa-miR-3925-5p	0	0	0	0	0	0	0	0	0	0	0	0	0	0	0	0	0	0	0	0	0	0	0	0	0	0	0	0	0	NaN	NaN	NaN	NaN	Low	NaN	NaN
hsa-miR-3925-3p	0	0	0	0	0	0	0	0	0	0	0	0	0	0	0	0	0	0	0	0	0	0	0	0	0	0	0	0	0	NaN	NaN	NaN	NaN	Low	NaN	NaN
hsa-miR-3926	0	0	0	0	0	0	0	0	0	0	0	0	0	0	0	0	0	0	0	0	0	0	0	0	0	0	0	0	0	NaN	NaN	NaN	NaN	Low	NaN	NaN
hsa-miR-3927-5p	0	0	0	0	0	0	0	0	0	0	0	0	0	0	0	0	0	0	0	0	0	0	0	0	0	0	0	0	0	NaN	NaN	NaN	NaN	Low	NaN	NaN
hsa-miR-3927-3p	0	0	0	0	0	0	0	0	0	0	0	0	0	0	0	0	0	0	0	0	0	0	0	0	0	0	0	0	0	NaN	NaN	NaN	NaN	Low	NaN	NaN
hsa-miR-676-5p	0	0	0	0	0	0	0	0	0	0	0	0	0	0	0	0	0	0	0	0.191222	0	0	0	0	0	0	0	0	0.00682937	-0.0243166	0.216153	0.910429	NaN	Low	0.00688692	0.00677181
hsa-miR-676-3p	0	0	0	0.641942	1.57404	0	0	0	0	0	0	0	0	2.69607	0	1.14597	0	0.657251	0	2.48589	0	0	0	0	0	0	0	0	0.328613	-1.18299	0.939575	0.208003	NaN	Low	0.456269	0.200957
hsa-miR-3928-5p	0	0	0	0	0	0	0	0	0	0	0	0	0	0	0	0	0	0	0	0	0	0	0	0	0	0	0	0	0	NaN	NaN	NaN	NaN	Low	NaN	NaN
hsa-miR-3928-3p	0	0	0	0	0	0	3.3175	0	0	0	0	0	0	0.385153	0.913615	0	0	0	0	2.48589	0	0	0	0	0.698214	0.564241	0	0	0.298736	-0.236414	0.941422	0.801718	NaN	Low	0.323159	0.274314
hsa-miR-3929	0	0	0	0	0	0	0	0	0	0	0	0	0	0.385153	0	0	0	0	0	0	0	0	0	0	0	0	0	0	0.0137555	-0.0471001	0.297378	0.874154	NaN	Low	0.01398	0.013531
hsa-miR-3934-5p	0	1.31206	0.863402	1.28388	0	0	0	0	0	0.527312	2.66445	0.42672	0	0	0	1.14597	1.18514	0	0	2.29467	1.14814	0	0	11.3691	4.8875	0.564241	5.28586	0	1.24851	1.9677	0.78023	0.0116705	NaN	Low	0.50841	1.98862
hsa-miR-3934-3p	0	0	0	0	0	0	0	0	0	0	0	0	0	0	0	0	0	0	0	0	0	0	0	0	0	0	0	0	0	NaN	NaN	NaN	NaN	Low	NaN	NaN
hsa-miR-3935	0	0	0	0	0	0	0	0	0	0	0	0	0	0	0	0	0	0	0	0	0	0	0	0	0	0	0	0	0	NaN	NaN	NaN	NaN	Low	NaN	NaN
hsa-miR-3936	0	0	0	0	0	0	0	0	0	0	0	0	0	0.770307	0	0	0	0	0	0.382445	0	0	0	0	0	0.564241	0	0	0.0613211	0.107514	0.667015	0.871946	NaN	Low	0.0590373	0.063605
hsa-miR-3937	0	0	0	0	0	0	0	0	0	0	0	0	0	0	0	0	0	0	0	0	0	0	0	0	0	0	0	0	0	NaN	NaN	NaN	NaN	Low	NaN	NaN
hsa-miR-3938	0	0	0	0	0	0	0	0	0	0	0	0	0	0	0.913615	0	0	0	0	0	0	0	0	0	0	0	0	3.34802	0.152201	0.680229	0.73459	0.354447	NaN	Low	0.11697	0.187432
hsa-miR-548y	0	0	0	0	0	0	0	0	0	0	0	0	0	0	0	0	0	0	0	0	0	0	0	0	0	0	0	0	0	NaN	NaN	NaN	NaN	Low	NaN	NaN
hsa-miR-3939	0	0	0	0	0	0	0	0	0	0	0	0	0	0	0	0	0	0	0	0	0	0	0	0	0	0	0	0	0	NaN	NaN	NaN	NaN	Low	NaN	NaN
hsa-miR-3940-5p	0	0	0	0	0	0	0	0	0	0	0	0	0	0	0	0	0	0	0	0	0	0	0	0	0	0	0	0	0	NaN	NaN	NaN	NaN	Low	NaN	NaN
hsa-miR-3940-3p	0	0	0	0	0	0	0	0	0	0	0	0	0	0	0	0	0	0	0	0	0	0	0	0	0	0	0	0	0	NaN	NaN	NaN	NaN	Low	NaN	NaN
hsa-miR-3941	0	0	0	0	0	0	0	0	0	0	0	0	0	0	0	0	0	0	0	0	0	0	0	0	0	0	0	0	0	NaN	NaN	NaN	NaN	Low	NaN	NaN
hsa-miR-3942-5p	0	0	0	0	0	0	3.3175	0	0	0	0	0.85344	0	0.385153	0	0	1.18514	0	0	0.382445	2.87035	0	0	0	0	0	0	0	0.321215	-1.17515	0.939534	0.211014	NaN	Low	0.445255	0.197175
hsa-miR-3942-3p	0	0	0	0	0	0	0	0	0	0	0	0	0	0	0	0	0	0	0	0	0	0	0	0	0	0	0	0	0	NaN	NaN	NaN	NaN	Low	NaN	NaN
hsa-miR-3943	0	0	0	0	0	0	0	0	0	0	0	0	0	0	0	0	0	0	0	0	0	0	0	0	0	0	0	0	0	NaN	NaN	NaN	NaN	Low	NaN	NaN
hsa-miR-3944-5p	0	0	0	1.28388	1.57404	0	0	0.405147	1.54865	0	0	0	0	0	0	1.14597	0	0	0	0.191222	0	0	0	0	0	0.564241	0	0	0.239756	-0.475642	0.94746	0.615655	NaN	Low	0.278924	0.200587
hsa-miR-3944-3p	0	0	0	0	0	0	0	0	0	0	0	0	0	0	0	0	0	0	0	0.191222	0	0	0	0	0	0	0	0	0.00682937	-0.0243166	0.216153	0.910429	NaN	Low	0.00688692	0.00677181
hsa-miR-3945	0	0	0	0	0	0	0	0	0	0	0	0	0	0	0	0	0	0	0	0	0	0	0	0	0	0	0	0	0	NaN	NaN	NaN	NaN	Low	NaN	NaN
hsa-miR-374c-5p	0	0	0	0	0	0	0	0	0	0	0	0	0	0	0	0	0	0	0	0	0	0	0	0	0	0	0	0	0	NaN	NaN	NaN	NaN	Low	NaN	NaN
hsa-miR-374c-3p	0	0	0	0	0	0	0	0	0	0	0	0	0	0	0	0	0	0	0	0	0	0	0	0	0	0	0	0	0	NaN	NaN	NaN	NaN	Low	NaN	NaN
hsa-miR-642b-5p	0	0	0	0	0	0	0	0	0	0	0	0	0	0	0	0	0	0	0	0	0	0	0	0	0	0	0	0	0	NaN	NaN	NaN	NaN	Low	NaN	NaN
hsa-miR-642b-3p	0	0	0	0	0	0	0	0	0	0	0	0	0	0	0	0	0	0	0	0	0	0	0	0	0	0	0	0	0	NaN	NaN	NaN	NaN	Low	NaN	NaN
hsa-miR-550b-2-5p	0	0	0	0	0	0	0	0	0	0	0	0	0	0	0	0	0	0	0	0	0	0	0	0	0	0	0	0	0	NaN	NaN	NaN	NaN	Low	NaN	NaN
hsa-miR-550b-3p	0	0	0	0	0	0	0	0	0	0	0	0	0	0	0	0	0	0	0	0	0	0	0	0	0	0	0	0	0	NaN	NaN	NaN	NaN	Low	NaN	NaN
hsa-miR-548z	0	0	0	0	0	0	0	0	0	0	0	0	0	0	0	0	0	0	0	0	0	0	0	0	0	0	0	0	0	NaN	NaN	NaN	NaN	Low	NaN	NaN
hsa-miR-548aa	0	0	0	0	0	0	0	0	0	0	0	0	0	0	0	0	0	0	0	0	0	0	0	0	0	0	0	0	0	NaN	NaN	NaN	NaN	Low	NaN	NaN
hsa-miR-548o-5p	0	0	0	0	0	1.05193	0	0	0	0	0	0	0	0	0	0	0	0	0	0	0	0	0	0	0	0	0	0	0.037569	-0.111564	0.443195	0.801252	NaN	Low	0.0390208	0.0361171
hsa-miR-1268b	0	0	0	0	0	0	0	0	0	0	0	0	0	0	0	0	0	0	0	0	0	0	0	0	0	0	0	0	0	NaN	NaN	NaN	NaN	Low	NaN	NaN
hsa-miR-378e	0	0	0	0	0	0	0	0.405147	0	0	0	0.42672	0	0.385153	0	0	0	0	0	0	0	0	0	0	0	0	0	0	0.043465	-0.26286	0.637793	0.680236	NaN	Low	0.0474138	0.0395163
hsa-miR-548ab	0	0	0	0.641942	0	0	0	0.405147	0	0	0	0	0	0	0.913615	0	0	0.657251	0	0	0	0	0	0	0	0	0	0	0.0934984	-0.519023	0.801574	0.517305	NaN	Low	0.110138	0.076859
hsa-miR-4417	0	0	0	0	0	0	0	0	0	0	0	0	0	0	0	0	0	0	0	0	0	0	0	0	0	0	0	0	0	NaN	NaN	NaN	NaN	Low	NaN	NaN
hsa-miR-4418	0	0	0	0	0	0	0	0	0	0	0	0	0	0	0	0	0	0	0	0	0	0	0	0	0	0	0	0	0	NaN	NaN	NaN	NaN	Low	NaN	NaN
hsa-miR-4419a	0	0	0	0	0	0	0	0	0	0	0	0	0	0	0	0	0	0	0	0	0	0	0	0	0	0	0	0	0	NaN	NaN	NaN	NaN	Low	NaN	NaN
hsa-miR-378f	0	0	0	0.641942	0	0	0	0	0	0	0	0	0	0.770307	0	0	0	0	0	0.191222	0	0	0	0	0	0.564241	0	0	0.0774183	0.0698138	0.779937	0.928675	NaN	Low	0.0755455	0.0792911
hsa-miR-4420	0	0	0	0	0	0	0	0	0	0	0	0	0	0	0	0	0	0	0	0	0	0	0	0	0	0	0	0	0	NaN	NaN	NaN	NaN	Low	NaN	NaN
hsa-miR-4421	0	0	0	0	0	0	0	0	0	0	0	0	0	0	0	0	0	0	0	0	0	0	0	0	0	0	0	0	0	NaN	NaN	NaN	NaN	Low	NaN	NaN
hsa-miR-4422	0	0.656031	0.863402	0	0	0	0	1.21544	0	0	0	0	0	0	0	0	0	0	0	0	0	0	0	0	0	0	0	0	0.0976741	-0.429038	0.754323	0.56951	NaN	Low	0.112091	0.0832567
hsa-miR-4423-5p	0	0	0	0	0	0	0	0	0	0	0	0	0	0	0	0	0	0	0	0	0	0	0	0	0	0	0	0	0	NaN	NaN	NaN	NaN	Low	NaN	NaN
hsa-miR-4423-3p	0	0	0	0	0	0	0	0	0	0	0	0	0	0	0	0	1.18514	0	0	0	0	0	0	0	0	0	0	0	0.0423265	-0.12229	0.46157	0.791052	NaN	Low	0.0441194	0.0405337
hsa-miR-378g	0	0	2.59021	0.641942	0	0	0	2.43088	3.09731	0	0	0	0	1.15546	0	3.43792	0	0.657251	0	0.956111	0	0	0	2.52646	0.698214	0	0	0	0.649706	-0.279601	0.930736	0.763865	NaN	Low	0.712467	0.586944
hsa-miR-548ac	0	0	0	0	0	0	0	0	0	0.527312	0	0	0	0	0	0	0	0	0	0.191222	2.29628	0	0	0	0	0	0	0	0.107672	-0.453114	0.766678	0.554514	NaN	Low	0.124443	0.090901
hsa-miR-4424	0	0	0	0	0	0	0	0	0	0	0	0	0	0	0	0	0	0	0	0	0	0	0	0	0	0	0	0	0	NaN	NaN	NaN	NaN	Low	NaN	NaN
hsa-miR-4425	0	0	0	0	0	0	0	0	0	0	0	0	0	0	0	0	0	0	0	0	0	0	0	0	0	0	0	0	0	NaN	NaN	NaN	NaN	Low	NaN	NaN
hsa-miR-4426	0	0	0	0	0	0	0	0	0	0	0	0	0	0	0	0	0	0	0	0	0	0	0	0	0	0	0	0	0	NaN	NaN	NaN	NaN	Low	NaN	NaN
hsa-miR-4427	0	0	0	0	0	0	0	0	0	0	0	0	0	0	0	0	0	0	0	0	0	0	0	0	0	0	0	10.0441	0.358717	1.88335	0.84714	0.0262034	NaN	Low	0.152994	0.56444
hsa-miR-4428	0	0	0	0	0	0	0	0	0	0	0	0	0	0	0	0	0	0	0	0	0	0	0	0	0	0	0	0	0	NaN	NaN	NaN	NaN	Low	NaN	NaN
hsa-miR-4429	0	0	0	0	0	0	0	0	0	0	0	0	0	0	0	0	0	0	0	0	0	0	0	0	0	0	0	0	0	NaN	NaN	NaN	NaN	Low	NaN	NaN
hsa-miR-4430	0	0	0	0	0	0	0	0	0	0	0	0	0	0	0	0	0	0	0	0	0	0	0	0	0	0	0	0	0	NaN	NaN	NaN	NaN	Low	NaN	NaN
hsa-miR-548ad-5p	0	0.656031	0.863402	0	0	0	1.10583	0	0	1.05462	0	0.42672	0.721247	0.385153	0.913615	0	1.18514	0.657251	0	0.382445	1.14814	0	0	0	0	1.12848	0	0	0.379574	-0.521212	0.913591	0.568332	NaN	Low	0.447404	0.311745
hsa-miR-548ad-3p	0	0	0	0	0	0	0	0	0	0	0	0	0	0	0	0	0	0	0	0	0	0	0	0	0	0	0	0	0	NaN	NaN	NaN	NaN	Low	NaN	NaN
hsa-miR-4431	0	0	0	0	0	0	0	0	0	0	0	0	0	0	0	0	0	0	0	0	0	0	0	0	0	0	0	0	0	NaN	NaN	NaN	NaN	Low	NaN	NaN
hsa-miR-4432	0	0	0	0	0	0	0	0	0	0	0	0	0	0	0	0	0	0	0	0	0	0	0	0	0	0	0	0	0	NaN	NaN	NaN	NaN	Low	NaN	NaN
hsa-miR-4433a-5p	0	0	0	0	0	0	0	0	0	0	0	0	0	0	0	0	0	0	0	0	0	0	0	0	0	0	0	0	0	NaN	NaN	NaN	NaN	Low	NaN	NaN
hsa-miR-4433a-3p	0	0	0	0	0	0	0	0	0	0	0	0	0	0	0	0	0	0	0	0	0	0	0	0	0	0	0	0	0	NaN	NaN	NaN	NaN	Low	NaN	NaN
hsa-miR-4434	0	0	0	0	0	0	0	0	0	0	0	0	0	0	0	0	0	0	0	0	0	0	0	0	0	0	0	0	0	NaN	NaN	NaN	NaN	Low	NaN	NaN
hsa-miR-4435	0	0	0.863402	0	0	0	0	1.62059	0	0	0	0	0	1.54061	0	0	0	0	6.78638	0	0	0	0	0	0	0.564241	0	0	0.406258	-0.634063	0.925369	0.493218	NaN	Low	0.494123	0.318393
hsa-miR-4436a	0	0	0	0	0	0	0	0	0	0	0	0	0	0	0	0	0	0	0	0	0	0	0	0	0	0	0	0	0	NaN	NaN	NaN	NaN	Low	NaN	NaN
hsa-miR-4437	0	0	0	0	0	0	0	0	0	0	0	0	0	0	0	0	0	0	0	0	0	0	0	0	0	0	0	0	0	NaN	NaN	NaN	NaN	Low	NaN	NaN
hsa-miR-548ae-3p	0	0	0	0	0	0	0	0	0	0	0	0	0	0	0	0	0	0	0	0	0	0	0	0	0	0	0	0	0	NaN	NaN	NaN	NaN	Low	NaN	NaN
hsa-miR-548ae-5p	0	0.656031	6.90721	0	0	0	0	0	0	0.527312	0	0	0	0	2.74085	0	0	1.3145	0	0.382445	1.72221	0	0	0	0	1.69272	0	0	0.569403	-0.54254	0.955998	0.570367	NaN	Low	0.675223	0.463582
hsa-miR-4438	0	0	0	0	0	0	0	0	0	0	0	0	0	0	0	0	0	0	0	0	0	0	0	0	0	0	0	0	0	NaN	NaN	NaN	NaN	Low	NaN	NaN
hsa-miR-4439	0	0	0	0	0	0	0	0	0	0	0	0	0	0	0	0	0	0	0	0	0	0	0	0	0	0	0	0	0	NaN	NaN	NaN	NaN	Low	NaN	NaN
hsa-miR-4440	0	0	0	0	0	0	0	0	0	0	0	0	0	0	0	0	0	0	0	0	0	0	0	0	0	0	0	0	0	NaN	NaN	NaN	NaN	Low	NaN	NaN
hsa-miR-4441	0	0	0	0	0	0	0	0	0	0	0	0	0	0	0	0	0	0	0	0	0	0	0	0	0	0	0	0	0	NaN	NaN	NaN	NaN	Low	NaN	NaN
hsa-miR-4442	0	0	0	0	0	0	0	0	0	0	0	0	0	0	0	0	0	0	0	0	0	0	0	0	0	0	0	0	0	NaN	NaN	NaN	NaN	Low	NaN	NaN
hsa-miR-4443	0	0	0	0	0	0	0	0	0	0	0	0	0	0	0	0	0	0	0	0	0	2.70282	0	0	0	0	0	0	0.0965291	0.833652	0.630578	0.186154	NaN	Low	0.0693908	0.123668
hsa-miR-4444	0	0	0	0	0	0	0	0	0	0	0	0	0	0	0	0	0	0	0	0	0	0	0	0	0	0	0	0	0	NaN	NaN	NaN	NaN	Low	NaN	NaN
hsa-miR-4445-5p	0	0	0	0	0	0	0	0	0	0	0	0	0	0	0	0	0	0	0	0	0	0	0	0	0	0	0	0	0	NaN	NaN	NaN	NaN	Low	NaN	NaN
hsa-miR-4445-3p	0	0	0	0	0	0	0	0	0	0	0	0	0	0	0	0	0	0	0	0	0	0	0	0	0	0	0	0	0	NaN	NaN	NaN	NaN	Low	NaN	NaN
hsa-miR-4446-5p	0	0	0	0	0	0	0	0	0	0	0	0	0	0	0	0	0	0	0	0	0	0	0	0	0	0	0	0	0	NaN	NaN	NaN	NaN	Low	NaN	NaN
hsa-miR-4446-3p	0	8.5284	0	0	0	0	0	2.43088	0	0.527312	2.66445	0	0	0	0	0	0	0.657251	0	1.33856	1.14814	8.10845	0	1.26323	0	0	0	0	0.952381	0.29731	0.945196	0.753104	NaN	Low	0.854594	1.05017
hsa-miR-4447	0	0	0	0	0	0	0	0	0	0	0	0	0	0	0	0	0	0	0	0	0	0	0	0	0	0	0	0	0	NaN	NaN	NaN	NaN	Low	NaN	NaN
hsa-miR-4448	0	0	0	0	0	0	0	0	0	0	0	0	0	0	0	0	0	0	0	0	0	0	0	0	0	0	0	0	0	NaN	NaN	NaN	NaN	Low	NaN	NaN
hsa-miR-4449	0	0	0	0	0	0	0	0	0	0	0	0	0	0	0	0	0	0.657251	0	0	0	0	0	0	0	1.12848	0	0	0.0637761	0.354677	0.598423	0.553392	NaN	Low	0.0559759	0.0715764
hsa-miR-548ag	0	0	0	0	0	0	0	0	0	0	0	0	0	0	0	0	0	0	0	0	0	0	0	0	0	0	0	0	0	NaN	NaN	NaN	NaN	Low	NaN	NaN
hsa-miR-4450	0	0	0	0	0	0	0	0	0	0	0	0	0	0	0	0	0	0	0	0.764889	0	0	0	0	0	0	0	0	0.0273175	-0.0847753	0.390906	0.828311	NaN	Low	0.0281198	0.0265151
hsa-miR-548ah-5p	0	0	2.59021	5.77748	1.57404	0	0	0	0	0	0	5.12064	0	0	4.56808	4.58389	4.74057	4.60076	9.0485	3.82445	0	0	0	2.52646	0	0	3.02049	0	1.85627	-0.830114	0.894722	0.353517	NaN	Low	2.37605	1.33649
hsa-miR-548ah-3p	13.7138	0	5.18041	10.913	2.36106	0	3.3175	0.810294	6.19462	1.58193	0	11.9482	0.721247	1.15546	13.7042	3.43792	4.74057	2.629	6.78638	159.288	0	21.6225	0	0	0.698214	0	1.51024	0	9.72552	-1.31819	0.845091	NaN	NaN	Low	13.8833	5.56774
hsa-miR-4451	0	0	0	0	0	0	0	0	0	0	0	0	0	0	0	0	0	0	0	0	0	0	0	0	0	0	0	0	0	NaN	NaN	NaN	NaN	Low	NaN	NaN
hsa-miR-4452	0	0	0	0	0	0	0	0	0	0	0	0	0	0	0	0	0	0	0	0	0	0	0	0	0	0	0	0	0	NaN	NaN	NaN	NaN	Low	NaN	NaN
hsa-miR-4453	0	0	0	0	0	0	0	0	0	0	0	0	0	0	0	0	0	0	0	0	0	0	0	0	0	0	0	0	0	NaN	NaN	NaN	NaN	Low	NaN	NaN
hsa-miR-4454	0	0	0	0	0	0	0	0	0	0	0	0	0	0	0	0	0	0	0	0	0	0	0	0	0	0	0	0	0	NaN	NaN	NaN	NaN	Low	NaN	NaN
hsa-miR-4455	0	0	0	0	0	0	0	0	0	0	0	0	0	0	0	0	0	0	0	0	0	0	0	0	0	0	0	0	0	NaN	NaN	NaN	NaN	Low	NaN	NaN
hsa-miR-4456	0	0	0	0	0	0	0	0	0	0	0	0	0	0	0	0	0	0	0	0	0	0	0	0	0	0	0	0	0	NaN	NaN	NaN	NaN	Low	NaN	NaN
hsa-miR-4457	0	0	0	0	0	0	0	0	0	0	0	0	0	0	0	0	0	0	0	0	0	0	0	0	0	0	0	0	0	NaN	NaN	NaN	NaN	Low	NaN	NaN
hsa-miR-4458	0	0	0	0	0	0	0	0	0	0	0	0	0	0	0	0	0	0	0	0	0	0	0	0	0	0	0	0	0	NaN	NaN	NaN	NaN	Low	NaN	NaN
hsa-miR-4459	0	0	0	0	0	0	0	0	0	0	0	0	0	0	0	0	0	0	0	0	0	0	0	0	0	0	0	0	0	NaN	NaN	NaN	NaN	Low	NaN	NaN
hsa-miR-4460	0	0	0	0	0	0	0	0	0	0	0	0	0	0	0	0	0	0	0	0	0	0	0	0	0	0	0	0	0	NaN	NaN	NaN	NaN	Low	NaN	NaN
hsa-miR-4461	0	0	0	0	0	0	0	0	0	0	0	0	0	0	0	0	0	0	0	0	0	0	0	0	0	0	0	0	0	NaN	NaN	NaN	NaN	Low	NaN	NaN
hsa-miR-378h	0	0	0	0	0	0	0	0	0	0	0	0	0	0	0	0	0	0	0	0	0	0	0	0	0	0	0	0	0	NaN	NaN	NaN	NaN	Low	NaN	NaN
hsa-miR-3135b	0	0	0	0	0	0	0	0	0	0	0	0	0	0	0	0	0	0	0	0	0	0	0	0	0	0	0	0	0	NaN	NaN	NaN	NaN	Low	NaN	NaN
hsa-miR-4462	0	0	0	0	0	0	0	0	0	0	0	0	0	0	0	0	0	0	0	0	0	0	0	0	0	0	0	0	0	NaN	NaN	NaN	NaN	Low	NaN	NaN
hsa-miR-4463	0	0	0	0	0	0	0	0	0	0	0	0	0	0	0	0	0	0	0	0	0	0	0	0	0	0	0	0	0	NaN	NaN	NaN	NaN	Low	NaN	NaN
hsa-miR-4464	0	0	0	0	0	0	0	0	0	0	0	0	0	0	0	0	0	0	0	0	0	0	0	0	0	0	0	0	0	NaN	NaN	NaN	NaN	Low	NaN	NaN
hsa-miR-548ai	0	0	0	0	0	0	0	0	0	0	0	0	0	0	0	0	0	0	0	0	0	0	0	0	0	0	0	0	0	NaN	NaN	NaN	NaN	Low	NaN	NaN
hsa-miR-548aj-3p	0	0	0	0	0	0	0	0	0	0	0	0	0	0	0	0	0	0	0	0	0	0	0	0	0	0	0	0	0	NaN	NaN	NaN	NaN	Low	NaN	NaN
hsa-miR-548aj-5p	0	0	0	0	0	0	0	0	0	0	0	0	0	0	0	0	0	0	0	0	0	0	0	0	0	0	0	0	0	NaN	NaN	NaN	NaN	Low	NaN	NaN
hsa-miR-4465	0	0	0	0	0	0	0	0	0	0	0	0	0	0	0	0	0	0	0	0	0	0	0	0	0	0	0	0	0	NaN	NaN	NaN	NaN	Low	NaN	NaN
hsa-miR-4466	0	0	0	0	0	0	0	0	0	0	0	0	0	0	0	0	0	0	0	0	0	0	0	0	0	0	0	0	0	NaN	NaN	NaN	NaN	Low	NaN	NaN
hsa-miR-4467	0	0	0	0	0	0	0	0	0	0	0	0	0	0	0	0	0	0	0	0	0	0	0	0	0	0	0	0	0	NaN	NaN	NaN	NaN	Low	NaN	NaN
hsa-miR-4468	0	0	0	0	0	0	0	0	0	0	0	0	0	0	0	0	0	0	0	0	0	0	0	0	0	0	0	0	0	NaN	NaN	NaN	NaN	Low	NaN	NaN
hsa-miR-4469	0	0	0	0	0	0	0	0	0	0	0	0	0	0	0	0	0	0	0	0	0	0	0	0	0	0	0	0	0	NaN	NaN	NaN	NaN	Low	NaN	NaN
hsa-miR-4470	0	0	0	0	0	0	0	0	0	0	0	0	0	0	0	0	0	0	0	0	0	0	0	0	0	0	0	0	0	NaN	NaN	NaN	NaN	Low	NaN	NaN
hsa-miR-4471	0	0	0	0	0	0	0	0	0	0	0	0	0	0	0	0	0	0	0	0	0	0	0	0	0	0	0	0	0	NaN	NaN	NaN	NaN	Low	NaN	NaN
hsa-miR-4472	0	0	0	0	0	0	0	0	0	0	0	0	0	0	0	0	0	0	0	0	0	0	0	0	0	0	0	0	0	NaN	NaN	NaN	NaN	Low	NaN	NaN
hsa-miR-4473	0	0	0	0	0	0	0	0	0	0	0	0	0	0	0	0	0	0	0	0	0	0	0	0	0	0	0	0	0	NaN	NaN	NaN	NaN	Low	NaN	NaN
hsa-miR-4474-5p	0	0	0	0	0	0	0	0	0	0	0	0	0	0	0	0	0	0	0	0	0	0	0	0	0	0	0	0	0	NaN	NaN	NaN	NaN	Low	NaN	NaN
hsa-miR-4474-3p	0	0	0	0	0	0	0	0	0	0	0	0	0	0	0	0	0	0	0	0	0	0	0	0	0	0	0	0	0	NaN	NaN	NaN	NaN	Low	NaN	NaN
hsa-miR-4475	0	0	0	0	0	0	0	0	0	0	0	0	0	0	0	0	0	0	0	0	0	0	0	0	0	0	0	0	0	NaN	NaN	NaN	NaN	Low	NaN	NaN
hsa-miR-4476	0	0	0	0	0	0	0	0	0	0	0	0	0	0	0	0	0	0	0	0	0	0	0	0	0	0	0	0	0	NaN	NaN	NaN	NaN	Low	NaN	NaN
hsa-miR-4477a	0	0	0	0	0	0	0	0	0	0	0	0	0	0	0	0	0	0	0	0	0	0	0	0	0	0	0	0	0	NaN	NaN	NaN	NaN	Low	NaN	NaN
hsa-miR-4477b	0	0	0	0	0	0	0	0	0	0	0	0	0	0	0	0	0	0	0	0	0	0	0	0	0	0.564241	0	0	0.0201514	0.23969	0.359127	0.5045	NaN	Low	0.0184813	0.0218216
hsa-miR-4478	0	0	0	0	0	0	0	0	0	0	0	0	0	0	0	0	0	0	0	0	0	0	0	0	0	0	0	0	0	NaN	NaN	NaN	NaN	Low	NaN	NaN
hsa-miR-3689c	0	0	0	0	0	0	0	0	0	0	0	0	0	0	0	0	0	0	0	0	0	0	0	0	0	0	0	0	0	NaN	NaN	NaN	NaN	Low	NaN	NaN
hsa-miR-3689d	0	0	0	0	0	0	0	0	0	0	0	0	0	0	0	0	0	0	0	0	0	0	0	0	0	0	0	0	0	NaN	NaN	NaN	NaN	Low	NaN	NaN
hsa-miR-3689e	0	0	0	0	0	0	0	0	0	0	0	0	0	0	0	0	0	0	0	0	0	0	0	0	0	0	0	0	0	NaN	NaN	NaN	NaN	Low	NaN	NaN
hsa-miR-3689f	0	0	0	0	0	0	0	0	0	0	0	0	0	0	0	0	0	0	0	0	0	0	0	0	0	0	0	0	0	NaN	NaN	NaN	NaN	Low	NaN	NaN
hsa-miR-4479	0	0	0	0	0.787019	0	0	0	0	0.527312	0	0	0	0.385153	0	0	0	0	0	0	0	0	0	0	0	0	0	0	0.0606959	-0.322722	0.687273	0.638663	NaN	Low	0.0674563	0.0539354
hsa-miR-3155b	0	0	0	0	0	0	0	0	0	0	0	0	0	0	0	0	0	0	0	0	0	0	0	0	0	0	0	0	0	NaN	NaN	NaN	NaN	Low	NaN	NaN
hsa-miR-548ak	0	0	0	0	0	0	0	0	0	0	0	0	0	0	0	0	0	0	0	0	0	0	0	0	0	0	0	0	0	NaN	NaN	NaN	NaN	Low	NaN	NaN
hsa-miR-4480	0	0	0	0	0	0	0	0	0	0	0	0	0	0	0	0	0	0	0	0	0	0	0	0	0	0	0	0	0	NaN	NaN	NaN	NaN	Low	NaN	NaN
hsa-miR-4481	0	0	0	0	0	0	0	0	0	0	0	0	0	0	0	0	0	0	0	0	0	0	0	0	0	0	0	0	0	NaN	NaN	NaN	NaN	Low	NaN	NaN
hsa-miR-4482-5p	0	0	0	0	0	0	0	0	0	0	0	0	0	0	0	0	0	0	0	0	0	0	0	0	0	0	0	0	0	NaN	NaN	NaN	NaN	Low	NaN	NaN
hsa-miR-4482-3p	0	0	0	0	0	0	0	0	0	0	0	0	0	0	0.913615	0	0	0	0	0	0	0	0	0	0	0	0	0	0.0326291	-0.0997782	0.42158	0.812907	NaN	Low	0.033757	0.0315012
hsa-miR-4483	0	0	0	0	0	0	0	0	0	0	0	0	0	0	0	0	0	0	0	0	0	0	0	0	0	0	0	0	0	NaN	NaN	NaN	NaN	Low	NaN	NaN
hsa-miR-4484	0	0	0	0	0	0	0	0	0	0	0	0	0	0	0	0	0	0	0	0	0	0	0	0	0	0	0	0	0	NaN	NaN	NaN	NaN	Low	NaN	NaN
hsa-miR-4485-5p	0	0	0	0	0	0	0	0	0	0	0	0	0	0	0	0	0	0	0	0	0	0	0	0	0	0	0	0	0	NaN	NaN	NaN	NaN	Low	NaN	NaN
hsa-miR-4485-3p	0	0	0	0	0	0	0	0	0	0	0	0	0	0	0	0	0	0	0	0	0	0	0	0	0	0	0	0	0	NaN	NaN	NaN	NaN	Low	NaN	NaN
hsa-miR-4486	0	0	0	0	0	0	0	0	0	0	0	0	0	0	0	0	0	0	0	0	0	0	0	0	0	0	0	0	0	NaN	NaN	NaN	NaN	Low	NaN	NaN
hsa-miR-4487	0	0	0	0	0	0	0	0	0	0	0	0	0	0	0	0	0	0	0	0	0	0	0	0	0	0	0	0	0	NaN	NaN	NaN	NaN	Low	NaN	NaN
hsa-miR-4488	0	0	0	0	0	0	0	0	0	0	0	0	0	0	0	0	0	0	0	0	0	0	0	0	0	0	0	0	0	NaN	NaN	NaN	NaN	Low	NaN	NaN
hsa-miR-4489	0	0	0	0	0	0	0	0	0	0	0	0	0	0	0	0	1.18514	0	0	0	0	0	0	0	0	0	0	0	0.0423265	-0.12229	0.46157	0.791052	NaN	Low	0.0441194	0.0405337
hsa-miR-548al	0	0	0	0	0	0	0	0	0	0	0	0	0	0	0	0	0	0	0	0	0	0	0	0	0	0	0	0	0	NaN	NaN	NaN	NaN	Low	NaN	NaN
hsa-miR-4490	0	0	0	0	0	0	0	0	0	0	0	0	0	0	0	0	0	0	0	0	0	0	0	0	0	0	0	0	0	NaN	NaN	NaN	NaN	Low	NaN	NaN
hsa-miR-4491	0	0	0	0	0	0	0	0	0	0	0	0	0	0	0	0	0	0	0	0	0	0	0	0	0	0	0	0	0	NaN	NaN	NaN	NaN	Low	NaN	NaN
hsa-miR-4492	0	0	0	0	0	0	0	0	0	0	0	0	0	0	0	0	0	0	0	0	0	0	0	0	0	0	0	0	0	NaN	NaN	NaN	NaN	Low	NaN	NaN
hsa-miR-4493	0	0	0	0	0	0	0	0	0	0	0	0	0	0	0	0	0	0	0	0	0	0	0	0	0	0	0	0	0	NaN	NaN	NaN	NaN	Low	NaN	NaN
hsa-miR-4494	0	0	0	0	0	0	0	0	0	0	0	0	0	0	0	0	0	0	0	0	0	0	0	0	0	0	0	0	0	NaN	NaN	NaN	NaN	Low	NaN	NaN
hsa-miR-4495	0	0	0	0	0	0	0	0	0	0	0	0	0	0	0	0	0	0	0	0	0	0	0	0	0	0	0	0	0	NaN	NaN	NaN	NaN	Low	NaN	NaN
hsa-miR-4496	0	0	0	0	0	0	0	0	0	0	0	0	0	0	0	0	0	0	0	0	0	0	0	0	0	0	0	0	0	NaN	NaN	NaN	NaN	Low	NaN	NaN
hsa-miR-4497	0	0	0	0	0	0	0	0	0	0	0	0	0	0	0	0	0	0	0	0	0	0	0	0	0	0	0	0	0	NaN	NaN	NaN	NaN	Low	NaN	NaN
hsa-miR-4498	0	0	0	0	0	0	0	0	0	0	0	0	0	0	0	0	0	0	0	0	0	0	0	0	0	0	0	0	0	NaN	NaN	NaN	NaN	Low	NaN	NaN
hsa-miR-4419b	0	0	0	0	0	0	0	0	0	0	0	0	0	0	0	0	0	0	0	0	0	0	0	0	0	0	0	0	0	NaN	NaN	NaN	NaN	Low	NaN	NaN
hsa-miR-4499	0	0	0	0	0	0	0	0	0	0	0	0	0	0	0	0	0	0	0	0	0	0	0	0	0	0	0	0	0	NaN	NaN	NaN	NaN	Low	NaN	NaN
hsa-miR-4500	0	0	0	0	0	0	0	0	0	0	0	0	0	0	0	0	0	0	0	0	0	0	0	0	0	0	0	0	0	NaN	NaN	NaN	NaN	Low	NaN	NaN
hsa-miR-4501	0	0	0	0	0	0	0	0	0	0	0	0	0	0	0	0	0	0	0	0	0	0	0	0	0	0	0	0	0	NaN	NaN	NaN	NaN	Low	NaN	NaN
hsa-miR-4502	0	0	0	0	0	0	0	0	0	0	0	0	0	0	0	0	0	0	0	0	0	0	0	0	0	0	0	0	0	NaN	NaN	NaN	NaN	Low	NaN	NaN
hsa-miR-4503	0	0	0	0	0	0	0	0	0	0	0	0	0	0	0	0	0	0	0	0	0	0	0	0	0	0	0	0	0	NaN	NaN	NaN	NaN	Low	NaN	NaN
hsa-miR-4504	0	0	0	0	0	0	0	0	0	0	0	0	0	0	0	0	0	0	0	0.573667	0	0	0	0	0	1.69272	0	0	0.0809424	0.483395	0.629069	0.442232	NaN	Low	0.0675074	0.0943774
hsa-miR-4505	0	0	0	0	0	0	0	0	0	0	0	0	0	0	0	0	0	0	0	0	0	0	0	0	0	0	0	0	0	NaN	NaN	NaN	NaN	Low	NaN	NaN
hsa-miR-4506	0	0	0	0	0	0	0	0	0	0	0	0	0	0	0	0	0	0	0	0	0	0	0	0	0	0	0	0	0	NaN	NaN	NaN	NaN	Low	NaN	NaN
hsa-miR-2392	0	0	0	0	0	0	0	0	0	0	0	0	0	0	0	0	0	0	0	0	0	0	0	0	0	0	0	0	0	NaN	NaN	NaN	NaN	Low	NaN	NaN
hsa-miR-4507	0	0	0	0	0	0	0	0	0	0	0	0	0	0	0	0	0	0	0	0	0	0	0	0	0	0	0	0	0	NaN	NaN	NaN	NaN	Low	NaN	NaN
hsa-miR-4508	0	0	0	0	0	0	0	0	0	0	0	0	0	0	0	0	0	0	0	0	0	0	0	0	0	0	0	0	0	NaN	NaN	NaN	NaN	Low	NaN	NaN
hsa-miR-4509	0	0	0	0	0	0	0	0	0	0	0	0	0	0	0	0	0	0	0	0	0	0	0	0	0	0	0	0	0	NaN	NaN	NaN	NaN	Low	NaN	NaN
hsa-miR-4510	0	0	0	0	0	0	0	0	0	0	0	0	0	0	0	0	0	0	0	0	0	0	0	0	0	0	0	0	0	NaN	NaN	NaN	NaN	Low	NaN	NaN
hsa-miR-4511	0	0	0	0	0	0	0	0.405147	0	0	0	0	0	0	0.913615	0	0	0.657251	0	0	0	0	0	0	0	2.25696	0	0	0.151178	0.669239	0.864311	0.438752	NaN	Low	0.116729	0.185626
hsa-miR-4512	0	0	0	0	0	0	0	0	0	0	0	0	0	0	0	0	0	0	0	0	0	0	0	0	0	0	0	0	0	NaN	NaN	NaN	NaN	Low	NaN	NaN
hsa-miR-4513	0	0	0	0	0	0	0	0	0	0	0	0	0	0	0	0	0	0	0	0	0	0	0	0	0	0	0	0	0	NaN	NaN	NaN	NaN	Low	NaN	NaN
hsa-miR-4514	0	0	0	0	0	0	0	0	0	0	0	0	0	0	0	0	0	0	0	0	0	0	0	0	0	0	0	0	0	NaN	NaN	NaN	NaN	Low	NaN	NaN
hsa-miR-4515	0	0	0	0	0	0	0	0	0	0	0	0	0	0	0	0	0	0	0	0	0	0	0	0	0	0	0	0	0	NaN	NaN	NaN	NaN	Low	NaN	NaN
hsa-miR-4516	0	0	0	0	0	0	0	0	0	0	0	0	0	0	0	0	0	0	0	0	0	0	0	0	0	0	0	0	0	NaN	NaN	NaN	NaN	Low	NaN	NaN
hsa-miR-4517	0	0	0	0	0	0	0	0	0	0	0	0	0	0	0	0	0	0	0	0	0	0	0	0	0	0	0	0	0	NaN	NaN	NaN	NaN	Low	NaN	NaN
hsa-miR-4518	0	0	0	0	0	0	0	0	0	0	0	0	0	0	0	0	0	0	0	0	0	0	0	0	0	0	0	0	0	NaN	NaN	NaN	NaN	Low	NaN	NaN
hsa-miR-4519	0	0	0	0	0	0	0	0	0	0	0	0	0	0	0	0	0	0	0	0	0	0	0	0	0	0	0	0	0	NaN	NaN	NaN	NaN	Low	NaN	NaN
hsa-miR-4520-5p	0	0	0	0	0	0	0	0	0	0	0	0	0	0	0	0	0	0	0	0	0	0	0	0	0	0	0	0	0	NaN	NaN	NaN	NaN	Low	NaN	NaN
hsa-miR-4520-3p	0	0	0	0	0	0	0	0	0	0	0	0	0	0	0	0	0	0	0	0	0	0	0	0	0	0	0	0	0	NaN	NaN	NaN	NaN	Low	NaN	NaN
hsa-miR-4521	0	0	0	0	0	0	0	0	0	0	0	0	0	0	0	0	0	0	0	0	0	0	0	0	0	0	0	0	0	NaN	NaN	NaN	NaN	Low	NaN	NaN
hsa-miR-1269b	0	0	0	0	0	0	0	0	0	0	0	0	0	0	0	0	0	0	0	0	0	0	0	0	0	0	0	0	0	NaN	NaN	NaN	NaN	Low	NaN	NaN
hsa-miR-4522	0	0	0	0	0	0	0	0.810294	0	0	0	0	0	0	0	0	1.18514	0	0	0	0	0	0	0	0	0	0	0	0.0712656	-0.262148	0.634014	0.67926	NaN	Low	0.0777226	0.0648086
hsa-miR-4523	0	1.31206	0	0	0	0	0	0	0	0	0	0	0	0	0	0	0	0.657251	0	0	0	0	0	0	0	0	0	0	0.0703326	-0.261779	0.633415	0.6794	NaN	Low	0.0766961	0.0639691
hsa-miR-4524a-5p	0	0	0	0	0	0	0	0	0	0	0	0	0	0	0	0	0	0	0	0	0	0	0	0	0	0	0	0	0	NaN	NaN	NaN	NaN	Low	NaN	NaN
hsa-miR-4524a-3p	0	0	0	0	0	0	0	0	0	0	0	0	0	0	0	0	0	0	0	0	0	0	0	0	0	0	0.755122	0	0.0269687	0.312067	0.406542	0.442716	NaN	Low	0.0240632	0.0298741
hsa-miR-4525	0	0	0	0	0	0	0	0	0	0	0	0	0	0	0	0	0	0	0	0	0	0	0	0	0	0	0	0	0	NaN	NaN	NaN	NaN	Low	NaN	NaN
hsa-miR-4526	0	0	0	0	0	0	0	0.810294	0	0	0	0	0	0.770307	0	0	0	0	0	0.382445	0	0	0	0	0	0	0	0	0.0701088	-0.360593	0.713149	0.613113	NaN	Low	0.0788251	0.0613925
hsa-miR-4527	0	0	0	0	0	0	0	0	0	0	0	0	0	0	0	0	0	0	0	0	0	0	0	0	0	0	0	0	0	NaN	NaN	NaN	NaN	Low	NaN	NaN
hsa-miR-4528	0	0	0	0	0	0	0	0	0	0	0	0	0	0	0	0	0	0	0	0	0	0	0	0	0	0	0	0	0	NaN	NaN	NaN	NaN	Low	NaN	NaN
hsa-miR-4529-5p	0	0	0	0	0	0	0	0	0	0	0	0	0	0	0	0	0	0	0	0	0	0	0	0	0	0	0	0	0	NaN	NaN	NaN	NaN	Low	NaN	NaN
hsa-miR-4529-3p	0	0	0	0	0	0	0	0	0	0	0	0	0	0	0	0	0	0	0	0	0	0	0	0	0	0	0	0	0	NaN	NaN	NaN	NaN	Low	NaN	NaN
hsa-miR-4530	0	0	0	0	0	0	0	0	0	0	0	0	0	0	0	0	0	0	0	0	0	0	0	0	0	0	0	0	0	NaN	NaN	NaN	NaN	Low	NaN	NaN
hsa-miR-4531	0	0	0	0	0	0	0	0	0	0	0	0	0	0	0	0	0	0	0	0	0	0	0	0	0	0	0	0	0	NaN	NaN	NaN	NaN	Low	NaN	NaN
hsa-miR-4532	0	0	0	0	0	0	0	0	0	0	0	0	0	0	0	0	0	0	0	0	0	0	0	0	0	0	0	0	0	NaN	NaN	NaN	NaN	Low	NaN	NaN
hsa-miR-4533	0	0	0	0	0	0	0	0	0	0	0	0	0	0	0	0	0	0	0	0	0	0	0	0	0	0	0	0	0	NaN	NaN	NaN	NaN	Low	NaN	NaN
hsa-miR-4534	0	0	0	0	0	0	0	0	0	0	0	0	0	0	0	0	0	0	0	0	0	0	0	0	0	0	0	0	0	NaN	NaN	NaN	NaN	Low	NaN	NaN
hsa-miR-378i	0	0.656031	0	0.641942	0	0	0	2.02574	1.54865	1.58193	0	1.28016	0.721247	11.5546	0.913615	5.72987	5.92571	0.657251	4.52425	7.84011	1.72221	0	0	2.52646	4.8875	0	0.755122	0	1.98187	-0.559896	0.789853	0.478411	NaN	Low	2.36169	1.60205
hsa-miR-4535	0	0	0	0	0	0	0	0	0	0	0	0	0	0	0	0	0	0	0	0	0	0	0	0	0	0	0	0	0	NaN	NaN	NaN	NaN	Low	NaN	NaN
hsa-miR-548am-5p	0	0	0	0	0	0	0	0	0	0	0	0	0	0	0.913615	0	0	0	0	0	0	0	0	0	0	0	0	0	0.0326291	-0.0997782	0.42158	0.812907	NaN	Low	0.033757	0.0315012
hsa-miR-548am-3p	0	0	0	0	0	0	0	0	0	0	0	0.42672	0	0	0	0	0	0	0	0.956111	0	0	0	0	0	0	1.51024	0	0.103324	0.373334	0.742565	0.615131	NaN	Low	0.0900294	0.116619
hsa-miR-1587	0	0	0	0	0	0	0	0	0	0	0	0	0	0	0	0	0	0	0	0	0	0	0	0	0	0	0	0	0	NaN	NaN	NaN	NaN	Low	NaN	NaN
hsa-miR-4536-5p	0	0	0	0	0	0	0	0	0	0	0	0.42672	0	0	0	0	1.18514	0	0	0	0	0	0	0	0	0	0	0	0.0575665	-0.224858	0.598181	0.70699	NaN	Low	0.0620436	0.0530894
hsa-miR-4536-3p	0	0	0	0	0	0	0	0	0	0	0	0	0	0	0	0	0	0	0	0	0	0	0	0	0	0	0	0	0	NaN	NaN	NaN	NaN	Low	NaN	NaN
hsa-miR-548an	0	0	0	0	0	0	0	0	0	0	0	0	0	0	0	0	0	0	0	0	0	0	0	0	0	0	0	0	0	NaN	NaN	NaN	NaN	Low	NaN	NaN
hsa-miR-4537	0	0	0	0	0	0	0	0	0	0	0	0	0	0	0	0	0	0	0	0	0	0	0	0	0	0	0	0	0	NaN	NaN	NaN	NaN	Low	NaN	NaN
hsa-miR-4538	0	0	0	0	0	0	0	0	0	0	0	0	0	0	0	0	0	0	0	0	0	0	0	0	0	0	0	0	0	NaN	NaN	NaN	NaN	Low	NaN	NaN
hsa-miR-4539	0	0	0	0	0	0	0	0	0	0	0	0	0	0	0	0	0	0	0	0	0	0	0	0	0	0	0	0	0	NaN	NaN	NaN	NaN	Low	NaN	NaN
hsa-miR-4540	0	0	0	0	0	0	0	0	0	0	0	0	0	0	0	0	0	0	0	0	0	0	0	0	0	0	0	0	0	NaN	NaN	NaN	NaN	Low	NaN	NaN
hsa-miR-3960	0	0	0	0	0	0	0	0	0	0	0	0	0	0	0	0	0	0	0	0	0	0	0	0	0	0	0	0	0	NaN	NaN	NaN	NaN	Low	NaN	NaN
hsa-miR-3972	0	0	0	0	0	0	0	0	0	0	0	0	0	0	0	0	0	0	0	0	0	0	0	0	0	0	0	0	0	NaN	NaN	NaN	NaN	Low	NaN	NaN
hsa-miR-3973	0	0	0	0	0	0	0	0	0	0	0	0	0	0	0	0	0	0	0	0	0	0	0	0	0	0	0	0	0	NaN	NaN	NaN	NaN	Low	NaN	NaN
hsa-miR-3974	0	0	0	0	0	0	0	0	0	0	0	0	0	0	0	0	0	0	0	0	0	0	0	0	0	0	0	0	0	NaN	NaN	NaN	NaN	Low	NaN	NaN
hsa-miR-3975	0	0	0	0	0	0	0	0	0	0	0	0	0	0	0	0	0	0	0	0	0	0	0	0	0	0	0	0	0	NaN	NaN	NaN	NaN	Low	NaN	NaN
hsa-miR-3976	0	0	0	0	0	0	0	0	0	0	0	0	0	0	0	0	0	0	0	0	0	0	0	0	0	0	0	0	0	NaN	NaN	NaN	NaN	Low	NaN	NaN
hsa-miR-3977	0	0	0	0	0	0	0	0	0	0	0	0	0	0	0	0	0	0	0	0	0	0	0	0	0	0	0	0	0	NaN	NaN	NaN	NaN	Low	NaN	NaN
hsa-miR-3978	0	0	0	0	0	0	0	0	0	0	0	0	0	0	0	0	0	0	0	0	0	0	0	0	0	0	0	0	0	NaN	NaN	NaN	NaN	Low	NaN	NaN
hsa-miR-4632-5p	0	0	0	0	0	0	0	0	0	0	0	0	0	0	0	0	0	0	0	0	0	0	0	0	0	0	0	0	0	NaN	NaN	NaN	NaN	Low	NaN	NaN
hsa-miR-4632-3p	0	0	0	0	0	0	0	0	0	0	0	0	0	0	0	0	0	0	0	0	0	0	0	0	0	0	0	0	0	NaN	NaN	NaN	NaN	Low	NaN	NaN
hsa-miR-4633-5p	0	0	0	0	0	0	0	0	0	0	0	0	0	0	0	0	0	0	0	0	0	0	0	0	0	0	0	0	0	NaN	NaN	NaN	NaN	Low	NaN	NaN
hsa-miR-4633-3p	0	0	0	0	0	0	0	0	0	0	0	0	0	0	0	0	0	0	0	0	0	0	0	0	0	0	0	0	0	NaN	NaN	NaN	NaN	Low	NaN	NaN
hsa-miR-4634	0	0	0	0	0	0	0	0	0	0	0	0	0	0	0	0	0	0	0	0	0	0	0	0	0	0	0	0	0	NaN	NaN	NaN	NaN	Low	NaN	NaN
hsa-miR-4635	0	0	0	0	0	0	0	0	0	0	0	0	0	0	0	0	0	0.657251	0	0	0	0	0	0	0	0	0	0	0.0234733	-0.0758745	0.372028	0.838394	NaN	Low	0.0240904	0.0228561
hsa-miR-4636	0	0	0	0.641942	0	0	0	0	0	0	0	0	0	0	0	0	0	0	0	0	0	0	0	0	0	0	0	0	0.0229265	-0.074353	0.368559	0.84012	NaN	Low	0.0235172	0.0223359
hsa-miR-4637	0	0	1.7268	0	0	0	0	0	0	0	0	0	0	0.770307	1.82723	0	0	0	0	0	0	0	0	0	0	3.94968	0	0	0.295501	0.613313	0.90121	0.496161	NaN	Low	0.233619	0.357383
hsa-miR-4638-5p	0	0	0	0	0	0	0	0	0	0	0	0	0	0.385153	0	0	0	0	0	0	0	0	0	0	0	0	0.755122	0	0.0407241	0.268165	0.519631	0.605807	NaN	Low	0.0369501	0.0444981
hsa-miR-4638-3p	0	0	0	0	0	0	0	0	0	0	0	0	0	0	0	0	0	0	0	0	0	0	0	0	0	0	0	0	0	NaN	NaN	NaN	NaN	Low	NaN	NaN
hsa-miR-4639-5p	0	0	0	0	0	0	0	0	0	0	0	0	0	0	0	0	0	0	0	0	0	0	0	0	0	0	0	0	0	NaN	NaN	NaN	NaN	Low	NaN	NaN
hsa-miR-4639-3p	0	0	0	0	0	0	0	0	0	0	0	0	0	0	0	0	0	0	0	0	0	0	0	0	0	0	0	0	0	NaN	NaN	NaN	NaN	Low	NaN	NaN
hsa-miR-4640-5p	0	0	0	0	0	0	0	0	0	0	0	0	0	0	0	0	0	0	0	0	0	0	0	0	0	0	0	0	0	NaN	NaN	NaN	NaN	Low	NaN	NaN
hsa-miR-4640-3p	0	0	0	0	0	0	0	0	0	0	0	0	0	0	0	0	0	0	0	0	0	0	0	0	0	0	0	0	0	NaN	NaN	NaN	NaN	Low	NaN	NaN
hsa-miR-4641	0	0	0	0	0	0	0	0	0	0	0	0	0	0	0	0	0	0	0	0	0	0	0	0	0	0	0	0	0	NaN	NaN	NaN	NaN	Low	NaN	NaN
hsa-miR-4642	0	0	0	0	0	0	0	0	0	0	0	0	0	0	0	0	0	0	0	0	0	0	0	0	0	0	0	0	0	NaN	NaN	NaN	NaN	Low	NaN	NaN
hsa-miR-4643	0	0	0	0	0	0	0	0	0	0	0	0	0	0	0	0	0	0	0	0	0	0	0	0	0	0	0	0	0	NaN	NaN	NaN	NaN	Low	NaN	NaN
hsa-miR-4644	0	0	0	0	0	0	0	0	0	0	0	0	0	0	0	0	0	0	0	0	0	0	0	0	0	0	0	0	0	NaN	NaN	NaN	NaN	Low	NaN	NaN
hsa-miR-4645-5p	0	0	0	0	0	0	0	0	0	0	0	0	0	0	0	0	0	0	0	0	0	0	0	0	0	0	0	0	0	NaN	NaN	NaN	NaN	Low	NaN	NaN
hsa-miR-4645-3p	0	0	0	0	0	0	0	0	0	0	0	0	0	0	0	0	0	0	0	0	0	0	0	0	0	0	0	0	0	NaN	NaN	NaN	NaN	Low	NaN	NaN
hsa-miR-4646-5p	0	0	0	0.641942	0.787019	0	0	0	0	2.10925	0	0	0	0	0	0	0	0	0	0.191222	0	0	0	0	0	0	0	0	0.133194	-0.627195	0.840752	0.455672	NaN	Low	0.161699	0.104689
hsa-miR-4646-3p	0	0	0	0	0	0	0	0	0	0	0	0	0	0	0	0	0	0	0	0	0	0	0	0	0	0	0	0	0	NaN	NaN	NaN	NaN	Low	NaN	NaN
hsa-miR-4647	0	0	0	0	0	0	0	0	0	0	0	0	0	0	0	0	0	0	0	0	0	0	0	0	0	0	0	0	0	NaN	NaN	NaN	NaN	Low	NaN	NaN
hsa-miR-4648	0	1.31206	0	0	1.57404	0	0	0	0	0	0	0	0	0	0	0	0	0	0	0	0	0	0	1.26323	0	0	0	6.69605	0.387335	1.13957	0.92063	0.215784	NaN	Low	0.241846	0.532824
hsa-miR-4649-5p	0	0	0	0	0	0	0	0	0	0	0	0	0	0	0	0	0	0	0	0	0	0	0	0	0	0	0	0	0	NaN	NaN	NaN	NaN	Low	NaN	NaN
hsa-miR-4649-3p	0	0	0	0	0	0	0	0.405147	0	0	0	0	0	0	0	0	0	0.657251	0	0.191222	0	0	0	0	0	0	0	0	0.0447722	-0.265784	0.640622	0.678226	NaN	Low	0.0488847	0.0406596
hsa-miR-4650-5p	0	0	0	0	0	0	0	0	0	0	0	0	0	0	0	0	0	0	0	0	0	0	0	0	0	0	0	0	0	NaN	NaN	NaN	NaN	Low	NaN	NaN
hsa-miR-4650-3p	0	0	0	0	0	0	0	0	0	0	0	0	0	0	0	0	0	0	0	0	0	0	0	0	0	0	0	0	0	NaN	NaN	NaN	NaN	Low	NaN	NaN
hsa-miR-4651	0	0	0	0	0	0	0	0	0	0	0	0	0	0	0	0	0	0	0	0	0	0	0	0	0	0	0	0	0	NaN	NaN	NaN	NaN	Low	NaN	NaN
hsa-miR-4652-5p	0	0	0	0	0	0	0	0	0	0	0	0	0	0	0	0	0	0	0	0	0	0	0	0	0	0	0	0	0	NaN	NaN	NaN	NaN	Low	NaN	NaN
hsa-miR-4652-3p	0	0	0	0	0	0	0	0	0	0	0	0	0	0	0	0	0	0	0	0	0	0	0	0	0	0	0	0	0	NaN	NaN	NaN	NaN	Low	NaN	NaN
hsa-miR-4653-5p	0	0	0	0	0	0	0	0	0	0	0	0	0	0	0	0	0	0	0	0	0	0	0	0	0	0	0	0	0	NaN	NaN	NaN	NaN	Low	NaN	NaN
hsa-miR-4653-3p	0	0	0	0	0	0	0	0	0	0	0	0	0	0	0	0	0	0	0	0	0	0	0	0	0	0	0	0	0	NaN	NaN	NaN	NaN	Low	NaN	NaN
hsa-miR-4654	0	0	0	0	0	0	0	0	0	0	0	0	0	0	0	0	0	0	0	0	0	0	0	0	0	0	0	0	0	NaN	NaN	NaN	NaN	Low	NaN	NaN
hsa-miR-4655-5p	0	0	0	0	0	0	0	0	0	0	0	0	0	0	0	0	0	0	0	0	0	0	0	0	0	0	0	0	0	NaN	NaN	NaN	NaN	Low	NaN	NaN
hsa-miR-4655-3p	0	0	0	0	0	0	0	0	0	0	0	0	0	0	0	0	0	0	0	0	0	0	0	0	0	0	0	0	0	NaN	NaN	NaN	NaN	Low	NaN	NaN
hsa-miR-4656	0	0	0	0	0	0	0	0	0	0	0	0	0	0	0	0	0	0	0	0	0	0	0	0	0	0	0	0	0	NaN	NaN	NaN	NaN	Low	NaN	NaN
hsa-miR-4657	0	0	0	0.641942	0	0	1.10583	0	0	0	0	0	0	0	0	0	0	0	0	0.956111	0	0	0	0	0	0	0	0	0.0965674	-0.421067	0.749856	0.574435	NaN	Low	0.11056	0.0825745
hsa-miR-4658	0	0	0	0	0	0	0	0	0	0	0	0.85344	0	0	0	0	0	0	0	0.191222	0	0	0	0	0.698214	0	0	0	0.0622456	0.183626	0.673569	0.785148	NaN	Low	0.0582896	0.0662015
hsa-miR-4659a-5p	0	0	0	0	0	0	0	0.405147	0	1.05462	0	0	0	0	0	0	0	0	0	0	0	0	0	0	0	0	0	0	0.0521347	-0.214519	0.586524	0.714554	NaN	Low	0.0560036	0.0482657
hsa-miR-4659a-3p	0	0	0	0	0	0	0	0	0	0	0	0	0	0	0	0	0	0	0	1.14733	0	0	0	0	0	0	0	0	0.0409762	-0.11759	0.452636	0.795027	NaN	Low	0.0426452	0.0393072
hsa-miR-4660	0	0	0	0.641942	0	0	0	0	0	0	0	0	0	0	0	1.14597	0	0	0	0.764889	0	0	0	0	0	1.12848	0	0	0.131475	0.197384	0.83789	0.813764	NaN	Low	0.122495	0.140454
hsa-miR-4661-5p	0	0	0	0	0	0	0	0	0	0	0	0	1.44249	0	0	0	0	1.3145	0	0	0	0	0	0	0	0	0	0	0.0984641	-0.323779	0.683941	0.635926	NaN	Low	0.109467	0.0874613
hsa-miR-4661-3p	0	0	0	0	0	0	0	0	0	0	0	0	0	0	0	0	0	0	0	0	0	0	0	0	0	0	0	0	0	NaN	NaN	NaN	NaN	Low	NaN	NaN
hsa-miR-4662a-5p	0	2.62412	9.49742	27.6035	3.14808	1.05193	4.42334	3.24118	6.19462	3.69118	6.66112	11.5214	1.44249	4.62184	0.913615	3.43792	3.55543	3.94351	2.26213	1.52978	5.74069	2.70282	15.08	8.84261	18.8518	3.94968	8.30635	0	5.88709	0.572052	0.542751	0.291889	NaN	Low	4.73498	7.0392
hsa-miR-4662a-3p	0	0	0	0	0	0	0	0	0	0	0	0	0	0	0	0	0	0	0	0	0	0	30.16	0	0	0	0	0	1.07714	0.75138	0.610752	0.218602	NaN	Low	0.802819	1.35147
hsa-miR-4659b-5p	0	0	0	0	0	0	0	0	0	0	0	0	0	0	0	0	0	0	0	0	0	0	0	0	0	0	0	0	0	NaN	NaN	NaN	NaN	Low	NaN	NaN
hsa-miR-4659b-3p	0	0	0	0	0	0	0	0	0	0	0	0	0	0	0	0	0	0	0	0	0	0	0	0	0	0	0	0	0	NaN	NaN	NaN	NaN	Low	NaN	NaN
hsa-miR-4663	0	0	0	0	0	0	0	0	0	0	0	0	0	0	0	0	0	0	0	0	0	0	0	0	0	0	0	0	0	NaN	NaN	NaN	NaN	Low	NaN	NaN
hsa-miR-4662b	0	0	0	0	0	0	0	0	0	0	0	0	0	0	0	0	0	0	0	0	0	0	0	0	0	0	0	0	0	NaN	NaN	NaN	NaN	Low	NaN	NaN
hsa-miR-4664-5p	0	0	0	0	0	0	0	0	0	0	0	0	0	0	0	0	0	0	0	0.573667	0	0	0	0	0	0	0	0	0.0204881	-0.066358	0.349194	0.849284	NaN	Low	0.0209592	0.020017
hsa-miR-4664-3p	0	0	0	0	0.787019	0	0	0	0	0	0	0	0	0	0	0	0	0	0	4.01567	0	0	0	0	0	1.12848	0	3.34802	0.3314	0.420175	0.897148	0.639537	NaN	Low	0.283479	0.37932
hsa-miR-4665-5p	0	0	0	0	0	0	0	0	0	0	0	0	0	0	0	0	0	0	0	0	0	0	0	0	0	0	0	0	0	NaN	NaN	NaN	NaN	Low	NaN	NaN
hsa-miR-4665-3p	0	0	0	0	0	0	0	0	0	0	0	0	0	0	0	0	0	0	0	0	0	0	0	0	0	0	0	0	0	NaN	NaN	NaN	NaN	Low	NaN	NaN
hsa-miR-4666a-5p	0	0	0	0	0	0	0	0	0	0	0	0	0	0	0	0	0	0	0	0	0	0	0	0	0	0	0	0	0	NaN	NaN	NaN	NaN	Low	NaN	NaN
hsa-miR-4666a-3p	0	0	0	0	0	0	0	0	0	0	0	0	0	0	0	0	0	0	0	0	0	0	0	0	0	0	0	0	0	NaN	NaN	NaN	NaN	Low	NaN	NaN
hsa-miR-4667-5p	0	0	0	1.92583	0	0	0	0	0	0	0	0.42672	0	0	0	0	0	0	0	0.382445	0	0	0	0	0	1.12848	0	0	0.137981	0.151573	0.843537	0.857398	NaN	Low	0.130739	0.145223
hsa-miR-4667-3p	0	0	0	0	0	0	0	0	0	0	0	0	0	0	0	0	0	0	0	0	0	0	0	0	0	0	0	0	0	NaN	NaN	NaN	NaN	Low	NaN	NaN
hsa-miR-4668-5p	0	0	0	0	0	0	2.21167	0	0	0	0	0	0	0	0	0	0	0	0	0	0	0	0	0	0	0	0	0	0.0789882	-0.19535	0.562068	0.728173	NaN	Low	0.0843278	0.0736486
hsa-miR-4668-3p	0	0	0	0	0	0	0	0	0	0	0	0	0	0	0	0	0	0	0	0	0	0	0	0	0	0	0	0	0	NaN	NaN	NaN	NaN	Low	NaN	NaN
hsa-miR-219b-5p	0	0	0	0	0	0	0	0	0	0	0	0	0	0	0	0	0	0	0	0.382445	0.574069	0	0	0	0	0	0	0	0.0341612	-0.15535	0.513835	0.762397	NaN	Low	0.0359987	0.0323237
hsa-miR-219b-3p	0	1.96809	0	0	0	0	0	0	0	0	0	0	0	0	0.913615	0	0	0	0	0.956111	0	0	0	0	0	0	0	0	0.137065	-0.512409	0.794218	0.518814	NaN	Low	0.161153	0.112977
hsa-miR-4669	0	0	0	0	0	0	0	0	0	0	0	0	0	0	0	0	0	0	0	0	0	0	0	0	0	0	0	0	0	NaN	NaN	NaN	NaN	Low	NaN	NaN
hsa-miR-4670-5p	0	0	0	0	0	0	0	0	0	0	0	0	0	0	0	0	0	0	0	0	0	0	0	0	0	0	0	0	0	NaN	NaN	NaN	NaN	Low	NaN	NaN
hsa-miR-4670-3p	0	0	0	0.641942	0	0	0	0	0	0	0	0	0	0.385153	0	0	0	0.657251	0	0	0	0	0	0	0	0	0.755122	0	0.0871239	0.151337	0.795555	0.84913	NaN	Low	0.0825585	0.0916893
hsa-miR-4671-5p	0	0	0	0	0	0	0	0	0	0	0	0	0	0	0	0	0	0	0	0	0	0	0	0	0	0	0	0	0	NaN	NaN	NaN	NaN	Low	NaN	NaN
hsa-miR-4671-3p	0	0	0	0	0	0	0	0	0	0	0	0	0	0.385153	0	0	0	0	0	0.764889	0	0	0	10.1058	4.8875	1.12848	0	3.34802	0.736424	3.1374	0.936062	0.000803165	NaN	Low	0.1503	1.32255
hsa-miR-4672	0	1.96809	0	0	0.787019	2.10386	0	0.405147	0	0.527312	0	0	0	0	0	0	0	0.657251	0	0	0	0	0	0	0	1.69272	0	0	0.290764	0.0289911	0.954353	0.975766	NaN	Low	0.287843	0.293686
hsa-miR-4673	0	0	0	0	0	0	0	0	0	0	0	0	0	0	0	0	0	0	0	0	0	0	0	0	0	0	0	0	0	NaN	NaN	NaN	NaN	Low	NaN	NaN
hsa-miR-4674	0	0	0	0	0	0	0	0	0	0	0	0	0	0	0	0	0	0	0	0	0	0	0	0	0	0	0	0	0	NaN	NaN	NaN	NaN	Low	NaN	NaN
hsa-miR-4675	0	0	0	0	0	0	0	0	0	0	0	0	0	0	0	0	0	0	0	0	0	0	0	0	0	0	0	0	0	NaN	NaN	NaN	NaN	Low	NaN	NaN
hsa-miR-4676-5p	0	0	0	0	0	0	0	0	0	0	0	0	0	0	0	0	0	0	0	0	0	0	0	0	0	0	0	0	0	NaN	NaN	NaN	NaN	Low	NaN	NaN
hsa-miR-4676-3p	0	0	0	0	0	0	0	0.405147	0	0	0	0	0	0	0	0	0	0	0	0	0	0	0	0	0	0	0	0	0.0144695	-0.0493416	0.304029	0.871075	NaN	Low	0.014717	0.0142221
hsa-miR-4677-5p	0	0	0	0	0	0	0	0	0	0	0	0	0	0	0	0	0	0	0	0	0	0	0	0	0	0	0	0	0	NaN	NaN	NaN	NaN	Low	NaN	NaN
hsa-miR-4677-3p	0	0	0.863402	0	0	0	6.63501	3.64632	6.19462	2.10925	1.33222	1.28016	0.721247	0	2.74085	1.14597	0	1.97175	0	0.191222	1.72221	5.40563	0	1.26323	0	0.564241	0	0	1.34955	-0.527892	0.832842	0.526183	NaN	Low	1.59373	1.10536
hsa-miR-4678	0	0	0	0	0	0	0	0	0	0	0	0	0	0	0	0	0	0	0	0	0	0	0	0	0	0	0	0	0	NaN	NaN	NaN	NaN	Low	NaN	NaN
hsa-miR-4679	0	0	0	0	0	0	0	0	0	0	0	0	0	0	0	0	0	0	0	0	0	0	0	0	0	0	0	0	0	NaN	NaN	NaN	NaN	Low	NaN	NaN
hsa-miR-4680-5p	0	0	0	0	0	0	0	0	0	0	0	0	0	0	0	0	0	0	0	0	0	0	0	0	0	0	0	0	0	NaN	NaN	NaN	NaN	Low	NaN	NaN
hsa-miR-4680-3p	0	0	0	0	0	0	0	0	0	0	0	0	0	0	0	0	0	0	0	0	0	0	0	0	0	0	0	0	0	NaN	NaN	NaN	NaN	Low	NaN	NaN
hsa-miR-4681	0	0	0	0	0	0	0	0	0	0	0	0	0	0	0	0	0	0	0	0	0	0	0	0	0	0	0	0	0	NaN	NaN	NaN	NaN	Low	NaN	NaN
hsa-miR-4682	0	0	0	0	0	0	0	0	0	0	0	0	0	0.770307	0	0	0	0	0	0.191222	0	0	0	0	0	0	0	0	0.0343403	-0.156803	0.51577	0.761115	NaN	Low	0.0362047	0.032476
hsa-miR-4683	0	0	0	0	0	0	0	0	0	0	0	0	0	0	0	0	0	0	0	0	0	0	0	0	0	0	0	0	0	NaN	NaN	NaN	NaN	Low	NaN	NaN
hsa-miR-4684-5p	0	0	0	0	0	0	0	0	0	0	0	0	0	0	0	0	0	0	0	0	0	0	0	0	0	0	0	0	0	NaN	NaN	NaN	NaN	Low	NaN	NaN
hsa-miR-4684-3p	0	0	0	0	0	0	0	0	0	0	0	0	0	0	0	0	0	0	0	0	0	0	0	0	0	0	0	0	0	NaN	NaN	NaN	NaN	Low	NaN	NaN
hsa-miR-4685-5p	0	0	0	0	0	0	0	0	0	0	0	0	0	0	0	0	0	0	0	0	0	0	0	0	0	0	0	0	0	NaN	NaN	NaN	NaN	Low	NaN	NaN
hsa-miR-4685-3p	0	0	0	0	0	0	0	0	0	0	0	0	0	0	0	0	0	0	0	0	0	0	0	0	0	0	0	0	0	NaN	NaN	NaN	NaN	Low	NaN	NaN
hsa-miR-4686	0	0	0	0	0	0	0	0	0	0	0	0.42672	0	0	1.82723	0	0	0	0	0	0	0	0	0	0	0	0	0	0.0804982	-0.283641	0.652633	0.663846	NaN	Low	0.088386	0.0726105
hsa-miR-4687-5p	0	0	0	0	0	0	0	0	0	0	0	0	0	0	0.913615	0	0	0	0	0	0	0	0	0	0	0	0	0	0.0326291	-0.0997782	0.42158	0.812907	NaN	Low	0.033757	0.0315012
hsa-miR-4687-3p	0	0	0	0	0	0	0	0	0	0	0	0	0	0	0	0	0	0	0	0	0	0	0	0	0	0	0	0	0	NaN	NaN	NaN	NaN	Low	NaN	NaN
hsa-miR-1343-5p	0	0	0	0	0	0	0	0	0	0	0	0	0	0	0	0	0	0	0	0	0	0	0	0	0	0	0	0	0	NaN	NaN	NaN	NaN	Low	NaN	NaN
hsa-miR-1343-3p	0	0	0	0	0	0	0	0	0	0	0	0	0	0.385153	0	0	0	0	0	0	0	0	0	0	0	0	0	0	0.0137555	-0.0471001	0.297378	0.874154	NaN	Low	0.01398	0.013531
hsa-miR-4688	0	0	0	0	0	0	0	0	0	0	0	0	0	0	0	0	0	0	0	0	0	0	0	0	0	0	0	0	0	NaN	NaN	NaN	NaN	Low	NaN	NaN
hsa-miR-4689	0	0	0	0	0	0	0	0	0	0	0	0	0	0	0	0	0	0	0	0	0	0	0	0	0	0	0	0	0	NaN	NaN	NaN	NaN	Low	NaN	NaN
hsa-miR-4690-5p	0	0	0	0	0	0	0	0	0	0	0	0	0	0	0	0	0	0	0	0	0	0	0	0	0	0	0	0	0	NaN	NaN	NaN	NaN	Low	NaN	NaN
hsa-miR-4690-3p	0	0	0	0	0	0	0	0	0	0	0	0.42672	0	0	0	0	0	0	0	0	0	0	0	0	0	0	0	0	0.01524	-0.0517374	0.310947	0.867853	NaN	Low	0.0155132	0.0149668
hsa-miR-4691-5p	0	0	0	0	0	0	0	0	0	0	0	0	0	0	0	0	0	0	0	0	0	0	0	0	0	0	0	0	0	NaN	NaN	NaN	NaN	Low	NaN	NaN
hsa-miR-4691-3p	0	0	0	0	0	0	0	0	0	0	0	0	0	0	0	0	0	0	0	0	0	0	0	0	0	0	0	0	0	NaN	NaN	NaN	NaN	Low	NaN	NaN
hsa-miR-4692	0	0	0	0	0	0	0	0	0	0	0	0	0	0	0	0	0	0	0	0	0	0	0	0	0	0	0	0	0	NaN	NaN	NaN	NaN	Low	NaN	NaN
hsa-miR-4693-5p	0	0	0	0	0	0	0	0	0	0	0	0	0	0	0	0	0	0	0	0	0	0	0	0	0	0	0	0	0	NaN	NaN	NaN	NaN	Low	NaN	NaN
hsa-miR-4693-3p	0	0	0	0	0	0	0	0	0	0	0	0	0	0	0	0	0	0	0	0	0	0	0	0	0	0	0	0	0	NaN	NaN	NaN	NaN	Low	NaN	NaN
hsa-miR-4694-5p	0	0	0	0	0	0	0	0	0	0	0	0	0	0	0	0	0	0	0	0	0	0	0	0	0	0	0	0	0	NaN	NaN	NaN	NaN	Low	NaN	NaN
hsa-miR-4694-3p	0	0	0	0	0	0	0	0	0	0	0	0	0	0	0	0	0	0	0	0	0	0	0	0	0	0	0	0	0	NaN	NaN	NaN	NaN	Low	NaN	NaN
hsa-miR-4695-5p	0	0	0	0	0	0	0	0	0	0	0	0	0	0	0	0	0	0	0	0	0	0	0	0	0	0	0	0	0	NaN	NaN	NaN	NaN	Low	NaN	NaN
hsa-miR-4695-3p	0	0	0	0	0	0	0	0	0	0	0	0	0	0	0	0	0	0	0	0	0	0	0	0	0	0	0	0	0	NaN	NaN	NaN	NaN	Low	NaN	NaN
hsa-miR-4696	0	0	0	0	0	0	0	0	0	0	0	0	0	0	0	0	0	0	0	0	0	0	0	0	0	0	0	0	0	NaN	NaN	NaN	NaN	Low	NaN	NaN
hsa-miR-4697-5p	0	0	0	0	0	0	0	0	0	0	0	0	0	0	0	0	0	0	0	0	0	0	0	0	0	0	0	0	0	NaN	NaN	NaN	NaN	Low	NaN	NaN
hsa-miR-4697-3p	0	0	0	0	0	0	0	0	4.64596	0	0	0	0	0	0	0	0	0	0	0	0	0	0	0	0	0	0	0	0.165927	-0.308313	0.668631	0.644719	NaN	Low	0.18359	0.148265
hsa-miR-4698	0	0	0	0	0	0	0	0	0	0	0	0	0	0	0	0	0	0	0	0	0	0	0	0	0	0	0	0	0	NaN	NaN	NaN	NaN	Low	NaN	NaN
hsa-miR-4699-5p	0	0	0	0	0	0	0	0	0	0	0	0	0	0	0	0	0	0	0	0	0	0	0	0	0	0	0.755122	0	0.0269687	0.312067	0.406542	0.442716	NaN	Low	0.0240632	0.0298741
hsa-miR-4699-3p	0	0	0	0.641942	0	0	0	0	0	0	0	0	0	2.31092	0	0	0	0	0	0	0	0	0	0	0	0	0	0	0.105459	-0.337471	0.693351	0.626454	NaN	Low	0.117738	0.093181
hsa-miR-4700-5p	0	0	0	0	0	0	0	0	0	0	0	0	0	0	0	0	0	0	0	0	0	0	0	0	0	0	0	0	0	NaN	NaN	NaN	NaN	Low	NaN	NaN
hsa-miR-4700-3p	0	0	0	0	0	0	0	0	0	0	0	0	0	0	0	0	0	0	0	0	0	0	0	0	0	0	0	0	0	NaN	NaN	NaN	NaN	Low	NaN	NaN
hsa-miR-4701-5p	0	0	0	0	0	0	0	0	0	0	0	0	0	0	0	0	0	0	0	0	0	0	0	0	0	0	0	0	0	NaN	NaN	NaN	NaN	Low	NaN	NaN
hsa-miR-4701-3p	0	0	0	0	0	0	0	0	0	0	0	0	0	0	0	0	0	0	0	0	0	0	0	0	0	0	0	0	0	NaN	NaN	NaN	NaN	Low	NaN	NaN
hsa-miR-4703-5p	0	0	0	0	0	0	0	0	0	0	0	0	0	0	0	0	0	0	0	0	0	0	0	0	0	0	0	0	0	NaN	NaN	NaN	NaN	Low	NaN	NaN
hsa-miR-4703-3p	0	0	0	0	0	0	0	0	0	0	0	0	0	0	0	0	0	0	0	0	0	0	0	0	0	0	0	0	0	NaN	NaN	NaN	NaN	Low	NaN	NaN
hsa-miR-4704-5p	0	0	0	0	0	0	0	0	0	0	0	0	0	0	0	0	0	0	0	0	0	0	0	0	0	0	0	0	0	NaN	NaN	NaN	NaN	Low	NaN	NaN
hsa-miR-4704-3p	0	0	0	0	0	0	0	0	0	0	0	0	0	0	0	0	0	0	0	0	0	0	0	0	0	0	0	0	0	NaN	NaN	NaN	NaN	Low	NaN	NaN
hsa-miR-4705	0	0	0	0	0	0	0	0	0	0	0	0	0	0	0	0	0	0	0	0	0	0	0	0	0	0	0	0	0	NaN	NaN	NaN	NaN	Low	NaN	NaN
hsa-miR-4706	0	0	0	0	0	0	0	0	0	0	0	0	0	0	0	0	0	0	0	0	0	0	0	0	0	0	0	0	0	NaN	NaN	NaN	NaN	Low	NaN	NaN
hsa-miR-4707-5p	0	0	0	0	0	0	0	0	0	0	0	0	0	0	0	0	0	0	0	0	0	0	0	0	0	0	0	0	0	NaN	NaN	NaN	NaN	Low	NaN	NaN
hsa-miR-4707-3p	0	0	0	0	0	0	0	0	0	0	0	0	0	0	1.82723	0	0	0	0	0	0	0	0	0	0	0	0	0	0.0652582	-0.171402	0.532687	0.747628	NaN	Low	0.0691303	0.0613862
hsa-miR-4708-5p	0	0	0	0	0	0	0	0	0	0	0	0	0	0	0	0	0	0	0	0	0	0	0	0	0	0	0	0	0	NaN	NaN	NaN	NaN	Low	NaN	NaN
hsa-miR-4708-3p	0	0	0	0	0	0	0	0	0	0	0	0	0	0	0	0	0	0	0	0	0	0	0	0	0	0	0	0	0	NaN	NaN	NaN	NaN	Low	NaN	NaN
hsa-miR-4709-5p	0	0	0	0	0	0	0	0	0	0	0	0	0	0	0	0	0	0	0	0	0	0	0	0	0	0	0	0	0	NaN	NaN	NaN	NaN	Low	NaN	NaN
hsa-miR-4709-3p	0	0	0	0	0	0	0	0	0	0	0	0	0	0	0	0	0	0	0	0	0	0	0	0	0	0	0	0	0	NaN	NaN	NaN	NaN	Low	NaN	NaN
hsa-miR-203b-5p	0	0	0	0	0	0	0	0	0	0	0	0	0	0	0	0	0	0	0	0	0	0	0	0	0	0	0	0	0	NaN	NaN	NaN	NaN	Low	NaN	NaN
hsa-miR-203b-3p	0	0	0	0	0	0	0	0	0	0	0	0	0	0	0	0	0	0	0	0	0	0	0	0	0.698214	0	0	0	0.0249362	0.290952	0.393448	0.459608	NaN	Low	0.0224302	0.0274422
hsa-miR-4710	0	0	0	0	0	0	0	0	0	0	0	0	0	0	0	0	0	0	0	0	0	0	0	0	0	0	0	0	0	NaN	NaN	NaN	NaN	Low	NaN	NaN
hsa-miR-4711-5p	0	0	0	0	0	0	0	0	0	0	0	0	0	0	0	0	0	0	0	0	0	0	0	0	0	0	0	0	0	NaN	NaN	NaN	NaN	Low	NaN	NaN
hsa-miR-4711-3p	0	0	0	0	0	0	0	0	0	0	0	0	0	0	0	0	0	0	0	0	0	0	0	0	0	0	0	0	0	NaN	NaN	NaN	NaN	Low	NaN	NaN
hsa-miR-4712-5p	0	0	0	0	0	0	0	0	0	0	0	0	0	0	0	0	0	0	0	0	0	0	0	0	0	0	0	0	0	NaN	NaN	NaN	NaN	Low	NaN	NaN
hsa-miR-4712-3p	0	0	0	0	0	0	0	0	0	0	0	0.85344	0	1.15546	0	0	1.18514	0.657251	0	0	0	0	0	0	0	0	0	0	0.137546	-0.639089	0.844782	0.449342	NaN	Low	0.167523	0.10757
hsa-miR-4713-5p	0	0	0	0	0	0	0	0	0	0	0	0	0	0	0	0	0	0	0	0	0	0	0	0	0	0	0	0	0	NaN	NaN	NaN	NaN	Low	NaN	NaN
hsa-miR-4713-3p	0	0	0	0	0	0	0	0	0	0	0	0	0	0	0	0	0	0	0	0	0	0	0	0	0	0	0	0	0	NaN	NaN	NaN	NaN	Low	NaN	NaN
hsa-miR-4714-5p	0	0	0	0	0	0	0	0	0	0	0	0	0	0	0	0	0	0	0	0	0	0	0	0	0	0	0	0	0	NaN	NaN	NaN	NaN	Low	NaN	NaN
hsa-miR-4714-3p	0	1.96809	0	0	0	3.15579	0	0.810294	0	0	2.66445	0.42672	0	0.770307	0	0	1.18514	0.657251	2.26213	4.20689	1.14814	0	0	1.26323	0	1.69272	0	0	0.793255	-0.529018	0.888137	0.55141	NaN	Low	0.937086	0.649425
hsa-miR-4715-5p	0	0	0	0	0	0	0	0	0	0	0	0	0	0	0	0	0	0	0	0	0	0	0	0	0	0	0	0	0	NaN	NaN	NaN	NaN	Low	NaN	NaN
hsa-miR-4715-3p	0	0	0	0	0	0	0	0	0	0	0	0	0	0	0	0	0	0	0	0	0	0	0	0	0	0	0	0	0	NaN	NaN	NaN	NaN	Low	NaN	NaN
hsa-miR-4716-5p	0	0	0	0	0	0	0	0	0	0	0	0	0	0	0	0	0	0	0	0	0	0	0	0	0	0	0	0	0	NaN	NaN	NaN	NaN	Low	NaN	NaN
hsa-miR-4716-3p	0	0	0	0	0	0	0	0	0	0	0	0	0	0	0	0	0	0	0	0	0	0	0	0	0	0	0	0	0	NaN	NaN	NaN	NaN	Low	NaN	NaN
hsa-miR-3529-5p	0	0	0	0	0	0	0	0	0	0	0	0	0	0	0	0	0	0	0	0	0	0	0	0	0	0	0	0	0	NaN	NaN	NaN	NaN	Low	NaN	NaN
hsa-miR-3529-3p	0	0	0	0	0	0	0	0	0	0	0	0	0	0	0	0	0	0	0	0	0	0	0	0	0	0	0	0	0	NaN	NaN	NaN	NaN	Low	NaN	NaN
hsa-miR-4717-5p	0	0	0	0	0	0	0	0	0	0	0	0	0	0	0	0	0	0	0	0	0	0	0	0	0	0	0	0	0	NaN	NaN	NaN	NaN	Low	NaN	NaN
hsa-miR-4717-3p	0	0	0	0	0	0	2.21167	0	0	0	0	0.42672	0	0	0	0	0	0	0	0	0	0	0	0	0	0	0	0	0.0942282	-0.310439	0.674287	0.645232	NaN	Low	0.104327	0.0841291
hsa-miR-4718	0	0	0	0	0	0	0	0	0	0	0	0	0	0	0	0	0	0	0	0	0	0	0	0	0	0	0	0	0	NaN	NaN	NaN	NaN	Low	NaN	NaN
hsa-miR-4719	0	0	0	0	0	0	0	0	0	0	0	0	0	0	0	0	0	0	0	0	0	0	0	0	0	0	0	0	0	NaN	NaN	NaN	NaN	Low	NaN	NaN
hsa-miR-4720-5p	0	0	0	0	0	0	0	0	0	0	0	0	0	0	0	0	0	0	0	0	0	0	0	0	0	0	0	0	0	NaN	NaN	NaN	NaN	Low	NaN	NaN
hsa-miR-4720-3p	0	0	0	0	0	0	0	0	0	0	0	0	0	0	0	0	0	0	0	0	0	0	0	0	0	0	0	0	0	NaN	NaN	NaN	NaN	Low	NaN	NaN
hsa-miR-4721	0	0	0	0	0	0	0	0	0	0	0	0	0	0	0	0	0	0	0	0	0	0	0	0	0	0	0	0	0	NaN	NaN	NaN	NaN	Low	NaN	NaN
hsa-miR-4722-5p	0	0	0	0	0	0	0	0	0	0	0	0	0	0	0	0	0	0	0	0	0	0	0	0	0	0	0	0	0	NaN	NaN	NaN	NaN	Low	NaN	NaN
hsa-miR-4722-3p	0	0	0	0	0	0	0	0	0	0	0	0	0	0	0	0	0	0	0	0	0	0	0	0	0	0	0	0	0	NaN	NaN	NaN	NaN	Low	NaN	NaN
hsa-miR-4520-2-3p	0	0	0	0	0	0	0	0	0	0	0	0	0	0	0	0	0	0	0	0	0	0	0	0	0	0	0	0	0	NaN	NaN	NaN	NaN	Low	NaN	NaN
hsa-miR-4723-5p	0	0	0	0	0	0	0	0	0	0	0	0	0	0	0	0	0	0	0	0	0	0	0	0	0	0	0	0	0	NaN	NaN	NaN	NaN	Low	NaN	NaN
hsa-miR-4723-3p	0	0	0	0	0	0	0	0	0	0	0	0	0	0	0	0	0	0	0	0	0	0	0	0	0	0	0	0	0	NaN	NaN	NaN	NaN	Low	NaN	NaN
hsa-miR-451b	0	0	0	0	0	0	0	0	0	0	0	0	0	0	0.913615	0	0	0	0	0	0	0	0	0	0	0	0	0	0.0326291	-0.0997782	0.42158	0.812907	NaN	Low	0.033757	0.0315012
hsa-miR-4724-5p	0	0	0	0	0	0	0	0	0	0	0	0	0	0	0	0	0	0	0	0	0	0	0	0	0	0	0	0	0	NaN	NaN	NaN	NaN	Low	NaN	NaN
hsa-miR-4724-3p	0	0	0	0	0	0	0	0	0	0	0	0	0	0	0	0	0	0	0	0	0	0	0	0	0	0	0	0	0	NaN	NaN	NaN	NaN	Low	NaN	NaN
hsa-miR-4725-5p	0	0	0	0	0	0	0	0	0	0	0	0	0	0	0	0	0	0	0	0	0	0	0	0	0	0	0	0	0	NaN	NaN	NaN	NaN	Low	NaN	NaN
hsa-miR-4725-3p	0	0	0	0	0	0	0	0	0	0	0	0	0	0	0	0	0	0	0	0	0	0	0	0	0	0	0	0	0	NaN	NaN	NaN	NaN	Low	NaN	NaN
hsa-miR-4726-5p	0	0	0	0	0	0	0	0	0	0	0	0	0	0	0	0	0	0	0	0	0	0	0	0	0	0	0	0	0	NaN	NaN	NaN	NaN	Low	NaN	NaN
hsa-miR-4726-3p	0	0	0	0	0	0	0	0	0	0	0	0	0	0	0	0	0	0	0	0	0	0	0	0	0	0	0	0	0	NaN	NaN	NaN	NaN	Low	NaN	NaN
hsa-miR-4727-5p	0	0	0	0	0	0	0	0	0	0	0	0	0	0	0	0	0	0	0	0	0	0	0	0	0	0	0	0	0	NaN	NaN	NaN	NaN	Low	NaN	NaN
hsa-miR-4727-3p	0	0	0	0	0	0	0	0	0	0	0	0	0	0	0	0	0	0	0	0.191222	0	0	0	0	0	0	0	0	0.00682937	-0.0243166	0.216153	0.910429	NaN	Low	0.00688692	0.00677181
hsa-miR-4728-5p	0	0	0	0	0	0	0	0	0	0	0	0	0	0	0	0	0	0	0	0	0	0	0	0	0	0	0	0	0	NaN	NaN	NaN	NaN	Low	NaN	NaN
hsa-miR-4728-3p	0	0	0	0	0	0	0	0	0	0	0	0	0	0	0	0	0	0	0	0	0	0	0	0	0	0	0	0	0	NaN	NaN	NaN	NaN	Low	NaN	NaN
hsa-miR-4729	0	0	0	0	0	0	0	0	0	0	0	0	0	0	0	0	0	0	0	0	0	0	0	0	0	0	0	0	0	NaN	NaN	NaN	NaN	Low	NaN	NaN
hsa-miR-4730	0	0	0	0	0	0	0	0	0	0	0	0	0	0	0	0	0	0	0	0	0	0	0	0	0	0	0	0	0	NaN	NaN	NaN	NaN	Low	NaN	NaN
hsa-miR-4731-5p	0	0	0	0	0	0	0	0	0	0	0	0	0	0	0	0	0	0	0	0	0	0	0	0	0	0	0	0	0	NaN	NaN	NaN	NaN	Low	NaN	NaN
hsa-miR-4731-3p	0	0	0	0	0	0	0	0	0	0	0	0	0	0	0	0	0	0	0	0	0	0	0	0	0	0	0	0	0	NaN	NaN	NaN	NaN	Low	NaN	NaN
hsa-miR-4732-5p	0	32.1455	34.5361	0.641942	19.6755	18.9348	8.84668	4.86177	1.54865	19.5105	2.66445	14.0818	2.16374	10.7843	4.56808	5.72987	3.55543	3.28626	2.26213	1.721	1.14814	0	0	2.52646	2.09464	56.9883	7.55122	0	9.35097	0.173535	0.670765	0.795858	NaN	Low	8.78926	9.91268
hsa-miR-4732-3p	0	15.7447	6.90721	0	2.36106	79.9467	68.5617	0	1.54865	7.38236	1.33222	0.85344	11.5399	0	0	0	0	4.60076	0	0	60.8513	27.0282	0	0	0	99.3063	3.02049	0	13.9638	0.379907	0.914807	0.677932	0.79373	OK	12.1358	15.7918
hsa-miR-4733-5p	0	0	0	0	0	0	0	0	0	0	0	0	0	0	0	0	0	0	0	0	0	0	0	0	0	0	0	0	0	NaN	NaN	NaN	NaN	Low	NaN	NaN
hsa-miR-4733-3p	0	0	0	0	0	0	0	0	0	0	0	0	0	0	0	0	0	0	0	0	0	0	0	0	0	0	0	0	0	NaN	NaN	NaN	NaN	Low	NaN	NaN
hsa-miR-4734	0	0	0	0	0	0	0	0	0	0	0	0	0	0	0	0	0	0	0	0	0	0	0	0	0	0	0	0	0	NaN	NaN	NaN	NaN	Low	NaN	NaN
hsa-miR-4735-5p	0	0	0	0	0	0	0	0.405147	0	0	0	0	0	0	0	0	0	0	0	0	0	0	0	0	0	0	0	0	0.0144695	-0.0493416	0.304029	0.871075	NaN	Low	0.014717	0.0142221
hsa-miR-4735-3p	0	0	0	0	0	0	0	0	0	0	0	0	0	0	0	0	0	0	0	0	0	0	0	0	0	0	0	0	0	NaN	NaN	NaN	NaN	Low	NaN	NaN
hsa-miR-4736	0	0	0	0	0	0	0	0	0	0	0	0	0	0	0	0	0	0	0	0	0	0	0	0	0	0	0	0	0	NaN	NaN	NaN	NaN	Low	NaN	NaN
hsa-miR-4737	0	0	0	0	0	0	0	0	0	0	0	0	0	0	0	0	0	0	0	0	0	0	0	0	0	0	0	0	0	NaN	NaN	NaN	NaN	Low	NaN	NaN
hsa-miR-3064-5p	0	0	0	0	0	0	0	0	0	0	0	0.42672	0	0	0	0	0	0	0	0.382445	0	0	0	0	0	0	0	0	0.0288987	-0.136302	0.485788	0.779034	NaN	Low	0.0302628	0.0275346
hsa-miR-3064-3p	0	0	0	0	0	0	0	0	0	0	0	0	0	0	0	0	0	0	0	0	0	0	0	0	0	0	0	0	0	NaN	NaN	NaN	NaN	Low	NaN	NaN
hsa-miR-4738-5p	0	0	0	0	0	0	0	0	0	0	0	0	0	0	0	0	0	0	0	0	0	0	0	0	0	0	0	0	0	NaN	NaN	NaN	NaN	Low	NaN	NaN
hsa-miR-4738-3p	0	0	0	0	0	1.05193	0	0	0	0	0	0	0	0	0	0	0	0	0	0.382445	0	0	0	0	0	0	0	0	0.0512277	-0.207949	0.579755	0.719831	NaN	Low	0.0549133	0.0475421
hsa-miR-4739	0	0	0	1.28388	0	0	0	0	0	0	0	0.85344	0	0	0	0	0	0	0	0.191222	0	0	0	0	0	0	0	0	0.0831624	-0.395813	0.73553	0.590486	NaN	Low	0.0944994	0.0718253
hsa-miR-4740-5p	0	0	0	0	0	0	0	0	0	0	0	0	0	0	0	0	0	0	0	0	0	0	0	0	0	0	0	0	0	NaN	NaN	NaN	NaN	Low	NaN	NaN
hsa-miR-4740-3p	0	0	0	0	0	0	0	0	0	0	0	0	0	0	0	0	0	0	0	0	0	0	0	0	0	0	0	0	0	NaN	NaN	NaN	NaN	Low	NaN	NaN
hsa-miR-4741	0	0	0	0	0	0	0	0	0	0	0	0.42672	0	0	0	0	1.18514	0	0	0	0	0	0	0	0	0	0	0	0.0575665	-0.224858	0.598181	0.70699	NaN	Low	0.0620436	0.0530894
hsa-miR-4742-5p	0	0	0	0	0	0	0	0	0	0	0	0	0	0	0	0	0	0	0	0	0	0	0	0	0	0	0	0	0	NaN	NaN	NaN	NaN	Low	NaN	NaN
hsa-miR-4742-3p	0	0	0	0	0	0	0	0	0	0	0	0	0	0	0	0	0	0	0	0	0	0	0	0	0	0	0	0	0	NaN	NaN	NaN	NaN	Low	NaN	NaN
hsa-miR-4743-5p	0	0	0	0	0	0	0	0	0	0	0	0	0	0	0	0	0	0	0	0	0	0	0	0	0	0	0	0	0	NaN	NaN	NaN	NaN	Low	NaN	NaN
hsa-miR-4743-3p	0	0	0	0	0	0	0	0	0	0	0	0	0	0	0	0	0	0	0	0	0	0	0	0	0	0	0	0	0	NaN	NaN	NaN	NaN	Low	NaN	NaN
hsa-miR-4744	0	0	0	0	0	0	0	0	0	0	0	0	0	0	0	0	0	0	0	0	0	0	0	0	0	0	0	0	0	NaN	NaN	NaN	NaN	Low	NaN	NaN
hsa-miR-3591-5p	0	0	0	0	0	0	0	0	0	0	0	0	0	0.770307	0.913615	0	1.18514	0	0	0.191222	0	0	0	0	0	0	0	0	0.109296	-0.561653	0.818822	0.492758	NaN	Low	0.130306	0.0882857
hsa-miR-3591-3p	0	0	0	0	0	0	0	0	0	0	0	0	0	0	0	0	0	0	0	0	0	0	0	0	0	0	0	0	0	NaN	NaN	NaN	NaN	Low	NaN	NaN
hsa-miR-4745-5p	0	0	0	0	0	0	0	0	0	0	0	0	0	0	0	0	0	0	0	0	0	0	0	0	0	0.564241	0	0	0.0201514	0.23969	0.359127	0.5045	NaN	Low	0.0184813	0.0218216
hsa-miR-4745-3p	0	0	0	0	0	0	0	0	0	0	0	0	0	0	0	0	0	0	0	0	0	0	0	0	0	0	0	0	0	NaN	NaN	NaN	NaN	Low	NaN	NaN
hsa-miR-4746-5p	0	1.96809	0	0	2.36106	0	2.21167	0	0	1.58193	1.33222	0.85344	0	1.54061	0.913615	0	1.18514	0	0	9.94356	0	0	0	6.31615	2.09464	0	1.51024	0	1.20759	0.255569	0.869753	0.76888	NaN	Low	1.1009	1.31427
hsa-miR-4746-3p	0	0	0	0	0	0	0	0	0	0	0	0	0	0	0	0	0	0	0	0	0	0	0	0	0	0	0	0	0	NaN	NaN	NaN	NaN	Low	NaN	NaN
hsa-miR-4747-5p	0	0	0	0	0	0	0	0	0	0	0	0	0	0	0	0	0	0	0	0	0	0	0	0	0	0	0	0	0	NaN	NaN	NaN	NaN	Low	NaN	NaN
hsa-miR-4747-3p	0	0	0	0	0	0	0	0	0	0	1.33222	0	0	0	0	0	0	0	0	0	0	0	0	0	0	0	0	0	0.0475794	-0.133514	0.479647	0.780736	NaN	Low	0.0497795	0.0453794
hsa-miR-4748	0	0	0	0	0	0	0	0	0	0	0	0	0	0	0	0	0	0	0	0	0	0	0	0	0	0	0	0	0	NaN	NaN	NaN	NaN	Low	NaN	NaN
hsa-miR-4749-5p	0	0	0	0	0	0	0	0	0	0	0	0	0	0	0	0	0	0	0	0	0	0	0	0	0	0	0	0	0	NaN	NaN	NaN	NaN	Low	NaN	NaN
hsa-miR-4749-3p	0	0	0	0	0	0	0	0	0	0	0	0	0	0	0	0	0	0	0	0	0	0	0	0	0	0	0	0	0	NaN	NaN	NaN	NaN	Low	NaN	NaN
hsa-miR-4750-5p	0	0	0	0	0	0	0	0	0	0	0	0	0	0	0	0	0	0	0	0	0	0	0	0	0	0	0	0	0	NaN	NaN	NaN	NaN	Low	NaN	NaN
hsa-miR-4750-3p	0	0	0	0	0	0	0	0	0	0	0	0	0	0	0	0	0	0	0	0	0	0	0	0	0	0	0	0	0	NaN	NaN	NaN	NaN	Low	NaN	NaN
hsa-miR-4751	0	0	0	0	0	0	0	0	0	0	0	0	0	0	0	0	1.18514	0.657251	0	0	0	0	0	0	0	0	0	0	0.0657998	-0.245902	0.619129	0.691239	NaN	Low	0.0713939	0.0602056
hsa-miR-4752	0	0	0	0	0	0	0	0	0	0	0	0	0	0	0	0	0	0	0	0	0	0	0	0	0	0	0	0	0	NaN	NaN	NaN	NaN	Low	NaN	NaN
hsa-miR-4753-5p	0	0	0	0	0	0	0	0	0	0	0	0.42672	0	0	0	0	0	0	0	1.91222	0	0	0	0	0	0	0	0	0.0835337	-0.281881	0.64977	0.664421	NaN	Low	0.0916684	0.0753989
hsa-miR-4753-3p	0	0	0	0	0	0	0	0	0	0	0	0	0	0	0	0	0	0	0	0	0	0	0	0	0	0	0	0	0	NaN	NaN	NaN	NaN	Low	NaN	NaN
hsa-miR-371b-5p	0	0	0.863402	0	2.36106	0	1.10583	0.810294	0	3.69118	5.3289	0.42672	2.16374	0	0	1.14597	0	0	0	4.20689	1.72221	0	0	0	0	2.25696	0.755122	0	0.95851	-0.671512	0.881628	0.446255	NaN	Low	1.17764	0.73938
hsa-miR-371b-3p	0	0	0	0	0	0	0	0	0	0	0	0	0	0	0	0	0	0	0	0	0	0	0	0	0	0	0	0	0	NaN	NaN	NaN	NaN	Low	NaN	NaN
hsa-miR-4754	0	0	0	0	0	0	0	0	0	0	0	0	0	0	0	0	0	0	0	0	0	0	0	0	0	0	0	0	0	NaN	NaN	NaN	NaN	Low	NaN	NaN
hsa-miR-4755-5p	0	0	0	0	0	0	0	0	0	0	0	0	0	0	0	0	0	0	0	0.382445	0	0	0	0	0	1.69272	0	0	0.0741131	0.550919	0.623551	0.376956	NaN	Low	0.0601319	0.0880943
hsa-miR-4755-3p	0	0	0	0	0	0	1.10583	1.21544	3.09731	0	1.33222	0	0	0	0	0	0	0	0	0	0	0	0	0	0	2.8212	0	0	0.341858	0.285024	0.928927	0.758972	NaN	Low	0.308198	0.375517
hsa-miR-499b-5p	0	0	0	0	0	0	0	0	0	0	0	0	0	0	0	0	0	0	0	0	0	0	0	0	0	0	0	0	0	NaN	NaN	NaN	NaN	Low	NaN	NaN
hsa-miR-499b-3p	0	0	0	0	0	0	0	0	0	0	0	0	0	0	0	0	0	0	0	0	0	0	0	0	0	0	0	0	0	NaN	NaN	NaN	NaN	Low	NaN	NaN
hsa-miR-4756-5p	0	0	0	0	0	0	0	0	0	0	0	0	0	0	0	0	0	0	0	0	0	0	0	0	0	0	0	0	0	NaN	NaN	NaN	NaN	Low	NaN	NaN
hsa-miR-4756-3p	0	0	0	0	0	0	0	0	0	0	0	0	0	0	0	0	0	0	0	0	0	0	0	0	0	0	0	0	0	NaN	NaN	NaN	NaN	Low	NaN	NaN
hsa-miR-4757-5p	0	0	0	0	0	0	0	0	0	0	0	0	0	0	0	0	0	0	0	0	0	0	0	0	0	0	0	0	0	NaN	NaN	NaN	NaN	Low	NaN	NaN
hsa-miR-4757-3p	0	0	0	0	0	0	0	0	0	0	0	0	0	0	0	0	0	0	0	0	0	0	0	0	0	0	0	0	0	NaN	NaN	NaN	NaN	Low	NaN	NaN
hsa-miR-4758-5p	0	0	0	0	0	0	0	0	0	0	0	0	0	0	0	0	0	0	0	0	0	0	0	0	0	0	0	0	0	NaN	NaN	NaN	NaN	Low	NaN	NaN
hsa-miR-4758-3p	0	0	0	0	0	0	0	0	0	0	0	0	0	0	0	0	0	0	0	0	0	0	0	0	0	0	0	0	0	NaN	NaN	NaN	NaN	Low	NaN	NaN
hsa-miR-4759	0	0	0	0	0	0	0	0	0	0	0	0	0	0	0	0	0	0	0	0	0	0	0	0	0	0	0	0	0	NaN	NaN	NaN	NaN	Low	NaN	NaN
hsa-miR-4760-5p	0	0	0	0	0	0	0	0	0	0	0	0	0	0	0	0	0	0	0	0	0	0	0	0	0	0	0	0	0	NaN	NaN	NaN	NaN	Low	NaN	NaN
hsa-miR-4760-3p	0	0	0	0	0	0	0	0	0	0	0	0	0	0	0	0	0	0	0	0	0	0	0	0	0	0	0	0	0	NaN	NaN	NaN	NaN	Low	NaN	NaN
hsa-miR-4761-5p	0	0	0	0	0	0	0	0	0	0	0	0	0	0	0	0	0	0	0	0	0	0	0	0	0	0	0	0	0	NaN	NaN	NaN	NaN	Low	NaN	NaN
hsa-miR-4761-3p	0	0	0	0	0	0	0	0	0	0	0	0	0	0	0	0	0	0	0	0	0	0	0	0	0	0	0	0	0	NaN	NaN	NaN	NaN	Low	NaN	NaN
hsa-miR-4762-5p	0	1.31206	0	0	0.787019	0	0	0.810294	0	0	0	0	0	0	0	0	0	0	6.78638	0	0	0	0	0	0	0	0	0	0.346277	-0.866958	0.89788	0.334264	NaN	Low	0.447299	0.245255
hsa-miR-4762-3p	0	0	0	0	0	0	0	0	0	0	0	0	0	0	0	0	0	0	0	0	0	0	0	0	0	0	0	0	0	NaN	NaN	NaN	NaN	Low	NaN	NaN
hsa-miR-4763-5p	0	0	0	0	0	0	0	0	0	0	0	0	0	0	0	0	0	0	0	0	0	0	0	0	0	0	0	0	0	NaN	NaN	NaN	NaN	Low	NaN	NaN
hsa-miR-4763-3p	0	0	0	0	0	0	0	0	0	0	0	0	0	0	0	0	0	0	0	0	0	0	0	0	0	0	0	0	0	NaN	NaN	NaN	NaN	Low	NaN	NaN
hsa-miR-4764-5p	0	0	0	0	0	0	0	0	0	0	0	0	0	0	0	0	0	0	0	0	0	0	0	0	0	0	0	0	0	NaN	NaN	NaN	NaN	Low	NaN	NaN
hsa-miR-4764-3p	0	0	0	0	0	0	0	0	0	0	0	0	0	0	0	0	0	0	0	0	0	0	0	0	0	0	0	0	0	NaN	NaN	NaN	NaN	Low	NaN	NaN
hsa-miR-4765	0	0	0	0	0	0	0	0	0	0	0	0	0	0	0	0	0	0	0	0	0	0	0	0	0	0	0	0	0	NaN	NaN	NaN	NaN	Low	NaN	NaN
hsa-miR-4766-5p	0	0	0	0	0	0	0	0	0	0	0	0	0	0	0	0	0	0	0	0	0	0	0	0	0	0	0	0	0	NaN	NaN	NaN	NaN	Low	NaN	NaN
hsa-miR-4766-3p	0	0	0	0	0	0	0	0	0	0	0	0	0	0	0	0	0	0	0	0	0	0	0	0	0	0	0	0	0	NaN	NaN	NaN	NaN	Low	NaN	NaN
hsa-miR-4767	0	0	0	0	0	0	0	0	0	0	0	0	0	0	0	0	0	0	0	0	0	0	0	0	0	0	0	0	0	NaN	NaN	NaN	NaN	Low	NaN	NaN
hsa-miR-4768-5p	0	0	0	0	0.787019	0	0	0	0	0	0	0	0	0.770307	0	0	0	0	0	0	0	0	0	0	1.39643	0	0	0	0.105491	0.356111	0.754197	0.636803	NaN	Low	0.0925373	0.118445
hsa-miR-4768-3p	0	0	0	0	0	0	0	0	0	0	0	0	0	0	0	0	0	0	0	0	0	0	0	0	0	0	0	0	0	NaN	NaN	NaN	NaN	Low	NaN	NaN
hsa-miR-4769-5p	0	0	0	0	0	0	0	0	0	0	0	0	0	0	0	0	0	0	0	0	0	0	0	0	0	0	0	0	0	NaN	NaN	NaN	NaN	Low	NaN	NaN
hsa-miR-4769-3p	0	0	0	0	0	0	0	0	0	0	0	0	0	0	0	0	0	0	0	0	0	0	0	0	0	0	0	0	0	NaN	NaN	NaN	NaN	Low	NaN	NaN
hsa-miR-4770	0	0	0	0	0	0	0	0	0	0	0	0	0	0	0	0	0	0	0	0	0	0	0	0	0	0	0	0	0	NaN	NaN	NaN	NaN	Low	NaN	NaN
hsa-miR-4771	0	0	0	0	0	0	0	0	0	0	0	0	0	0	0	0	0	0	0	0	0	0	0	0	0	0	0	0	0	NaN	NaN	NaN	NaN	Low	NaN	NaN
hsa-miR-4772-5p	13.7138	0.656031	0.863402	0	0	1.05193	0	0	0	0.527312	1.33222	2.56032	3.60623	0.385153	2.74085	0	0	0.657251	0	0	0	0	0	0	2.09464	1.69272	0	0	1.13864	-0.111085	0.881303	0.899696	NaN	Low	1.18245	1.09482
hsa-miR-4772-3p	0	0.656031	1.7268	0	0	0	2.21167	0	7.74327	2.63656	1.33222	1.70688	0	3.08123	0.913615	3.43792	0	0.657251	0	0.382445	0	0	0	0	0	6.20665	2.26537	0	1.2485	0.227	0.843039	0.787726	NaN	Low	1.15048	1.34652
hsa-miR-4773	0	1.31206	0	0	0	0	0	0	0	0	0	0	0	0	0	0	0	0	0	0	0	0	0	0	0	0	0	0	0.0468594	-0.134424	0.480445	0.779639	NaN	Low	0.0490408	0.0446779
hsa-miR-4774-5p	0	0	0	0	0	0	0	0	0	0	0	0	0	0	0	0	0	0	0	0	0	0	0	0	0	0	0	0	0	NaN	NaN	NaN	NaN	Low	NaN	NaN
hsa-miR-4774-3p	0	0	0	0	0	0	0	0	0	0	0	0	0	0	0	0	0	0	0	0	0	0	0	0	0	0	0	0	0	NaN	NaN	NaN	NaN	Low	NaN	NaN
hsa-miR-4775	0	0.656031	0	3.20971	0	1.05193	1.10583	4.86177	17.0352	1.05462	1.33222	0.42672	0	0.770307	1.82723	2.29195	5.92571	1.3145	0	5.35422	2.29628	0	0	0	2.09464	0.564241	0	3.34802	2.01861	-1.18115	0.792148	0.135943	NaN	Low	2.80168	1.23554
hsa-miR-4776-5p	0	0	0	0	0	0	0	0	0	0	0	0	0	0	0	0	0	0	0	0	0	0	0	0	0	0	0	0	0	NaN	NaN	NaN	NaN	Low	NaN	NaN
hsa-miR-4776-3p	0	0	0	0	0	0	0	0	0	0	0	0	0	0	0	0	0	0	0	0	0	0	0	0	0	0	0	0	0	NaN	NaN	NaN	NaN	Low	NaN	NaN
hsa-miR-4777-5p	0	0	0	0	0	0	0	0	0	0	0	0	0	0	0	0	0	0	0	0	0	0	0	0	0	0	0	0	0	NaN	NaN	NaN	NaN	Low	NaN	NaN
hsa-miR-4777-3p	0	0	0	0	0	0	0	0	0	0	0	0	0	0	0	0	0	0	0	0	0	0	0	0	0	0	0	0	0	NaN	NaN	NaN	NaN	Low	NaN	NaN
hsa-miR-4778-5p	0	0	0	0	0	0	0	0	0	0	0	0	0	0	0	0	0	0	0	0	0	0	0	0	0	0	0	0	0	NaN	NaN	NaN	NaN	Low	NaN	NaN
hsa-miR-4778-3p	0	0	0	0	0	0	0	0	0	0	0	0	0	0	0	0	0	0	0	0	0	0	0	0	0	0	0	0	0	NaN	NaN	NaN	NaN	Low	NaN	NaN
hsa-miR-4779	0	0	0	0	0	0	0	0	0	0	0	0	0	0	0	0	0	0	0	0	0	0	0	0	0	0	0	0	0	NaN	NaN	NaN	NaN	Low	NaN	NaN
hsa-miR-4780	0	0	0	0	0	0	0	0	0	0	0	0	0	0	0	0	0	0	0	0	0	0	0	0	0	0	0	0	0	NaN	NaN	NaN	NaN	Low	NaN	NaN
hsa-miR-4436b-5p	0	0	0	0	0	0	0	0	0	0	0	0	0	0	0	0	0	0	0	0	0	0	0	0	0	0	0	0	0	NaN	NaN	NaN	NaN	Low	NaN	NaN
hsa-miR-4436b-3p	0	0	0	0	0	0	0	0	0	0	0	0	0	0	0	0	0	0	0	0	0	0	0	0	0	0	0	0	0	NaN	NaN	NaN	NaN	Low	NaN	NaN
hsa-miR-4781-5p	0	0	0	0	0	0	0	0	0	0	0	0	0	0	0	0	0	0	0	0	0	0	0	0	0	0	0	0	0	NaN	NaN	NaN	NaN	Low	NaN	NaN
hsa-miR-4781-3p	0	0	0	0	0	0	0	0	0	0	0	0	0	0	0	0	0	0	0	0	0	0	0	0	0	0	0	0	0	NaN	NaN	NaN	NaN	Low	NaN	NaN
hsa-miR-4782-5p	0	0	0	0	0	0	0	0	0	0	0	0	0	0	0	0	0	0	0	0	0	0	0	0	0	0	0	0	0	NaN	NaN	NaN	NaN	Low	NaN	NaN
hsa-miR-4782-3p	0	0	0	0	0	0	0	0	0	0	0	0	0	0	0	0	0	0	0	0	0	0	0	0	0	0	0	0	0	NaN	NaN	NaN	NaN	Low	NaN	NaN
hsa-miR-4783-5p	0	0	0	0	0	0	0	0	0	0	0	0	0	0	0	0	0	0	0	0	0	0	0	0	0	0	0	0	0	NaN	NaN	NaN	NaN	Low	NaN	NaN
hsa-miR-4783-3p	0	0	0	0	0	0	0	0	0	0	0	0	0	0	0	0	0	0	0	0.191222	0	0	0	0	0	0	0	0	0.00682937	-0.0243166	0.216153	0.910429	NaN	Low	0.00688692	0.00677181
hsa-miR-4784	0	0	0	0	0	0	0	0	0	0	0	0	0	0	0	0	0	0	0	0	0	0	0	0	0	0	0	0	0	NaN	NaN	NaN	NaN	Low	NaN	NaN
hsa-miR-4785	0	0.656031	0	3.20971	0	0	0	4.86177	0	2.10925	0	1.28016	0	1.15546	0.913615	0	0	0	0	0.382445	0	0	0	0	0	0	0.755122	0	0.54727	-1.15203	0.95145	0.225968	NaN	Low	0.754859	0.339681
hsa-miR-1245b-5p	0	0	0	0	0	0	0	0	0	0	0	0	0	0	0	0	0	0	0	0	0	0	0	0	0	0	0	0	0	NaN	NaN	NaN	NaN	Low	NaN	NaN
hsa-miR-1245b-3p	0	0	0	0	0	0	0	0	0	0	0	0	0	0	0	0	0	0	0	0	0	0	0	0	0	0	0	0	0	NaN	NaN	NaN	NaN	Low	NaN	NaN
hsa-miR-2467-5p	0	0	0	0	0	0	0	0	0	0	0	0	0	0	0.913615	0	1.18514	0	0	0.382445	0	0	0	0	0	0	0	0	0.0886144	-0.398778	0.738003	0.588958	NaN	Low	0.100784	0.0764447
hsa-miR-2467-3p	0	0	0	0	0	0	0	0	0	0	0	0	0	0	0	0	0	0	0	0	0	0	0	0	0	0	0	0	0	NaN	NaN	NaN	NaN	Low	NaN	NaN
hsa-miR-4786-5p	0	0	0	0	0	0	0	0	0	0	0	0	0	0	0	0	0	0	0	0	0	0	0	0	0	0	0	0	0	NaN	NaN	NaN	NaN	Low	NaN	NaN
hsa-miR-4786-3p	0	0	0	0	0	0	0	0	0	0	0	0	0	0.385153	0	0	0	0	0	0	0	0	0	0	0	0	0	0	0.0137555	-0.0471001	0.297378	0.874154	NaN	Low	0.01398	0.013531
hsa-miR-4787-5p	0	0	0	0	0	0	0	0	0	0	0	0	0	0	0	0	0	0	0	0	0	0	0	0	0	0	0	0	0	NaN	NaN	NaN	NaN	Low	NaN	NaN
hsa-miR-4787-3p	0	0	0	0	0	0	0	0	0	0	0	0	0	0	0	0	0	0	0	0	0	0	0	0	0	0	0	0	0	NaN	NaN	NaN	NaN	Low	NaN	NaN
hsa-miR-4788	0	0	0	0	0	0	0	0	0	0	0	0	0	0	0	0	0	0	0	0	0	0	0	0	0	0	0	13.3921	0.478289	2.16637	0.878038	0.0136143	NaN	Low	0.174274	0.782304
hsa-miR-4789-5p	0	0	0	0	0	0	0	0	0	0	0	0	0	0	0	0	0	0	0	0	0	0	0	0	0	0	0	0	0	NaN	NaN	NaN	NaN	Low	NaN	NaN
hsa-miR-4789-3p	0	0	0	0	0	0	0	0	0	0	0	0	0	0	0	0	0	0	0	0	0	0	0	0	0	0	0	0	0	NaN	NaN	NaN	NaN	Low	NaN	NaN
hsa-miR-4790-5p	0	0	0	0	0	0	0	0	0	0	0	0	0	0	0	0	0	0	0	0	0	0	0	0	0	0	0	0	0	NaN	NaN	NaN	NaN	Low	NaN	NaN
hsa-miR-4790-3p	0	0	0	0	0	0	0	0	0	0	0	0	0	0	0	0	0	0	0	0	0	0	0	0	0	0	0	0	0	NaN	NaN	NaN	NaN	Low	NaN	NaN
hsa-miR-4791	0	0	0	0	0	0	0	0	0	0	0	0	0	0	0	0	0	0	0	0	0	0	0	0	0	0	0	0	0	NaN	NaN	NaN	NaN	Low	NaN	NaN
hsa-miR-4792	0	0	0	0	0	0	0	0	0	0	0	0	0	0	0	0	0	0	0	0	0	0	0	0	0	0	0	0	0	NaN	NaN	NaN	NaN	Low	NaN	NaN
hsa-miR-4793-5p	0	0	0	0	0	0	0	0	0	0	0	0	0	0	0	0	0	0	0	0	0	0	0	0	0	0	0	0	0	NaN	NaN	NaN	NaN	Low	NaN	NaN
hsa-miR-4793-3p	0	0	0	0	0	0	0	0	0	0	0	0	0	0	0	0	0	0	0	0	0	0	0	0	0	0	0	0	0	NaN	NaN	NaN	NaN	Low	NaN	NaN
hsa-miR-4794	0	0	0	0	0	0	0	0	0	0	0	0.42672	0	0.385153	0	0	0	0	0	0	0	0	0	0	0	0	0	0	0.0289955	-0.137732	0.488218	0.777858	NaN	Low	0.0303785	0.0276125
hsa-miR-4795-5p	0	0	0	0	0	0	0	0	0	0	0	0	0	0	0	0	0	0	0	0	0	0	0	0	0	0	0	0	0	NaN	NaN	NaN	NaN	Low	NaN	NaN
hsa-miR-4795-3p	0	0	0	0	0	0	0	0	0	0	0	0	0	0	0	0	0	0	0	0	0	0	0	0	0	0	0	0	0	NaN	NaN	NaN	NaN	Low	NaN	NaN
hsa-miR-4796-5p	0	0	0	0.641942	0	0	0	0	0	0	0	0	0	0	0	0	0	0	0	0	0	0	0	0	0	0	0	0	0.0229265	-0.074353	0.368559	0.84012	NaN	Low	0.0235172	0.0223359
hsa-miR-4796-3p	0	0	0	0	0	0	0	0	0	0	0	0	0	0	0	0	0	0	0	0.191222	0	0	0	0	0	0	0	0	0.00682937	-0.0243166	0.216153	0.910429	NaN	Low	0.00688692	0.00677181
hsa-miR-4797-5p	0	0	0	0	0	0	0	0	0	0	0	0	0	0	0	0	0	0	0	0	0	0	0	0	0	0	0	0	0	NaN	NaN	NaN	NaN	Low	NaN	NaN
hsa-miR-4797-3p	0	0	0	0	0	0	0	0	0	0	0	0.42672	0	0	0	0	0	0	0	0	0	0	0	0	0	0	1.51024	0	0.0691773	0.511225	0.620299	0.409849	NaN	Low	0.0570473	0.0813073
hsa-miR-4798-5p	0	0	0	0.641942	0	0	0	0	0	0	0	0	0	0	0	1.14597	0	0	0	0	0	0	0	0	0	0.564241	0	3.34802	0.203578	0.890452	0.890485	0.317328	NaN	Low	0.142674	0.264482
hsa-miR-4798-3p	0	0	0	0	0	0	0	0	0	0	0	0	0	0	0	0	0	0	0	0	0	0	0	0	0	0	0	0	0	NaN	NaN	NaN	NaN	Low	NaN	NaN
hsa-miR-4799-5p	0	0	0	0	0	0	0	0	0	0	0	0	0	0	0	0	0	0	0	0	0	0	0	0	0	0	0	0	0	NaN	NaN	NaN	NaN	Low	NaN	NaN
hsa-miR-4799-3p	0	0	0	0	0	0	0	0	0	0	0	0	0	0	0	0	0	0	0	0	0	0	0	0	0	0	0	0	0	NaN	NaN	NaN	NaN	Low	NaN	NaN
hsa-miR-4800-5p	0	0	0	0.641942	0	3.15579	0	0.405147	0	0	0	0	0	0	0	0	0	0	0	1.33856	0	0	0	0	0	0.564241	0.755122	0	0.245029	-0.0679496	0.939277	0.942329	NaN	Low	0.250798	0.239259
hsa-miR-4800-3p	0	0	0	0	0	0	2.21167	0	0	0	0	0	0	0	0	0	0	0.657251	0	0	0	0	0	0	0	0	0	0	0.102461	-0.325679	0.685639	0.634787	NaN	Low	0.113978	0.0909453
hsa-miR-4801	0	0	0	0	0	0	0	0	0	0	0	0	0	0	0	0	0	0	0	0	0	0	0	0	0	0	0	0	0	NaN	NaN	NaN	NaN	Low	NaN	NaN
hsa-miR-4802-5p	0	0	0	0	0	0	0	0	0	0	0	0	0	0	0	0	0	0	0	0	0	0	0	0	0	0	0	0	0	NaN	NaN	NaN	NaN	Low	NaN	NaN
hsa-miR-4802-3p	0	0	0	0	0	0	0	0	0	0	0	0	0	0	0	0	0	0	0	2.48589	0	0	0	0	0	0	0	0	0.0887818	-0.216069	0.584409	0.711589	NaN	Low	0.0954177	0.0821458
hsa-miR-4803	0	0	0	0	0	0	0	0	0	0	0	0	0	0	0	0	0	0	0	0.191222	0	0	0	0	0	0	0	0	0.00682937	-0.0243166	0.216153	0.910429	NaN	Low	0.00688692	0.00677181
hsa-miR-4804-5p	0	0	0	0	0	0	0	0	0	0	0	0	0	0	0	0	0	0	0	0	0	0	0	0	0	0	0	0	0	NaN	NaN	NaN	NaN	Low	NaN	NaN
hsa-miR-4804-3p	0	0	0	0	0	0	0	0	0	0	0	0	0	0	0	0	0	0	0	0	0	0	0	0	0	0	0	0	0	NaN	NaN	NaN	NaN	Low	NaN	NaN
hsa-miR-4999-5p	0	0	0	0	0	0	0	0	0	0	0	0	0	0	0	0	0	0	0	0	0	0	0	0	0	0	0	0	0	NaN	NaN	NaN	NaN	Low	NaN	NaN
hsa-miR-4999-3p	0	0	0	0	0	0	0	0	0	0	0	0	0	0	0	0	0	0	0	0	0	0	0	0	0	0	0	0	0	NaN	NaN	NaN	NaN	Low	NaN	NaN
hsa-miR-5000-5p	0	0	0	0	0	0	0	0	0	0	0	0	0	0	0	0	0	0	0	0	0	0	0	0	0	0	0	0	0	NaN	NaN	NaN	NaN	Low	NaN	NaN
hsa-miR-5000-3p	0	0	0	0.641942	0	0	0	0	0	0	0	0	0	0	0.913615	0	0	0	0	0	0	0	0	0	0	0	0	0	0.0555556	-0.221029	0.593931	0.709784	NaN	Low	0.059803	0.0513082
hsa-miR-5001-5p	0	0	0	0	0	0	0	0	0	0	0	0	0	0	0	0	0	0	0	0.191222	0	0	0	0	0	0	0	0	0.00682937	-0.0243166	0.216153	0.910429	NaN	Low	0.00688692	0.00677181
hsa-miR-5001-3p	0	0	0	0	0	0	0	0	0	0	0	0	0	0	0	0	1.18514	0	0	0	0	0	0	0	0	0	0	0	0.0423265	-0.12229	0.46157	0.791052	NaN	Low	0.0441194	0.0405337
hsa-miR-5002-5p	0	0	0	0	0	0	0	0	0	0	0	0	0	0	0	0	0	0	0	0	0	0	0	0	0	0	0	0	0	NaN	NaN	NaN	NaN	Low	NaN	NaN
hsa-miR-5002-3p	0	0	0	0	0	0	0	0	0	0	0	0	0	0	0	0	0	0	0	0	0	0	0	0	0	0	0	0	0	NaN	NaN	NaN	NaN	Low	NaN	NaN
hsa-miR-5003-5p	0	0	0	0	0	0	0	0	0	0	0	0	0	0	0	0	0	0	0	0	0	0	0	0	0	0	0	0	0	NaN	NaN	NaN	NaN	Low	NaN	NaN
hsa-miR-5003-3p	0	0	0	0	0	0	0	0	0	0	0	0	0	0	0	0	0	0	0	0	0	0	0	0	0	0	0	0	0	NaN	NaN	NaN	NaN	Low	NaN	NaN
hsa-miR-5004-5p	0	0	0	0	0	0	0	0	0	0	0	0	0	0	0	0	0	0	0	0	0	0	0	0	0	0	0	0	0	NaN	NaN	NaN	NaN	Low	NaN	NaN
hsa-miR-5004-3p	0	0	0	0	0	0	0	0	0	0	0	0	0	0	0	0	0	0	0	0	0	0	0	0	0	0	0	0	0	NaN	NaN	NaN	NaN	Low	NaN	NaN
hsa-miR-548ao-5p	0	0	0	0	0	0	0	0	0	0	0	0	0	0	0	0	0	0	0	0	0	0	0	0	0	0	0	0	0	NaN	NaN	NaN	NaN	Low	NaN	NaN
hsa-miR-548ao-3p	0	0	0	0	0	0	0	0	0	0	0	0	0	0	0	0	0	0	0	0	0	0	0	0	0	0	0	0	0	NaN	NaN	NaN	NaN	Low	NaN	NaN
hsa-miR-5006-5p	0	0	0	0	0	0	0	0	0	0	0	0	0	0	0	0	0	0	0	0	0	0	0	0	0	0	0	0	0	NaN	NaN	NaN	NaN	Low	NaN	NaN
hsa-miR-5006-3p	0	0	0	0	0	0	0	0	0	0	0	0	0	0	0	0	0	0	0	0	0	0	0	0	0	0	0	0	0	NaN	NaN	NaN	NaN	Low	NaN	NaN
hsa-miR-5007-5p	0	0	0	0	0	0	0	0	0	0	0	0	0	0	0	0	0	0	0	0	0	0	0	0	0	0	0	0	0	NaN	NaN	NaN	NaN	Low	NaN	NaN
hsa-miR-5007-3p	0	0	0	0	0	0	0	0	0	0	0	0	0	0	0	0	0	0	0	0	0	0	0	0	0	0	0	0	0	NaN	NaN	NaN	NaN	Low	NaN	NaN
hsa-miR-548ap-5p	0	1.31206	0	0	0	0	1.10583	0	0	0	0	0	0	0.385153	0	0	0	0	0	0.191222	0	0	0	0	0	0	0	0	0.106938	-0.55876	0.817571	0.494329	NaN	Low	0.127392	0.0864846
hsa-miR-548ap-3p	0	0	0	0	0	0	0	0	0	0	0	0	0	0	0	0	0	0	0	0	0	0	0	0	0	0	0	0	0	NaN	NaN	NaN	NaN	Low	NaN	NaN
hsa-miR-5008-5p	0	0	0	0	0	0	0	0	0	0	0	0	0	0	0	0	0	0	0	0	0	0	0	0	0	0	0	0	0	NaN	NaN	NaN	NaN	Low	NaN	NaN
hsa-miR-5008-3p	0	0	0	0	0	0	0	0	0	0	0	0	0	0	0	0	0	0	0	0	0	0	0	0	0	0	0	0	0	NaN	NaN	NaN	NaN	Low	NaN	NaN
hsa-miR-5009-5p	0	0	0	0	0	0	0	0	0	0	0	0	0	0	0	0	0	0	0	0	0	0	0	0	0	0	0	0	0	NaN	NaN	NaN	NaN	Low	NaN	NaN
hsa-miR-5009-3p	0	0	0	0	0	0	0	0	0	0	0	0	0	0	0	0	0	0	0	0	0	0	0	0	0	0	0	0	0	NaN	NaN	NaN	NaN	Low	NaN	NaN
hsa-miR-5010-5p	0	22.9611	19.8582	1.28388	1.57404	0	13.27	1.21544	0	9.49161	0	3.84048	0	22.7241	0	5.72987	1.18514	0	0	4.39811	0	5.40563	15.08	0	4.8875	10.7206	3.02049	6.69605	5.47651	0.169648	0.791595	0.830304	NaN	Low	5.15488	5.79813
hsa-miR-5010-3p	0	0	0	0	0	0	0	0	0	0	0	0	0	0	0	0	0	0	0	0	0	0	0	0	0	0	0	0	0	NaN	NaN	NaN	NaN	Low	NaN	NaN
hsa-miR-5011-5p	0	0	0	0	0	0	0	0	0	0	0	0	0	0	0	0	0	0	0	0	0	0	0	0	0	0	0	0	0	NaN	NaN	NaN	NaN	Low	NaN	NaN
hsa-miR-5011-3p	0	0	0	0	0	0	0	0	0	0	0	0	0	0	0	0	0	0	0	0	0	0	0	0	0	0	0	0	0	NaN	NaN	NaN	NaN	Low	NaN	NaN
hsa-miR-5047	0	0	0	0	0	0	0	0	0	0	0	0	0	0	0	0	0	0	0	0	0	0	0	0	0	0	0	0	0	NaN	NaN	NaN	NaN	Low	NaN	NaN
hsa-miR-5087	0	0	0	0	0	0	0	0	0	0	0	0	0	0	0	0	0	0	0	0	0	0	0	0	0	0	0	0	0	NaN	NaN	NaN	NaN	Low	NaN	NaN
hsa-miR-5088-5p	0	0	0	0	0	0	0	0	0	0	0	0	0	0	0	0	0	0	0	0	0	0	0	0	0	0	0	0	0	NaN	NaN	NaN	NaN	Low	NaN	NaN
hsa-miR-5088-3p	0	0	0	0	0	0	0	0	0	0	0	0	0	0	0	0	0	0	0	0	0	0	0	0	0	0	0	0	0	NaN	NaN	NaN	NaN	Low	NaN	NaN
hsa-miR-5089-5p	0	0	0	0	0	0	0	0	0	0	0	0	0	0	0	0	0	0	0	0	0	0	0	0	0	0	0	0	0	NaN	NaN	NaN	NaN	Low	NaN	NaN
hsa-miR-5089-3p	0	0	0	0	0	0	0	0	0	0	0	0	0	0	0	1.14597	0	0	0	0	0	0	0	0	0	0	0	0	0.0409276	-0.119195	0.456385	0.793959	NaN	Low	0.0426174	0.0392379
hsa-miR-5090	0	0	0	0	0	0	0	0	0	0	0	0	0	0	0	0	0	0	0	0	0	0	0	0	0	0	0	0	0	NaN	NaN	NaN	NaN	Low	NaN	NaN
hsa-miR-5091	0	0	0	0	0	0	0	0	0	0	0	0	0	0	0	0	0	0	0	0	0	0	0	0	0	0	0	0	0	NaN	NaN	NaN	NaN	Low	NaN	NaN
hsa-miR-5092	0	0	0	0	0	0	0	0	0	0	0	0	0	0	0	0	0	0	0	0	0	0	0	0	0	0	0	0	0	NaN	NaN	NaN	NaN	Low	NaN	NaN
hsa-miR-5093	0	0	0	0	0	0	0	0	0	0	0	0	0	0	0	0	0	0	0	0	0	0	0	0	0	0	0	0	0	NaN	NaN	NaN	NaN	Low	NaN	NaN
hsa-miR-5094	0	0	0	0	0	0	0	0	0	0	0	0	0	0	0	0	0	0	0	0	0	0	0	0	0	0	0	0	0	NaN	NaN	NaN	NaN	Low	NaN	NaN
hsa-miR-5095	0	0	0	0	0	0	0	0	0	0	0	0	0	0	0	0	0	0	0	0	0	0	0	0	0	0	0	0	0	NaN	NaN	NaN	NaN	Low	NaN	NaN
hsa-miR-1273f	0	0	0	0	0	0	0	0	0	0	0	0	0	0	0	0	0	0	0	0	0	0	0	0	0	0	0	0	0	NaN	NaN	NaN	NaN	Low	NaN	NaN
hsa-miR-1273g-5p	0	0	0	0	0	0	0	0	0	0	0	0	0	0	0	0	0	0	0	0	0	0	0	0	0	0	0	0	0	NaN	NaN	NaN	NaN	Low	NaN	NaN
hsa-miR-1273g-3p	0	0	0	0	0	0	0	0	0	0	0	0	0	0	0	0	0	0	0	0	0	0	0	0	0	0	0	0	0	NaN	NaN	NaN	NaN	Low	NaN	NaN
hsa-miR-5096	0	0	0	0	0	0	0	0	0	0	0	0	0	0	0	0	0	0	0	0	0	0	0	0	0	0	0	0	0	NaN	NaN	NaN	NaN	Low	NaN	NaN
hsa-miR-5186	0	0	0	0	0	0	0	0	0	0	0	0	0	0	0	0	0	0	0	0	0	0	0	0	0	0	0	0	0	NaN	NaN	NaN	NaN	Low	NaN	NaN
hsa-miR-5187-5p	0	0	0	0	0	0	0	0	0	0	0	0	0	0	0	0	0	0	0	0	0	0	0	0	0	0	0	0	0	NaN	NaN	NaN	NaN	Low	NaN	NaN
hsa-miR-5187-3p	0	0	0	0	0	0	0	0	0	0	0	0	0	0	0	0	0	0	0	0	0	0	0	0	0	0	0	0	0	NaN	NaN	NaN	NaN	Low	NaN	NaN
hsa-miR-5188	0	0	0	0	0	0	0	0	0	0	0	0	0	0	0	0	0	0	0	0	0	0	0	0	0	0	0	0	0	NaN	NaN	NaN	NaN	Low	NaN	NaN
hsa-miR-5189-5p	0	0	0	0	0	0	0	0	0	0	0	0	0	0	0	0	0	0	0	0	0	0	0	0	0	0	0	0	0	NaN	NaN	NaN	NaN	Low	NaN	NaN
hsa-miR-5189-3p	0	0	0	0	0	0	0	0	0	0	0	0.85344	0	0	0	0	0	0	0	0	0	0	0	0	0	2.8212	1.51024	0	0.185175	1.25577	0.856473	0.142591	NaN	Low	0.109314	0.261035
hsa-miR-5190	0	0	0	0	0	0	0	0	0	0	0	0	0	0	0	0	0	0	0	0	0	0	0	0	0	0	0	0	0	NaN	NaN	NaN	NaN	Low	NaN	NaN
hsa-miR-5191	0	0	0	0	0	0	0	0	0	0	0	0	0	0	0	0	0	0	0	0	0	0	0	0	0	0	0	0	0	NaN	NaN	NaN	NaN	Low	NaN	NaN
hsa-miR-5192	0	0	0	0	0	0	0	0	0	0	0	0	0	0	0	0	0	0	0	0	0	0	0	0	0	0	0	0	0	NaN	NaN	NaN	NaN	Low	NaN	NaN
hsa-miR-5193	0	0	0	0	0	0	0	0	0	0	0	0	0	0	0	0	0	0	0	0	0	0	0	0	0	0	0	0	0	NaN	NaN	NaN	NaN	Low	NaN	NaN
hsa-miR-5194	0	0	0	0	0	0	0	0	0	0	0	0	0	0	0	0	0	0	0	0	0	0	0	0	0	0	0	0	0	NaN	NaN	NaN	NaN	Low	NaN	NaN
hsa-miR-5195-5p	0	0	0	0	0	0	0	0	0	0	0	0	0	0	0	0	0	0	0	0	0	0	0	0	0	0	0	0	0	NaN	NaN	NaN	NaN	Low	NaN	NaN
hsa-miR-5195-3p	0	0	0	0	0	0	0	0	0	0	0	0	0	0	0	0	0	0	0	0	0	0	0	0	0	0	0	0	0	NaN	NaN	NaN	NaN	Low	NaN	NaN
hsa-miR-5196-5p	0	0	0	0	0	0	0	0	0	0	0	0	0	0	0	0	0	0	0	0	0	0	0	0	0	0	0	0	0	NaN	NaN	NaN	NaN	Low	NaN	NaN
hsa-miR-5196-3p	0	0	0	0	0	0	0	0	0	0	0	0	0	0	0	0	0	0	0	0	0	0	0	0	0	0	0	0	0	NaN	NaN	NaN	NaN	Low	NaN	NaN
hsa-miR-5197-5p	0	0	0	0	0	0	0	0	0	0	0	0	0	0	0	0	0	0	0	0	0	0	0	0	0	0	0	0	0	NaN	NaN	NaN	NaN	Low	NaN	NaN
hsa-miR-5197-3p	0	0	0	0	0	0	0	0	0	0	0	0	0	0	0	0	0	0	0	0	0	0	0	0	0	0	0	0	0	NaN	NaN	NaN	NaN	Low	NaN	NaN
hsa-miR-4524b-5p	0	0	0	0	0	0	0	0	0	0	0	0	0	0	0	0	0	0	0	0	0	0	0	0	0	0	0	0	0	NaN	NaN	NaN	NaN	Low	NaN	NaN
hsa-miR-4524b-3p	0	0	0	0	0	0	0	0	0	0	0	0	0	0	0	0	0	0	0	0	0	0	0	0	0	0	0	0	0	NaN	NaN	NaN	NaN	Low	NaN	NaN
hsa-miR-5571-5p	0	0	0	0	0	0	0	0	0	0	0	0	0	0	0	0	0	0	0	0	0	0	0	0	0	0	0	0	0	NaN	NaN	NaN	NaN	Low	NaN	NaN
hsa-miR-5571-3p	0	0	0	0	0	0	0	0	0	0	0	0	0	0	0	0	0	0	0	0	0	0	0	0	0	0	0	0	0	NaN	NaN	NaN	NaN	Low	NaN	NaN
hsa-miR-5100	0	0	0	0	0	0	0	0	0	0	0	0	0	0	0	0	0	0	0	0	0	0	0	0	0	0	0	0	0	NaN	NaN	NaN	NaN	Low	NaN	NaN
hsa-miR-5572	0	0	0	0	0	0	0	0	0	0	0	0	0	0	0	0	0	0	0	0	0	0	0	0	0	0	0	0	0	NaN	NaN	NaN	NaN	Low	NaN	NaN
hsa-miR-548aq-5p	0	0	0	0	0	0	0	0	0	0	0	0	0	0	0	0	0	0	0	0	0	0	0	0	0	0	0	0	0	NaN	NaN	NaN	NaN	Low	NaN	NaN
hsa-miR-548aq-3p	0	0	0	0	0	0	0	0	0	0	0	0.85344	0	0	5.48169	0	0	0	0	0.573667	0	0	0	0	0	0	0	0	0.246743	-0.663319	0.8476	0.433871	NaN	Low	0.302488	0.190998
hsa-miR-548ar-5p	0	0	0	0	0	0	0	0	0	0	0	0	0	0	0	0	0	0	0	0	0	0	0	0	0	0	0	0	0	NaN	NaN	NaN	NaN	Low	NaN	NaN
hsa-miR-548ar-3p	0	0	0	0	0	0	0	0	0	0	0	0.42672	0	0	0.913615	0	0	0	0	0	0	0	0	0	0	0	0.755122	0	0.0748378	0.182805	0.70215	0.794593	NaN	Low	0.0701027	0.0795728
hsa-miR-548as-5p	0	0	0	0	0	0	0	0	0	0	0	0	0	0	0	0	0	0	0	0	0	0	0	0	0	0	0	0	0	NaN	NaN	NaN	NaN	Low	NaN	NaN
hsa-miR-548as-3p	0	0	0	0	0	0	0	0	0	0	0	0	0	0	0	0	0	0	0	40.9216	0	0	0	0	0.698214	0	0	0	1.48642	-0.134157	0.488647	NaN	NaN	Low	1.55548	1.41736
hsa-miR-5579-5p	0	0	0	0	0	0	0	0	0	0	0	0	0	0	0	0	0	0	0	0	0	0	0	0	0	0	0	0	0	NaN	NaN	NaN	NaN	Low	NaN	NaN
hsa-miR-5579-3p	0	0	0	0	0	0	0	0	0	0	0	0	0	0	0	0	0	0	0	0	0	0	0	0	0	0	0	0	0	NaN	NaN	NaN	NaN	Low	NaN	NaN
hsa-miR-664b-5p	0	0	0	0	0	0	0	0	0	0	0	0	0	0	0	0	0	0	0	0	0	0	0	0	0	0	0	0	0	NaN	NaN	NaN	NaN	Low	NaN	NaN
hsa-miR-664b-3p	0	0	0	0	0	0	0	0	0	0	0	0	0	0.385153	0	0	0	0	0	0	0	0	0	0	0	0	0	0	0.0137555	-0.0471001	0.297378	0.874154	NaN	Low	0.01398	0.013531
hsa-miR-5580-5p	0	0	0	0	0	0	0	0	0	0	0	0	0	0	0	0	0	0	0	0	0	0	0	0	0	0	0	0	0	NaN	NaN	NaN	NaN	Low	NaN	NaN
hsa-miR-5580-3p	0	0	0	0	0	0	0	0	0	0	0	0	0	0	0	0	0	0	0	0	0	0	0	0	0	0	0	0	0	NaN	NaN	NaN	NaN	Low	NaN	NaN
hsa-miR-5581-5p	0	0	0	0	0	0	0	0	0	0	0	0	0	0	0	0	0	0	0	0	0	0	0	0	0	0	0	0	0	NaN	NaN	NaN	NaN	Low	NaN	NaN
hsa-miR-5581-3p	0	0	0	0	0	0	0	0	0	0	0	0	0	0	0	0	0	0	0	0	0	0	0	0	0	0	0	0	0	NaN	NaN	NaN	NaN	Low	NaN	NaN
hsa-miR-548at-5p	0	0	0	0	0	0	0	0	0	0	0	0	0	0	0	0	0	0	0	0.191222	0	0	0	0	0	0	0	0	0.00682937	-0.0243166	0.216153	0.910429	NaN	Low	0.00688692	0.00677181
hsa-miR-548at-3p	0	0	0	0	0	0	0	0	0	0	0	0	0	0	0	0	0	0	0	0	0	0	0	0	0	0	0	0	0	NaN	NaN	NaN	NaN	Low	NaN	NaN
hsa-miR-5582-5p	0	0	0	0	0	0	0	0	0	0	0	0	0	0	0	0	0	0	0	0	0	0	0	0	0	0	0	0	0	NaN	NaN	NaN	NaN	Low	NaN	NaN
hsa-miR-5582-3p	0	0	0	0	0	0	0	0	0	0	0	0	0	0	0	0	0	0	0	0	0	0	0	0	0	0	0	0	0	NaN	NaN	NaN	NaN	Low	NaN	NaN
hsa-miR-5583-5p	0	0	0	0	0	0	0	0	0	0	0	0	0	0	0	0	0	0	0	0	0	0	0	0	0	0	0	0	0	NaN	NaN	NaN	NaN	Low	NaN	NaN
hsa-miR-5583-3p	0	0	0	0	0	0	0	0	0	0	0	0	0	0	0	0	0	0	0	0	0	0	0	0	0	0	0	0	0	NaN	NaN	NaN	NaN	Low	NaN	NaN
hsa-miR-5584-5p	0	0	0	0	0	0	0	0	0	0	0	0	0	0	0	0	0	0	0	0	0	0	0	0	0	0	0	0	0	NaN	NaN	NaN	NaN	Low	NaN	NaN
hsa-miR-5584-3p	0	0	0	0	0	0	0	0	0	0	0	0	0	0	0	0	0	0	0	0	0	0	0	0	0	0	0	0	0	NaN	NaN	NaN	NaN	Low	NaN	NaN
hsa-miR-5585-5p	0	0	0	0	0	0	0	0	0	0	0	0	0	0	0	0	0	0	0	0	0	0	0	0	0	0	0	0	0	NaN	NaN	NaN	NaN	Low	NaN	NaN
hsa-miR-5585-3p	0	0	0	0	0	0	0	0	0	0	0	0	0	0	0	0	0	0	0	0	0	0	0	0	0	0	0	0	0	NaN	NaN	NaN	NaN	Low	NaN	NaN
hsa-miR-5586-5p	0	0	0	0	0	0	0	0	0	0	0	0	0	0	0	0	0	0	0	0	0	0	0	0	0	0	0	0	0	NaN	NaN	NaN	NaN	Low	NaN	NaN
hsa-miR-5586-3p	0	0	0	0	0	0	0	0	0	0	0	0	0	0	0	0	0	0	0	0	0	0	0	0	0	0	0	0	0	NaN	NaN	NaN	NaN	Low	NaN	NaN
hsa-miR-5587-5p	0	0.656031	0	0	0	1.05193	0	0	0	0	0	0	0	0	0	0	0	0	0	0	0	0	0	6.31615	0	0	0	0	0.286575	1.22639	0.876218	0.161622	NaN	Low	0.171612	0.401539
hsa-miR-5587-3p	0	0	0	0	0	0	0	0	0	0	0	0	0	0	0	0	0	0	0	0	0	0	0	3.78969	0	0	0	0	0.135346	1.12718	0.711558	0.11317	NaN	Low	0.0850079	0.185684
hsa-miR-548au-5p	0	0	0	2.56777	0	0	0	0	0	0.527312	0	1.70688	0	0.770307	0.913615	0	0	0.657251	0	0.573667	0	0	0	0	0	0.564241	0.755122	0	0.32272	-0.351556	0.951573	0.711794	NaN	Low	0.361847	0.283593
hsa-miR-548au-3p	0	0	0	0	0	0	0	0	0	0	0	0	0	0	0	0	0	0	0	0	0	0	0	0	0	0	0	0	0	NaN	NaN	NaN	NaN	Low	NaN	NaN
hsa-miR-1295b-5p	0	0	0	0	0	0	0	0	0	0	0	0	0	0	0	0	0	0	0	0	0	0	0	0	0	0	0	0	0	NaN	NaN	NaN	NaN	Low	NaN	NaN
hsa-miR-1295b-3p	0	0	0	0	0	0	0	0	0	0	0	0	0	0	0	0	0	0	0	0	0	0	0	0	0	0	0	0	0	NaN	NaN	NaN	NaN	Low	NaN	NaN
hsa-miR-5588-5p	27.4275	2.62412	7.77062	37.2327	0.787019	10.5193	0	3.24118	6.19462	0	0	10.2413	0	1.92577	0.913615	6.87584	8.296	7.22976	9.0485	1.52978	1.14814	0	0	8.84261	2.09464	1.69272	3.77561	0	5.69326	-0.97828	0.732978	0.181986	NaN	Low	7.55282	3.8337
hsa-miR-5588-3p	0	0	0	0	0	0	0	0	0	0	0	0	0	0	0	0	0	0	0	0	0	0	0	0	0	0	0	0	0	NaN	NaN	NaN	NaN	Low	NaN	NaN
hsa-miR-5589-5p	0	0	0	0	0	0	0	0	0	0	0	0	0	0	0	0	0	0	0	0	0	0	0	1.26323	0	0	0	0	0.0451153	0.483524	0.496995	0.330605	NaN	Low	0.037625	0.0526056
hsa-miR-5589-3p	0	0	0	0	0	0	0	0	0	0	0	0	0	0	0	0	0	0	0	0	0	0	0	0	0	0	0	0	0	NaN	NaN	NaN	NaN	Low	NaN	NaN
hsa-miR-5590-5p	0	0	0	0	0	0	0	0	0	0	0	0	0	0	0	0	0	0	0	0	0	0	0	0	0	0	0	0	0	NaN	NaN	NaN	NaN	Low	NaN	NaN
hsa-miR-5590-3p	0	0	0	0	0	0	0	0	0	0	0	0.42672	0	0	0	0	0	0	0	0	0	0	0	0	0	0	0.755122	0	0.0422087	0.260565	0.525587	0.620064	NaN	Low	0.0384073	0.04601
hsa-miR-5591-5p	0	0	0	0	0	0	0	0	0	0	0	0	0	0	0	0	0	0	0	0	0	0	0	0	0	0	0	0	0	NaN	NaN	NaN	NaN	Low	NaN	NaN
hsa-miR-5591-3p	0	0	0	0	0	0	0	0	0	0	0	0	0	0	0	0	0	0	0	0	0	0	0	0	0	0	0	0	0	NaN	NaN	NaN	NaN	Low	NaN	NaN
hsa-miR-548av-5p	0	0	0	0	0	0	0	0	0	0	0	0	0	0	0	0	0	0	0	0	0	0	0	0	0	0	0	3.34802	0.119572	0.947573	0.665235	0.154325	NaN	Low	0.0816576	0.157487
hsa-miR-548av-3p	0	0	0	0.641942	0	0	0	0	0	0	0	0.42672	0	0	0	0	0	0	0	0.764889	0	0	0	0	0	0	1.51024	0	0.119421	0.392531	0.834166	0.63795	NaN	Low	0.103275	0.135568
hsa-miR-5680	0	0	0	0	0	0	0	0	0	0	0	0	0	0	0	0	0	0	0	0.191222	0	0	0	0	0.698214	0	0	0	0.0317656	0.289984	0.475964	0.542355	NaN	Low	0.0285838	0.0349473
[truncated: 5,270 more rows]

## Sheet: significant EV-miRNA alteration
Sample Name	control-Adeno1	control-Adeno2	control-Adeno3	control-Adeno4	control-Adeno5	control-Adeno6	control-Adeno7	control-Adeno8	control-Adeno9	control-Adeno10	control-Adeno11	control-Adeno12	control-Adeno13	control-Adeno14	control-Adeno15	control-Adeno16	control-Adeno17	control-Adeno18	control-Adeno19	control-Adeno20	control-Adeno21	test-NE1	test-NE2	test-NE3	test-NE4	test-NE5	test-NE6	test- NCIH660	baseMean	log2FoldChange	lfcSE	pvalue	padj	status	control	comparison
hsa-miR-891a-5p	0	0	0	0	0	0	3.3175	0	0	1.05462	9.32557	0	0	2.69607	0	0	1.18514	0	0	0.191222	2.29628	10.8113	0	0	1.39643	0.564241	294.498	763.349	38.953	5.15257	1.08936	2.25e-06	0.000135158	OK	2.13036	75.7757
60_TATTGCACTCGTCCCGGAAT_hsa-mir-92b	0	0	0	5.13554	0	2.10386	0	0	0	0	2.66445	0	0	0	0	0	2.37029	0	0	0	0.574069	0	0	159.167	0.698214	0.564241	13.5922	180.793	13.1308	4.41197	0.906305	1.13e-06	7.88e-05	OK	1.17829	25.0834
60_TATTGCACTCGTCCCGGCCTCTT_hsa-mir-92b	0	0	0.863402	1.92583	0	2.10386	0	0	6.19462	1.05462	6.66112	0.42672	2.16374	2.69607	0	5.72987	5.92571	2.629	0	3.442	5.16662	13.5141	0	169.273	2.79286	0.564241	13.5922	267.842	18.3772	4.07782	0.730802	2.41e-08	8.69e-06	OK	2.05484	34.6995
46_GAGACTGATGAGTTCCCGGGA_hsa-mir-873	0	5.24825	0.863402	3.85165	1.57404	3.15579	0	2.02574	0	2.10925	3.99667	5.54736	2.88499	0.385153	0	4.58389	15.4069	0	0	1.721	0	37.8394	0	160.43	2.09464	10.1563	0.755122	190.837	16.2667	3.74166	0.725017	2.46e-07	4.44e-05	OK	2.26291	30.2704
60_TATTGCACTCGTCCCGGC_hsa-mir-92b	27.4275	38.7058	11.2242	33.381	16.5274	179.88	12.1642	27.55	44.911	14.7647	42.6312	4.69392	46.881	23.8795	17.3587	107.722	477.612	23.661	135.728	26.7711	14.3517	8.10845	22.62	2920.59	73.3125	117.926	598.812	4278.77	333.856	3.61892	0.672923	7.54e-08	2.04e-05	OK	50.2576	617.454
hsa-miR-9-3p	0	0	0	1.28388	0	1.05193	6.63501	0.405147	4.64596	1.58193	3.99667	0.42672	0	3.46638	0.913615	2.29195	11.8514	0.657251	2.26213	5.35422	1.14814	13.5141	0	205.906	6.98214	10.7206	14.3473	30.1322	11.7705	3.59007	0.674431	1.02e-07	2.21e-05	OK	1.80495	21.7361
52_AGCTCGGTCTGAGGCC_hsa-mir-423	68.5688	97.7486	164.046	32.7391	36.9899	119.92	24.3284	58.7463	37.1677	95.9707	53.289	65.7149	159.396	51.6106	16.4451	248.676	263.102	207.034	183.232	112.247	57.981	305.418	22.62	3009.01	67.0285	165.887	1435.49	4804.41	427.315	3.43378	0.557999	7.57e-10	8.2e-07	OK	72.3885	782.242
65_CTGTGCGTGTGACAGC_hsa-mir-210	0	0.656031	0	1.28388	1.57404	7.36351	0	0.810294	3.09731	0	0	0	2.16374	0.385153	0.913615	12.6057	0	7.88701	0	3.25078	0.574069	16.2169	0	30.3175	2.09464	2.25696	33.9805	154.009	10.0515	3.33485	0.744195	7.42e-06	0.00033609	OK	1.81271	18.2902
60_TATTGCACTCGTCCCGGCCTAT_hsa-mir-92b	13.7138	2.62412	2.59021	11.555	3.9351	9.46738	15.4817	0.405147	9.29192	1.58193	9.32557	0.42672	5.76997	4.62184	0	6.87584	11.8514	0.657251	2.26213	3.82445	22.3887	24.3253	22.62	65.6879	4.18928	7.33513	15.8576	418.503	24.8989	3.20957	0.631081	3.66e-07	4.96e-05	OK	4.85797	44.9398
60_TATTGCACTCGTCCC_hsa-mir-92b	0	0.656031	0	0	2.36106	15.779	0	0	0	0	0	0	3.60623	0.385153	0	0	7.11086	2.629	4.52425	0	0	0	30.16	202.117	0	2.8212	16.6127	20.0881	11.0304	3.19831	0.889183	0.000322017	0.00442675	OK	2.16731	19.8934
60_TATTGCACTCGTCCCGGCCTGA_hsa-mir-92b	0	6.56031	4.31701	10.913	1.57404	12.6232	3.3175	1.62059	7.74327	3.69118	5.3289	2.56032	1.44249	5.00699	2.74085	6.87584	4.74057	0.657251	0	1.33856	9.75918	0	0	90.9525	2.79286	11.2848	9.06147	271.19	17.0747	3.16543	0.631289	5.32e-07	5.71e-05	OK	3.42454	30.7249
26_TATGGCACTGGTAGAAT_hsa-mir-183	54.855	2.62412	2.59021	1.92583	0.787019	6.31158	3.3175	1.21544	6.19462	1.05462	0	3.84048	2.88499	1.15546	0.913615	2.29195	9.48114	4.60076	0	2.10344	0	8.10845	22.62	12.6323	6.28393	7.89937	16.6127	214.273	14.1635	3.14632	0.634982	7.23e-07	6.53e-05	OK	2.87469	25.4523
60_TATTGCACTCGTCCCGGCCTCCTT_hsa-mir-92b	0	0	0	2.56777	0	11.5712	1.10583	0.810294	21.6812	0	3.99667	1.28016	10.0975	0.770307	1.82723	1.14597	5.92571	1.3145	0	3.05956	26.9813	43.2451	0	212.223	4.18928	2.25696	19.6332	170.749	19.5154	3.1444	0.755201	3.13e-05	0.000847959	OK	3.96568	35.0651
51_AAGCTCGGTCTGAGGCC_hsa-mir-423	0	7.87237	8.63402	5.77748	3.9351	8.41545	7.74084	2.43088	3.09731	14.7647	6.66112	9.38784	10.0975	11.5546	6.39531	26.3574	30.8137	19.0603	31.6698	7.26645	5.16662	18.9197	15.08	193.274	9.775	17.4915	77.0225	468.723	36.6923	3.10817	0.531622	5.02e-09	2.72e-06	OK	7.62608	65.7585
hsa-miR-877-5p	0	2.62412	6.04381	8.34525	14.1663	0	7.74084	4.05147	0	5.80043	3.99667	6.82752	0	12.7101	0	4.58389	5.92571	15.1168	24.8834	38.2445	0.574069	0	0	18.9484	210.162	0	39.2664	475.419	32.3368	3.05622	0.769826	7.19e-05	0.00149684	OK	6.94081	57.7328
5_TTATCAGAATCTCCAGGGG_hsa-mir-361	13.7138	9.84046	0	12.1969	14.9534	35.7656	3.3175	1.62059	9.29192	6.85505	22.6478	8.10768	33.8986	8.08822	1.82723	13.7517	18.9623	53.2373	20.3591	13.768	25.2591	13.5141	0	785.729	13.2661	14.106	43.042	328.106	54.4723	3.04555	0.63656	1.72e-06	0.000109262	OK	11.7694	97.1753
60_TATTGCACTCGTCCCGGCCTCAT_hsa-mir-92b	0	0.656031	0	6.41942	0	14.727	8.84668	1.62059	10.8406	3.16387	9.32557	0.42672	5.76997	3.46638	0.913615	3.43792	3.55543	0	11.3106	5.163	33.296	0	0	213.486	2.09464	10.1563	15.8576	281.234	23.0631	3.03268	0.739735	4.14e-05	0.00103934	OK	5.02284	41.1034
0_GTAGAGGAGATGGCGCAGG_hsa-mir-877	0	1.31206	0	2.56777	6.29615	0	0	1.21544	6.19462	1.58193	3.99667	0.85344	0	0.770307	0	1.14597	7.11086	8.54426	22.6213	8.41378	0	5.40563	0	42.9498	80.2946	3.38544	37.001	107.137	12.4571	2.99558	0.712942	2.65e-05	0.000775355	OK	2.77578	22.1383
39_TTTGTTCGTTCGGCTCGCGTGG_hsa-mir-375	41.1413	76.7556	519.768	190.657	1594.5	158.842	324.01	12.1544	2028.74	893.793	7592.35	118.628	2558.98	3427.87	6.39531	287.639	85.3303	479.136	420.755	7317.5	448.922	6673.25	52.78	67515.8	25494.6	1498.06	8361.47	3254.28	5051.22	2.96226	0.739876	6.24e-05	0.00135057	OK	1148.86	8953.58
14_AATTTGTGGTAGTGGGGGACT_global-novelMiR-1044:control_14_novelMiR_7+test_14_novelMiR_3	0	0	0	0	11.0183	0	1.10583	0	1.54865	6.85505	0	0	0.721247	0	0.913615	10.3138	11.8514	0.657251	0	2.48589	0	0	0	168.01	0	0	149.514	0	13.0355	2.90525	0.921672	0.00162072	0.014627	OK	3.07026	23.0008
17_GCTGACTCCTAGTCCAGGGC_hsa-mir-345	0	59.6988	12.0876	25.6777	25.9716	65.2197	8.84668	37.2735	24.7785	24.7836	17.3189	37.9781	15.8674	32.3529	39.2855	19.4816	56.8868	36.8061	119.893	14.5329	19.5184	2.70282	0	238.75	25.1357	155.166	228.047	1372.69	97.0268	2.81242	0.578501	1.16e-06	7.88e-05	OK	24.1822	169.871
60_TATTGCACTCGTCCCGGCCTGT_hsa-mir-92b	0	0.656031	7.77062	2.56777	1.57404	12.6232	8.84668	1.21544	1.54865	1.58193	1.33222	1.28016	2.88499	2.31092	0.913615	5.72987	4.74057	0.657251	6.78638	9.94356	4.59255	2.70282	0	29.0543	1.39643	11.8491	3.02049	204.229	11.8503	2.80652	0.639351	1.14e-05	0.000409876	OK	2.96408	20.7366
14_AATTTGTGGTAGTGGGGGAC_global-novelMiR-1044:control_14_novelMiR_7+test_14_novelMiR_3	0	0	0	8.34525	9.44423	0	0	0	1.54865	7.90967	1.33222	0	1.44249	1.15546	0	20.6275	10.6663	0	2.26213	2.86833	0	2.70282	0	94.7422	2.79286	0.564241	174.433	13.3921	12.7225	2.80482	0.838761	0.000825777	0.00894317	OK	3.18551	22.2595
6_CACCCGTAGAACCGACCT_hsa-mir-99b	27.4275	24.9292	9.49742	23.7519	36.9899	38.9214	15.4817	18.6368	57.3002	35.8572	55.9534	17.4955	43.2748	43.5223	9.13615	40.1091	35.5543	47.3221	54.291	74.7679	83.8141	32.4338	15.08	461.079	79.5964	2.8212	78.5327	1543.44	107.393	2.78346	0.556923	5.8e-07	5.71e-05	OK	27.2399	187.547
5_TCCGAGTCACGGCAC_hsa-mir-4454	0	0	2.59021	0.641942	2.36106	0	0	2.43088	13.9379	2.10925	2.66445	2.56032	12.9824	0.770307	66.6939	3.43792	7.11086	14.4595	18.097	45.8933	0	8.10845	60.32	277.911	13.9643	20.8769	4.53073	318.062	32.2327	2.77731	0.754924	0.000234221	0.00373032	OK	8.20616	56.2591
62_CAAATTCGTATCTAGGGGA_hsa-mir-10a	0	6.56031	1.7268	15.4066	1.57404	7.36351	0	6.8875	13.9379	1.05462	9.32557	6.4008	2.88499	4.62184	0	8.02182	8.296	1.3145	4.52425	3.63322	2.87035	0	0	241.277	15.3607	0	51.3483	13.3921	15.278	2.73061	0.681558	6.16e-05	0.00135057	OK	4.00085	26.555
67_AGATTCGATTCTAGGGGAAT_hsa-mir-10b	13.7138	3.28015	1.7268	3.85165	17.3144	24.1944	0	7.6978	1.54865	2.63656	6.66112	4.69392	5.04873	11.5546	1.82723	2.29195	2.37029	1.3145	2.26213	1.52978	10.9073	37.8394	22.62	190.748	20.2482	24.2623	17.3678	6.69605	15.936	2.72448	0.558144	1.05e-06	7.88e-05	OK	4.18859	27.6834
0_GTAGAGGAGATGGCGCAGA_hsa-mir-877	0	1.96809	2.59021	3.85165	2.36106	0	0	2.83603	3.09731	2.10925	1.33222	0.85344	2.88499	3.85153	0	3.43792	2.37029	14.4595	15.8349	10.8997	2.87035	0	0	35.3704	96.3535	5.64241	15.8576	60.2644	10.3963	2.68969	0.628514	1.87e-05	0.000609726	OK	2.7903	18.0023
52_AGCTCGGTCTGAGGCCCC_hsa-mir-423	164.565	52.4825	27.6289	25.0357	26.7587	34.7137	25.4342	13.3699	23.2298	29.0021	70.6079	10.2413	101.696	13.8655	4.56808	312.851	98.3668	88.0716	119.893	18.3573	31.5738	8.10845	0	1851.89	19.55	42.318	1181.01	462.027	173.472	2.67653	0.653618	4.22e-05	0.00103934	OK	46.9276	300.017
26_AACATTCAACCTGTCGGT_hsa-mir-181c	0	0	0	1.28388	2.36106	12.6232	0	2.83603	4.64596	2.10925	6.66112	2.1336	2.88499	2.69607	0	4.58389	30.8137	9.85877	4.52425	2.10344	4.59255	5.40563	30.16	46.7395	13.9643	0.564241	40.0215	140.617	13.3637	2.67211	0.660614	5.23e-05	0.00120622	OK	3.62473	23.1027
52_AGCTCGGTCTGAGGCCCCT_hsa-mir-423	2674.18	727.538	878.08	270.9	297.493	930.959	223.379	159.223	498.667	361.736	490.259	93.8784	1252.08	124.79	26.4948	309.413	840.266	882.031	714.832	65.5892	634.921	324.338	37.7	22408.4	148.021	1173.62	5622.64	3890.4	1645.07	2.67206	0.62509	1.91e-05	0.000609726	OK	446.219	2843.91
26_TACCCTGTAGAACCGAAT_hsa-mir-10b	54.855	54.4506	44.8969	36.5907	183.375	996.178	13.27	71.711	52.6542	85.9518	34.6378	56.327	367.115	107.843	21.0132	27.5034	35.5543	57.8381	63.3395	18.3573	268.09	110.815	271.44	2427.93	406.361	952.438	279.395	2517.71	343.487	2.66194	0.599881	9.1e-06	0.0003792	OK	93.736	593.238
20_ATACCCTGTAGATCCGAATTTG_hsa-mir-10a	0	15.0887	6.04381	102.069	61.3875	148.322	7.74084	25.9294	131.636	40.0757	54.6212	42.2453	74.2884	38.5153	9.13615	84.8021	91.256	20.3748	29.4076	35.9498	65.4439	16.2169	0	1992.11	176.648	16.363	677.345	40.1763	142.971	2.65091	0.633203	2.83e-05	0.000807365	OK	39.2745	246.668
26_TACCCTGTAGAACCGAATT_hsa-mir-10b	123.424	156.135	109.652	148.931	588.69	1213.93	54.1859	162.869	92.9192	359.627	89.259	177.089	1172.03	436.379	55.7305	83.6561	60.4423	122.906	113.106	42.6426	343.868	213.522	120.64	5396.52	793.869	737.462	599.567	6682.65	723.275	2.63615	0.588364	7.45e-06	0.00033609	OK	200.445	1246.1
52_AGCTCGGTCTGAGGCCC_hsa-mir-423	41.1413	18.3689	18.9948	27.6035	7.87019	24.1944	0	13.3699	12.3892	24.7836	15.9867	8.96112	49.766	18.1022	3.65446	229.195	125.625	44.6931	76.9123	22.5642	6.88883	18.9197	0	840.048	38.4018	41.1896	835.165	358.238	104.394	2.62988	0.660052	6.77e-05	0.00143686	OK	29.0396	179.748
60_TATTGCACTCGTCCCGGCCTCCA_hsa-mir-92b	13.7138	0	2.59021	5.13554	1.57404	9.46738	7.74084	1.21544	21.6812	2.10925	1.33222	0.85344	7.93371	4.23669	1.82723	1.14597	3.55543	0.657251	9.0485	3.82445	24.685	5.40563	45.24	96.0055	5.58571	0.564241	12.8371	150.661	15.7367	2.61814	0.644807	4.9e-05	0.00115364	OK	4.40829	27.065
27_ACCCTGTAGAACCGAATT_hsa-mir-10b	0	22.3051	0	5.77748	35.4159	94.6738	2.21167	13.3699	4.64596	18.4559	1.33222	10.2413	129.103	35.049	2.74085	5.72987	7.11086	11.8305	22.6213	10.5172	18.3702	10.8113	0	528.03	55.1589	47.9604	47.5727	569.164	61.0785	2.61391	0.684549	0.0001343	0.0025077	OK	17.153	105.004
0_GTAGAGGAGATGGCGCAG_hsa-mir-877	0	0	0	2.56777	10.2312	0	0	0.810294	0	3.16387	0	2.98704	2.16374	3.08123	0	3.43792	10.6663	20.3748	38.4561	18.3573	0	2.70282	0	63.1615	109.62	0.564241	35.4908	180.793	18.1653	2.6122	0.812185	0.00129871	0.0126712	OK	5.10667	31.224
22_TTTGGCAATGGTAGAACT_hsa-mir-182	41.1413	257.164	250.387	57.1329	159.765	345.033	87.3609	148.284	51.1056	185.086	157.202	84.4905	80.0584	37.3599	27.4085	112.305	255.991	113.704	38.4561	75.1503	106.203	75.6789	45.24	693.513	535.53	549.006	188.781	4275.42	322.642	2.61203	0.520027	5.09e-07	5.71e-05	OK	90.7107	554.572
60_TATTGCACTCGTCCCGGCCTCCAT_hsa-mir-92b	13.7138	0	0	8.98719	0	9.46738	4.42334	1.21544	32.5217	0	0	0	2.16374	2.31092	0.913615	1.14597	2.37029	0	0	2.48589	18.3702	10.8113	30.16	164.22	1.39643	1.12848	6.7961	93.7446	14.5838	2.60946	0.795857	0.00104249	0.0106264	OK	4.10653	25.0611
60_TATTGCACTCGTCCCGGCCTCCT_hsa-mir-92b	0	4.59222	5.18041	34.0229	8.65721	15.779	1.10583	7.29265	57.3002	5.27312	33.3056	9.38784	18.0312	21.9537	10.0498	26.3574	33.184	5.91526	11.3106	31.9341	14.3517	56.7591	0	353.704	21.6446	2.25696	74.7571	385.023	44.6118	2.60473	0.58902	9.77e-06	0.000391999	OK	12.5973	76.6263
51_AAGCTCGGTCTGAGGCCC_hsa-mir-423	0	7.21634	5.18041	3.20971	9.44423	6.31158	6.63501	2.83603	1.54865	13.1828	3.99667	2.98704	2.88499	9.24368	1.82723	26.3574	21.3326	17.0885	29.4076	6.884	1.14814	0	0	132.639	6.28393	15.2345	55.8791	241.058	22.4935	2.58995	0.610263	2.2e-05	0.000679439	OK	6.40769	38.5792
26_TACCCTGTAGAACCGA_hsa-mir-10b	0	1.96809	2.59021	3.20971	13.3793	7.36351	3.3175	4.45662	3.09731	6.32774	6.66112	2.98704	24.5224	7.31792	0.913615	1.14597	1.18514	2.629	0	0.382445	8.61104	18.9197	0	120.007	9.775	5.07816	16.6127	80.3525	12.6004	2.53766	0.592566	1.85e-05	0.000609726	OK	3.70248	21.4983
hsa-miR-592	0	0	0	1.28388	0	0	1.10583	0.405147	0	0	0	15.3619	1.44249	3.46638	8.22254	60.7366	47.4057	5.91526	9.0485	11.0909	2.29628	16.2169	0	112.427	270.209	8.46361	80.7981	43.5243	24.9793	2.5371	0.813911	0.00182596	0.0156945	OK	7.34231	42.6163
0_GTAGAGGAGATGGCGCAGGGG_hsa-mir-877	0	0.656031	6.04381	3.20971	11.0183	3.15579	7.74084	6.07721	0	4.21849	0	2.98704	0	20.7983	0.913615	1.14597	9.48114	10.516	11.3106	30.978	2.29628	0	0	16.422	147.323	4.51392	11.3268	180.793	17.6045	2.52711	0.704694	0.000335653	0.00448781	OK	5.20525	30.0038
17_GCTGACTCCTAGTCCAGGGCTT_hsa-mir-345	13.7138	39.3619	10.3608	17.3324	18.1014	16.8309	5.52917	18.2316	18.5838	21.6198	17.3189	19.6291	10.0975	20.7983	1.82723	13.7517	36.7394	30.2335	99.5335	22.7554	18.9443	43.2451	0	87.1629	9.07678	48.5247	207.659	652.864	54.2795	2.50856	0.541623	3.63e-06	0.000206859	OK	16.2258	92.3333
60_TATTGCACTCGTCCCGGCCTCAA_hsa-mir-92b	0	0.656031	0	9.62913	1.57404	10.5193	6.63501	2.83603	35.619	3.16387	7.99335	0.85344	10.8187	6.93276	0	2.29195	4.74057	1.3145	0	3.442	24.685	8.10845	37.7	116.217	1.39643	1.69272	10.5717	164.053	16.9087	2.47443	0.688698	0.000326999	0.00442675	OK	5.15707	28.6604
9_TGCAGGAACTTGTGAGTCT_hsa-mir-873	0	43.298	8.63402	22.468	9.44423	47.3369	6.63501	29.1706	12.3892	51.1492	22.6478	208.239	28.8499	15.021	9.13615	20.6275	37.9246	15.1168	6.78638	5.54545	5.74069	32.4338	15.08	727.62	5.58571	66.5804	1.51024	569.164	72.2905	2.43573	0.651956	0.000186942	0.00315156	OK	22.5542	122.027
22_ACCCTGTAGATCCGAATT_hsa-mir-10a	13.7138	16.4008	3.45361	14.7647	14.1663	110.453	0	13.3699	21.6812	15.292	10.6578	14.5085	20.9162	13.4804	13.7042	34.3792	28.4434	9.85877	18.097	14.3417	14.9258	5.40563	0	434.551	46.7803	8.46361	165.372	231.014	46.7212	2.4166	0.586932	3.83e-05	0.000988318	OK	14.7407	78.7018
66_CAGATTCGATTCTAGGGGAAT_hsa-mir-10b	0	2.62412	0	4.4936	12.5923	14.727	0	4.86177	0	2.63656	2.66445	2.56032	9.37621	11.5546	0	1.14597	0	0	11.3106	0.764889	9.18511	8.10845	0	117.48	25.1357	11.8491	18.1229	26.7842	10.6421	2.38453	0.67938	0.000448341	0.00564597	OK	3.42094	17.8632
5_TGTAAACATCCCCGACTGG_hsa-mir-30d	0	1.96809	0.863402	0.641942	3.14808	86.2583	9.95251	2.02574	3.09731	4.7458	7.99335	2.98704	1.44249	3.08123	6.39531	5.72987	0	20.3748	13.5728	2.29467	64.2958	0	22.62	131.376	2.79286	9.59209	9.81659	425.199	30.0809	2.38137	0.742236	0.00133485	0.0127933	OK	9.68737	50.4744
65_TGAAATGTTTAGGACC_hsa-mir-203a	54.855	1.31206	3.45361	4.4936	1.57404	0	78.5143	3.64632	3.09731	7.38236	51.9567	2.56032	2.88499	1.15546	2.74085	3.43792	8.296	10.516	9.0485	6.31033	3.44442	291.904	294.06	3.78969	2.09464	0	1.51024	23.4362	31.3384	2.37881	0.748004	0.00147166	0.0137397	OK	10.1074	52.5694
49_TCACAGTGAACCGGTCTC_hsa-mir-128-1	0	11.1525	0.863402	0.641942	7.08317	10.5193	6.63501	3.64632	1.54865	5.80043	0	0.42672	4.32748	3.46638	1.82723	8.02182	3.55543	10.516	0	0.764889	8.03697	0	0	21.4749	2.79286	16.363	12.082	147.313	10.3164	2.34795	0.642829	0.000259677	0.00390598	OK	3.38743	17.2454
15_TTGTGTCAATATGCGATGATG_hsa-mir-592	0	0	0.863402	3.85165	2.36106	0	0	0	1.54865	1.58193	0	7.25424	0	2.31092	18.2723	12.6057	23.7029	2.629	15.8349	3.63322	0	5.40563	0	90.9525	70.5196	3.38544	35.4908	26.7842	11.7496	2.3463	0.760363	0.00203031	0.0166578	OK	3.8617	19.6374
27_ACCCTGTAGAACCGAA_hsa-mir-10b	13.7138	8.5284	0	0.641942	2.36106	64.1678	0	1.62059	0	1.05462	2.66445	0.85344	18.0312	1.92577	0.913615	1.14597	2.37029	1.3145	4.52425	1.14733	52.8144	10.8113	30.16	136.429	18.1536	87.4573	24.919	103.789	21.1254	2.33945	0.727122	0.00129352	0.0126712	OK	6.97082	35.28
22_TTTGGCAATGGTAGAACTC_hsa-mir-182	27.4275	79.3797	69.0721	17.9744	58.2394	63.1158	33.175	23.4985	13.9379	66.9686	89.259	24.323	25.9649	20.7983	10.0498	44.693	43.8503	57.1808	20.3591	54.8808	38.4626	24.3253	15.08	219.802	469.2	169.836	86.084	636.124	89.3951	2.31574	0.451281	2.87e-07	4.45e-05	OK	29.905	148.885
44_ATCACATTGCCAGGG_hsa-mir-23a	13.7138	2.62412	2.59021	4.4936	2.36106	22.0905	3.3175	3.24118	3.09731	4.21849	10.6578	2.56032	2.16374	2.69607	7.30892	2.29195	5.92571	6.57251	11.3106	3.82445	4.59255	5.40563	7.54	107.375	3.49107	4.51392	20.3883	60.2644	11.8082	2.30044	0.522715	1.08e-05	0.000402522	OK	3.98518	19.6313
49_TGAGCGCCTCGACGACAGA_hsa-mir-339	0	15.0887	7.77062	4.4936	3.9351	18.9348	7.74084	4.45662	10.8406	5.80043	7.99335	5.12064	9.37621	6.16246	2.74085	19.4816	2.37029	17.0885	2.26213	12.6207	14.9258	0	0	171.799	25.1357	42.318	25.6742	66.9605	18.2533	2.27894	0.503992	6.13e-06	0.000316236	OK	6.23699	30.2695
10_GCAGGAACTTGTGAGTCT_hsa-mir-873	0	20.993	2.59021	8.98719	10.2312	9.46738	1.10583	15.3956	7.74327	32.6933	2.66445	115.641	18.0312	5.00699	3.65446	21.7735	10.6663	15.1168	13.5728	2.86833	10.3332	13.5141	0	336.019	2.79286	42.8823	8.30635	277.886	36.0692	2.27224	0.653617	0.00050818	0.0060479	OK	12.3721	59.7662
51_AAGCTCGGTCTGAGGCCCC_hsa-mir-423	41.1413	23.6171	3.45361	20.5422	12.5923	6.31158	9.95251	6.48235	27.8758	15.8193	17.3189	5.12064	32.4561	5.00699	2.74085	55.0067	20.1474	20.3748	40.7183	2.86833	9.75918	0	0	308.228	4.18928	20.3127	167.637	210.925	38.95	2.27091	0.605342	0.000175817	0.00302238	OK	13.3705	64.5295
51_TCACAGTGAACCGGTCTC_hsa-mir-128-2	13.7138	13.1206	1.7268	0.641942	5.50913	14.727	6.63501	2.43088	3.09731	7.90967	5.3289	1.28016	1.44249	3.46638	0.913615	11.4597	7.11086	5.91526	2.26213	0.382445	6.31476	5.40563	0	31.5807	3.49107	19.7484	6.7961	137.269	11.4171	2.2263	0.586925	0.000148745	0.00268485	OK	4.02061	18.8137
21_TACCCTGTAGATCCGAATTTG_hsa-mir-10a	411.413	944.029	977.371	4364.57	2187.13	3558.68	427.958	1674.07	4489.55	1838.21	1661.28	2027.35	2420.5	1839.49	697.089	3583.46	2649.98	793.959	1158.21	1295.15	2290.54	148.655	339.3	46665	4662.67	564.241	20299.2	2711.9	4167.18	2.22378	0.566129	8.56e-05	0.0017499	OK	1469.6	6864.75
44_CAAGCTCGTGTCTGTGGGTCT_hsa-mir-99b	0	3.93619	0	8.34525	14.9534	2.10386	2.21167	6.8875	15.4865	7.90967	14.6545	3.41376	3.60623	9.62884	0.913615	10.3138	5.92571	7.22976	4.52425	10.5172	13.2036	5.40563	0	144.008	23.0411	0.564241	40.7766	36.8282	14.1568	2.13187	0.573419	0.000200952	0.00324823	OK	5.25996	23.0536
10_TAGCTTATCAGACTGA_global-novelMiR-1588:control_17_novelMiR_48+test_17_novelMiR_32	0	1.96809	0.863402	8.98719	10.2312	6.31158	2.21167	4.86177	12.3892	3.16387	18.6511	11.5214	0.721247	3.08123	6.39531	22.9195	23.7029	46.6648	24.8834	37.2883	8.61104	0	0	144.008	22.3428	5.64241	37.001	254.45	25.674	2.11671	0.645967	0.00104989	0.0106264	OK	9.62108	41.727
62_CAAATTCGTATCTAGGGGAAT_hsa-mir-10a	27.4275	13.1206	11.2242	91.7977	60.6005	102.037	3.3175	59.1515	66.5921	30.5841	51.9567	69.5553	22.3586	57.3879	5.48169	73.3423	49.776	24.3183	31.6698	47.0407	39.0367	0	0	905.736	189.216	14.106	405.501	83.7006	90.5727	2.10659	0.598728	0.000434081	0.0055307	OK	34.135	147.01
26_TACCCTGTAGAACCGAA_hsa-mir-10b	41.1413	23.6171	7.77062	3.20971	30.6937	225.113	3.3175	7.29265	7.74327	12.1282	2.66445	7.25424	144.249	12.7101	0.913615	1.14597	13.0366	20.3748	9.0485	5.163	200.35	2.70282	15.08	439.604	98.4482	248.83	89.1044	562.468	79.8277	2.1065	0.705317	0.00282096	0.0215148	OK	30.087	129.568
51_AAGCTCGGTCTGAGGCCCCT_hsa-mir-423	219.42	232.235	157.139	90.5139	126.71	259.827	107.266	59.5566	182.741	121.282	157.202	30.2971	217.095	45.8333	8.22254	88.24	207.4	266.844	271.455	22.7554	219.869	64.8676	15.08	2650.26	38.4018	435.594	828.369	1037.89	291.513	2.10247	0.548981	0.000128267	0.00243707	OK	110.12	472.905
26_AACATTCAACCTGTCGGTGA_hsa-mir-181c	0	6.56031	0	3.20971	7.87019	9.46738	6.63501	11.3441	9.29192	17.9286	23.98	13.2283	5.04873	16.9468	8.22254	13.7517	11.8514	7.88701	4.52425	14.5329	11.4814	5.40563	0	21.4749	94.2589	6.20665	42.2869	164.053	19.1946	2.08642	0.511507	4.52e-05	0.00108871	OK	7.31651	31.0727
0_GTAGAGGAGATGGCGCAGGAA_hsa-mir-877	0	0	1.7268	4.4936	1.57404	3.15579	8.84668	0.405147	0	6.32774	1.33222	2.56032	0.721247	19.2577	0	5.72987	8.296	21.032	4.52425	59.0877	5.16662	0	0	21.4749	186.423	9.59209	26.4293	56.9164	16.2526	2.08517	0.736904	0.00466015	0.0314708	OK	6.19945	26.3058
22_ACCCTGTAGATCCGAATTTG_hsa-mir-10a	54.855	133.83	112.242	639.375	265.225	340.826	58.6092	273.879	614.816	223.58	186.511	206.532	232.241	236.869	62.1258	526.002	311.692	122.906	196.805	185.486	265.794	37.8394	45.24	5737.59	590.689	71.0943	1818.33	244.406	492.693	2.07959	0.557338	0.000190504	0.00315156	OK	188.523	796.862
57_ATCACATTGCCAGGGAT_hsa-mir-23b	1494.8	163.352	164.91	193.225	128.284	2771.84	246.601	104.528	418.137	148.175	341.049	130.576	209.162	49.6848	10.0498	144.393	312.878	307.593	321.222	42.2601	417.348	243.253	904.8	3398.09	155.003	333.466	601.833	8102.21	780.669	2.07522	0.624316	0.000887388	0.00942197	OK	299.446	1261.89
44_ATCACATTGCCAGGGA_hsa-mir-23a	54.855	7.87237	6.04381	2.56777	3.9351	43.1292	1.10583	4.86177	7.74327	3.16387	9.32557	5.54736	7.93371	1.15546	5.48169	9.16779	14.2217	9.85877	6.78638	1.721	16.648	13.5141	15.08	82.1099	11.1714	15.7987	25.6742	147.313	19.0638	2.06868	0.538049	0.000120659	0.00237588	OK	7.33925	30.7884
40_TCGACCGGACCTCGACCGG_hsa-mir-1307	41.1413	7.87237	3.45361	14.7647	7.87019	29.4541	1.10583	3.24118	20.1325	9.49161	22.6478	7.25424	18.7524	3.46638	4.56808	5.72987	18.9623	28.2618	11.3106	19.8871	6.31476	21.6225	0	269.068	5.58571	2.8212	33.2254	103.789	25.7784	2.0652	0.572386	0.000308506	0.00433912	OK	9.94361	41.6131
56_TCGGATCCGTCTGAGCTT_hsa-mir-127	0	3.28015	1.7268	4.4936	4.72212	9.46738	1.10583	3.64632	26.3271	1.58193	19.9834	8.96112	0.721247	6.16246	3.65446	1.14597	17.7771	0.657251	4.52425	3.63322	2.29628	164.872	0	46.7395	1.39643	0	6.7961	3.34802	12.465	2.05798	0.681991	0.00254779	0.020078	OK	4.82762	20.1024
47_TATTGCACTTGTCCCGGCC_hsa-mir-92a-2	109.71	71.5074	108.789	37.8746	32.2678	293.489	80.7259	17.8265	30.9731	53.2585	22.6478	42.2453	74.2884	39.2857	26.4948	168.458	65.1828	132.107	142.514	100.583	119.98	64.8676	67.86	325.913	23.7393	301.304	59.6547	1921.76	161.975	2.04665	0.533696	0.000125633	0.00242966	OK	63.1303	260.821
44_CAAGCTCGTGTCTGTGGGTC_hsa-mir-99b	0	9.84046	0	19.2583	11.8053	9.46738	1.10583	7.29265	63.4948	11.0735	23.98	10.2413	20.1949	14.2507	0	22.9195	17.7771	13.145	31.6698	14.9153	14.9258	0	0	377.706	37.7036	0.564241	55.8791	77.0045	30.9362	2.04466	0.67568	0.00247751	0.019729	OK	12.0709	49.8016
50_CCACTGCCCCAGGTGCTGCTG_hsa-mir-324	0	13.1206	6.04381	4.4936	6.29615	7.36351	6.63501	1.62059	7.74327	8.43699	6.66112	4.2672	8.65496	4.23669	3.65446	1.14597	7.11086	23.661	18.097	5.35422	10.9073	5.40563	0	40.4234	14.6625	23.1339	47.5727	103.789	13.9461	2.03768	0.462433	1.05e-05	0.000402522	OK	5.46281	22.4294
0_GTAGAGGAGATGGCGC_hsa-mir-877	27.4275	1.96809	1.7268	1.28388	23.6106	89.4141	5.52917	0.810294	12.3892	3.69118	1.33222	0.42672	2.16374	1.92577	0	2.29195	15.4069	138.68	31.6698	16.6363	7.4629	13.5141	0	313.281	70.5196	132.032	62.6752	93.7446	38.2719	2.02962	0.728453	0.00533282	0.0345835	OK	15.0589	61.485
0_GTAGAGGAGATGGCGCAGGGA_hsa-mir-877	0	9.18443	19.8582	15.4066	11.8053	1.05193	5.52917	6.07721	0	8.43699	2.66445	7.25424	3.60623	24.6498	0	26.3574	33.184	24.9755	27.1455	131.752	8.03697	0	0	66.9512	284.173	3.38544	69.4713	231.014	36.499	2.02317	0.711754	0.00447602	0.0310739	OK	14.4129	58.585
44_ATCACATTGCCAGGGAT_hsa-mir-23a	1769.07	146.951	179.588	184.879	134.58	2716.09	270.929	109.795	422.782	149.756	334.388	113.507	204.834	52.766	11.877	150.123	295.1	303.65	285.028	43.2162	398.404	189.197	882.18	3360.19	148.021	310.897	607.874	7934.81	775.375	2.01822	0.62882	0.00132953	0.0127933	OK	307.029	1243.72
60_TTCACAGTGGCTAAG_hsa-mir-27b	178.279	68.2272	60.4381	55.849	54.3043	103.089	201.262	64.0132	223.006	130.773	130.558	69.5553	56.9785	48.5293	21.0132	291.077	165.92	145.252	332.532	57.3667	68.3143	400.017	1146.08	761.728	71.2178	69.9658	496.871	753.305	222.34	2.0171	0.447428	6.54e-06	0.000321826	OK	88.0956	356.584
7_TAGCTTATCAGACTGA_hsa-mir-21	0	0	1.7268	8.98719	7.87019	10.5193	3.3175	4.86177	13.9379	5.80043	10.6578	10.2413	2.16374	3.85153	7.30892	28.6493	29.6286	56.5236	31.6698	30.978	8.03697	0	0	141.482	20.2482	11.2848	28.6947	257.798	26.2942	2.00432	0.649172	0.00201845	0.0166578	OK	10.4925	42.0959
40_TTTCCGGCTCGCGTGGGTGT_hsa-mir-1180	27.4275	26.2412	26.7655	26.9616	22.8236	25.2463	12.1642	14.5853	30.9731	19.5105	22.6478	10.2413	14.4249	10.3991	4.56808	21.7735	24.888	33.5198	22.6213	15.1066	24.1109	10.8113	0	104.848	43.2893	49.6532	137.432	264.494	37.4117	2.00155	0.408223	9.43e-07	7.86e-05	OK	14.9518	59.8716
53_CACTAGATTGTGAGCT_hsa-mir-28	0	4.59222	1.7268	4.4936	0	14.727	1.10583	0.810294	10.8406	1.58193	5.3289	2.56032	5.04873	3.08123	0.913615	13.7517	17.7771	32.2053	11.3106	8.22256	2.29628	0	0	80.8467	0	3.94968	35.4908	123.877	13.805	1.99549	0.695023	0.00409022	0.0293358	OK	5.53579	22.0741
47_TATTGCACTTGTCCCGGCC_hsa-mir-92a-1	95.9963	72.8194	130.374	43.0101	28.3327	325.047	97.3134	18.6368	23.2298	59.5862	13.3222	29.8704	65.6334	44.6778	18.2723	140.955	63.9977	113.047	108.582	114.733	130.314	70.2732	45.24	303.175	31.4196	299.047	64.1854	1817.98	156.038	1.99547	0.544759	0.00024925	0.00380195	OK	62.5723	249.504
52_AGCTCGGTCTGAGGCCCCTC_hsa-mir-423	13.7138	40.0179	61.3015	35.3068	15.7404	18.9348	14.3758	24.714	44.911	42.1849	59.9501	10.2413	8.65496	20.7983	7.30892	50.4228	48.5908	57.1808	92.7471	19.6959	12.6295	8.10845	0	627.825	51.6678	34.9829	295.253	30.1322	62.4068	1.98702	0.549975	0.000302768	0.00431444	OK	25.143	99.6707
47_TATTGCACTTGTCCCGGCCTGTTT_hsa-mir-92a-2	0	13.7767	12.951	22.468	7.87019	4.20772	24.3284	2.43088	12.3892	4.21849	15.9867	6.82752	18.0312	7.31792	4.56808	42.401	11.8514	24.3183	36.194	106.511	14.3517	40.5422	75.4	329.703	4.8875	10.1563	104.962	43.5243	35.7919	1.98433	0.567106	0.000466919	0.00569896	OK	14.4416	57.1423
5_TGTAAACATCCTCGACT_hsa-mir-30a	0	0.656031	0	1.28388	1.57404	21.0386	4.42334	8.50809	4.64596	7.38236	1.33222	1.28016	2.16374	3.85153	6.39531	2.29195	21.3326	8.54426	2.26213	1.721	2.29628	8.10845	0	11.3691	0	0.564241	13.5922	143.965	10.0208	1.97266	0.690182	0.00426083	0.02993	OK	4.06943	15.9722
21_TACCCTGTAGATCCGAATT_hsa-mir-10a	41.1413	76.0996	36.2629	163.053	113.331	1414.85	26.54	108.579	159.511	118.645	107.91	166.421	300.039	102.836	89.5343	224.611	163.55	102.531	81.4365	96.9497	118.832	10.8113	0	2551.72	415.437	89.15	1208.2	1667.32	348.403	1.96759	0.621197	0.00153801	0.0142365	OK	141.883	554.924
26_TATGGCACTGGTAGAATTC_hsa-mir-183	0	27.5533	40.5799	4.4936	17.3144	23.1425	16.5875	8.91324	6.19462	23.2017	9.32557	13.2283	6.49122	3.85153	0.913615	8.02182	14.2217	11.1733	11.3106	7.64889	13.2036	37.8394	0	61.8983	72.6143	75.6082	29.4498	100.441	23.0436	1.95718	0.440983	9.07e-06	0.0003792	OK	9.43826	36.649
14_ATAGTAGACCGTATAGCGTACG_hsa-mir-411	13.7138	25.5852	11.2242	11.555	11.8053	8.41545	33.175	15.3956	20.1325	3.69118	37.3023	11.5214	27.4074	7.31792	3.65446	3.43792	1.18514	8.54426	9.0485	0.764889	3.44442	202.711	82.94	0	11.1714	15.7987	2.26537	93.7446	24.1769	1.93481	0.60398	0.00135799	0.0129009	OK	10.0251	38.3287
47_TATTGCACTTGTCCCGGCCTGTTT_hsa-mir-92a-1	54.855	139.735	102.745	211.841	52.7303	125.18	266.506	36.8684	170.352	78.0421	149.209	125.882	289.22	76.6455	77.6573	406.821	126.81	276.703	350.629	953.817	129.166	629.756	580.58	3457.46	46.0821	73.9155	811.001	421.851	365.074	1.93219	0.526481	0.000242537	0.00376693	OK	151.598	578.55
17_GCTGACTCCTAGTCCAGGGCT_hsa-mir-345	54.855	428.388	104.472	139.301	277.031	665.872	179.145	175.834	179.644	244.145	225.146	276.515	129.103	177.556	53.9033	76.7802	362.654	258.3	868.656	94.655	246.276	113.518	135.72	1387.03	108.921	1059.64	1308.63	3214.1	448.064	1.92748	0.494574	9.73e-05	0.0019511	OK	186.541	709.587
57_ATCACATTGCCAGGG_hsa-mir-23b	13.7138	3.93619	5.18041	4.4936	1.57404	32.6099	2.21167	2.43088	4.64596	3.69118	5.3289	5.12064	3.60623	3.46638	4.56808	5.72987	13.0366	7.22976	11.3106	3.25078	1.72221	2.70282	15.08	80.8467	2.09464	5.07816	15.8576	63.6124	11.5761	1.9047	0.543528	0.000457766	0.0056984	OK	4.87998	18.2722
48_TCAACAGACATTAATTGGGCGT_hsa-mir-421	0	3.28015	6.90721	9.62913	11.0183	10.5193	0	8.10294	7.74327	0.527312	7.99335	8.10768	2.16374	2.69607	0.913615	3.43792	1.18514	7.88701	20.3591	9.94356	0	2.70282	0	48.0027	3.49107	7.33513	29.4498	90.3966	10.8497	1.90102	0.609195	0.00180518	0.0156674	OK	4.58301	17.1165
50_TTCACAGTGGCTAAG_hsa-mir-27a	178.279	65.6031	56.1211	59.0587	55.8784	116.764	191.309	66.8493	226.103	126.027	149.209	59.7408	61.306	56.6176	19.1859	313.997	145.773	168.256	316.698	64.2507	75.7772	345.96	1002.82	716.251	60.7446	61.5022	506.687	753.305	215.003	1.89496	0.448682	2.41e-05	0.000724002	OK	91.1201	338.885
47_ATCAACAGACATTAATTGGGCGT_hsa-mir-421	0	14.4327	21.585	17.3324	10.2312	14.727	17.6934	16.611	23.2298	19.5105	14.6545	14.9352	15.1462	20.7983	25.5812	36.6712	23.7029	15.1168	24.8834	89.6832	13.2036	16.2169	22.62	45.4763	61.4428	23.1339	65.6956	391.719	38.4298	1.89342	0.453855	3.02e-05	0.000838982	OK	16.3006	60.559
47_TATTGCACTTGTCCCGGC_hsa-mir-92a-1	13.7138	46.5782	25.0387	10.913	17.3144	80.9987	2.21167	28.7654	7.74327	14.2374	19.9834	17.0688	17.3099	19.6428	17.3587	166.166	78.2194	24.9755	260.144	32.8902	10.3332	2.70282	0	373.916	10.4732	93.0997	135.922	729.869	80.6282	1.87446	0.649708	0.00391315	0.0283154	OK	34.5551	126.701
46_CTAGACTGAAGCTCCTTGA_hsa-mir-151a	13.7138	22.9611	7.77062	9.62913	14.9534	26.2983	9.95251	5.26691	29.4244	20.0378	51.9567	19.6291	9.37621	12.3249	1.82723	18.3356	31.9988	44.6931	11.3106	36.5235	41.9071	5.40563	0	128.849	64.9339	36.1114	41.5317	321.41	37.0762	1.86613	0.514295	0.000285052	0.00411616	OK	15.9621	58.1903
51_CCGCACTGTGGGTACT_hsa-mir-106b	0	18.3689	30.2191	0.641942	4.72212	14.727	3.3175	11.3441	0	15.8193	3.99667	5.97408	0	2.69607	2.74085	13.7517	7.11086	8.54426	0	2.86833	2.87035	0	0	11.3691	7.68035	23.1339	12.8371	177.445	13.6492	1.86362	0.671256	0.00549789	0.0350248	OK	5.88431	21.4142
57_ATCACATTGCCAGGGA_hsa-mir-23b	41.1413	3.93619	13.8144	1.92583	2.36106	48.3888	0	2.83603	3.09731	2.10925	11.99	5.12064	2.16374	0.770307	7.30892	16.0436	13.0366	13.8023	6.78638	2.67711	13.2036	5.40563	0	82.1099	11.1714	12.4133	20.3883	147.313	17.547	1.86354	0.619503	0.00262873	0.0203351	OK	7.565	27.5289
16_TGTAAACATCCTTGAC_hsa-mir-30e	68.5688	26.8973	8.63402	16.0486	16.5274	19.9867	72.9851	44.9713	37.1677	21.6198	42.6312	21.336	34.6198	17.3319	19.1859	13.7517	34.3691	42.0641	38.4561	35.9498	22.3887	110.815	316.68	34.1072	20.9464	48.5247	19.6332	294.626	53.6008	1.8419	0.4292	1.77e-05	0.000609726	OK	23.3819	83.8198
3_TCCTGTACTGAGCTGC_hsa-mir-486-1	0	28.2093	6.90721	0.641942	11.0183	23.1425	3.3175	7.29265	0	13.1828	2.66445	3.41376	10.8187	7.70307	2.74085	3.43792	7.11086	10.516	9.0485	1.52978	3.44442	5.40563	22.62	133.902	6.28393	33.8544	15.1024	0	13.3325	1.83344	0.588783	0.00184607	0.0157168	OK	5.84265	20.8223
40_TCGACCGGACCTCGACCGGC_hsa-mir-1307	13.7138	3.28015	0.863402	9.62913	4.72212	16.8309	1.10583	2.43088	7.74327	2.63656	5.3289	2.56032	12.2612	4.62184	5.48169	8.02182	26.0731	9.85877	15.8349	15.8714	6.88883	0	0	125.06	6.28393	2.8212	14.3473	83.7006	14.5704	1.8317	0.591015	0.00194018	0.0161632	OK	6.39116	22.7497
63_AAATTCGTATCTAGGGGAAT_hsa-mir-10a	0	3.28015	0	6.41942	9.44423	39.9734	1.10583	8.50809	12.3892	1.05462	5.3289	4.69392	0	4.62184	0.913615	9.16779	3.55543	0.657251	0	8.22256	5.74069	0	0	116.217	15.3607	3.94968	41.5317	6.69605	11.0297	1.83115	0.691684	0.00811193	0.0482704	OK	4.83951	17.2199
0_GTAGAGGAGATGGCGCAGGGGA_hsa-mir-877	27.4275	26.2412	101.881	27.6035	57.4524	7.36351	21.0109	13.775	9.29192	24.7836	6.66112	23.4696	23.0799	64.3206	0.913615	34.3792	65.1828	37.4633	72.388	194.091	8.03697	0	0	50.5292	296.741	63.1949	99.6762	689.693	73.0947	1.83068	0.633655	0.00386375	0.0283154	OK	32.0799	114.109
62_TCAGTGCATCACAGAACT_hsa-mir-148b	0	20.993	28.4923	14.7647	16.5274	42.0772	9.95251	10.5338	3.09731	21.0925	14.6545	23.0429	26.6861	5.7773	5.48169	10.3138	17.7771	20.3748	22.6213	6.69278	14.3517	16.2169	0	88.4261	13.2661	22.5696	42.2869	264.494	27.9487	1.83006	0.4841	0.000156618	0.0027806	OK	12.2703	43.6271
47_TATTGCACTTGTCCCGGC_hsa-mir-92a-2	27.4275	46.5782	24.1753	12.8388	17.3144	76.7909	1.10583	32.0066	7.74327	16.874	22.6478	11.0947	22.3586	18.4874	14.6178	147.831	91.256	38.1206	273.717	32.699	17.7961	2.70282	0	373.916	11.8696	106.641	132.146	696.389	81.3266	1.80425	0.644563	0.00512317	0.0336266	OK	36.2057	126.448
0_TCCTGTACTGAGCTGC_hsa-mir-486-2	0	33.4576	8.63402	1.92583	11.8053	12.6232	3.3175	7.29265	0	8.43699	2.66445	3.41376	6.49122	8.85853	1.82723	4.58389	4.74057	8.54426	6.78638	1.14733	2.29628	5.40563	7.54	112.427	3.49107	24.8266	25.6742	3.34802	11.4843	1.78492	0.574056	0.00187518	0.0157428	OK	5.16611	17.8024
44_TACTAGACTGAAGCTCCTTGA_hsa-mir-151a	41.1413	14.4327	11.2242	10.2711	8.65721	24.1944	9.95251	2.83603	10.8406	22.1471	19.9834	14.5085	8.65496	15.4061	4.56808	12.6057	16.592	11.1733	18.097	22.9467	8.61104	10.8113	0	37.8969	13.2661	22.5696	32.4703	247.754	24.0576	1.77273	0.465109	0.000138164	0.00253614	OK	10.8932	37.2219
51_AGCGCCTCGACGACAGAGCCG_hsa-mir-339	0	11.8086	12.0876	8.98719	9.44423	7.36351	7.74084	7.6978	20.1325	12.1282	19.9834	3.84048	18.0312	3.85153	0.913615	8.02182	8.296	15.774	24.8834	19.8871	11.4814	5.40563	0	111.164	17.4553	15.2345	28.6947	110.485	18.5998	1.7674	0.47393	0.000192062	0.00315156	OK	8.44601	28.7535
14_TCTGGCTCCGTGTCTTCACT_hsa-mir-149	0	1.96809	0	4.4936	14.9534	0	1.10583	0.405147	0	6.32774	5.3289	3.41376	2.88499	8.47338	14.6178	8.02182	13.0366	6.57251	11.3106	31.5517	5.74069	2.70282	0	25.2646	57.9518	1.12848	46.0625	60.2644	11.9136	1.76551	0.651693	0.0067463	0.0405902	OK	5.41534	18.4119
0_GTAGAGGAGATGGCGCAGGGGAT_hsa-mir-877	27.4275	8.5284	20.7216	3.85165	11.8053	0	13.27	2.02574	6.19462	4.21849	0	7.68096	5.76997	10.7843	0	10.3138	9.48114	13.8023	6.78638	40.5391	1.72221	0	0	39.1601	85.8803	10.1563	30.96	93.7446	16.6009	1.76539	0.624171	0.00467848	0.0314708	OK	7.54644	25.6553
48_TCAACAGACATTAATTGGGCG_hsa-mir-421	0	4.59222	18.9948	8.34525	11.0183	12.6232	0	7.6978	4.64596	7.38236	3.99667	3.84048	8.65496	3.08123	4.56808	1.14597	7.11086	5.91526	6.78638	8.22256	6.31476	0	0	56.8453	7.68035	25.3908	30.2049	46.8723	10.7832	1.76391	0.480758	0.000243477	0.00376693	OK	4.90574	16.6607
49_TCACAGTGAACCGGTCTCTT_hsa-mir-128-1	0	195.497	17.268	19.9002	136.154	350.293	58.6092	40.9199	77.4327	66.4413	130.558	22.6162	39.6686	63.1652	8.22254	14.8977	28.4434	98.5877	171.922	13.768	139.499	29.731	37.7	934.79	35.6089	244.88	208.414	642.82	136.707	1.72176	0.582862	0.0031371	0.0235936	OK	63.6088	209.806
46_CTGCCCTGGCCCGAGGGAC_hsa-mir-874	27.4275	5.24825	0	5.13554	6.29615	37.8695	3.3175	2.02574	6.19462	3.16387	7.99335	4.2672	12.2612	2.31092	0.913615	3.43792	8.296	11.8305	2.26213	5.163	32.1479	2.70282	0	135.166	17.4553	19.7484	18.1229	23.4362	14.4355	1.71225	0.599424	0.00428362	0.02993	OK	6.75075	22.1202
51_TCACAGTGAACCGGTCTCTT_hsa-mir-128-2	13.7138	198.777	18.1314	22.468	122.775	401.838	70.7734	34.0324	71.2381	59.0589	90.5913	16.6421	44.7173	63.9355	6.39531	8.02182	27.2583	91.3579	171.922	10.1348	137.777	10.8113	7.54	951.212	37.7036	252.216	177.454	686.345	135.887	1.70241	0.614503	0.00559893	0.0352719	OK	63.88	207.894
3_TCCTGTACTGAGCTGCC_hsa-mir-486-1	27.4275	36.7377	8.63402	2.56777	11.8053	12.6232	5.52917	9.72353	0	13.7101	1.33222	5.54736	5.04873	14.2507	5.48169	20.6275	11.8514	10.516	4.52425	1.721	8.03697	2.70282	15.08	132.639	3.49107	47.9604	28.6947	16.7401	16.6073	1.70217	0.544946	0.00178673	0.0156674	OK	7.80801	25.4066
64_AGCTACATTGTCTGCTGGG_hsa-mir-221	0	40.6739	13.8144	24.3938	29.9067	146.218	9.95251	21.0676	49.5569	18.9832	71.9401	31.5773	33.8986	32.3529	8.22254	21.7735	42.6651	38.1206	42.9804	11.4733	60.8513	8.10845	7.54	118.744	40.4964	112.848	55.8791	565.816	59.2805	1.69834	0.52257	0.00115415	0.0115735	OK	27.9278	90.6333
47_ATCAACAGACATTAATTGGGC_hsa-mir-421	0	32.1455	29.3557	59.7006	30.6937	10.5193	25.4342	20.2574	40.265	53.7858	18.6511	37.9781	21.6374	51.9957	30.1493	52.7148	36.7394	40.7496	52.0289	95.2287	14.9258	40.5422	0	212.223	89.3714	80.1222	173.678	281.234	58.2902	1.69814	0.410314	3.49e-05	0.00092287	OK	27.4641	89.1163
hsa-miR-200a-3p	0	3.28015	2.59021	7.70331	3.9351	2.10386	5.52917	4.86177	4.64596	4.21849	54.6212	11.5214	3.60623	60.8542	14.6178	25.2114	69.9234	29.5763	56.5531	38.2445	7.4629	5.40563	0	32.844	214.352	14.6703	36.2459	210.925	33.0537	1.6692	0.637316	0.00881591	0.0513863	OK	15.8137	50.2937
49_TGAGCGCCTCGACGACAGAG_hsa-mir-339	0	27.5533	42.3067	29.5293	29.9067	62.0639	15.4817	12.1544	6.19462	19.5105	11.99	11.0947	22.3586	8.47338	3.65446	16.0436	21.3326	42.7213	36.194	19.8871	22.9628	2.70282	0	210.959	25.8339	110.591	49.8381	133.921	35.545	1.66324	0.494459	0.000768884	0.00846047	OK	17.0591	54.0309
25_CTAGGTATGGTCCCAGGGAT_hsa-mir-331	41.1413	12.4646	25.9021	18.6163	25.1846	55.7523	3.3175	15.3956	6.19462	14.7647	15.9867	10.668	13.7037	9.24368	0	18.3356	9.48114	17.7458	24.8834	8.41378	11.4814	13.5141	0	223.592	11.8696	32.1617	30.2049	80.3525	26.799	1.65136	0.518243	0.00144029	0.0135638	OK	12.9423	40.6556
5_TGTAAACATCCCCGAC_hsa-mir-30d	95.9963	21.649	18.9948	12.1969	11.0183	122.024	33.175	20.6625	41.8137	28.4748	82.5979	17.9222	18.0312	17.3319	31.0629	19.4816	37.9246	76.8984	52.0289	55.6457	41.9071	37.8394	143.26	133.902	24.4375	99.8706	55.1239	438.591	63.9236	1.63286	0.449112	0.000277169	0.00411198	OK	31.1726	96.6747
13_AATGACACGATCACTCCCGTTG_hsa-mir-425	123.424	152.199	116.559	46.8618	66.8966	152.53	254.342	57.1257	99.1138	126.027	62.6145	99.4257	148.577	34.2787	74.0028	24.0654	69.9234	76.2411	42.9804	119.323	66.018	218.928	105.56	60.635	32.8161	375.784	66.4508	1376.04	151.741	1.62871	0.465581	0.000468336	0.00569896	OK	74.1578	229.324
0_TCCTGTACTGAGCTGCC_hsa-mir-486-2	13.7138	27.5533	14.6778	2.56777	7.08317	16.8309	7.74084	9.31838	3.09731	18.9832	1.33222	3.41376	7.93371	12.3249	8.22254	18.3356	10.6663	10.516	9.0485	3.82445	4.59255	2.70282	15.08	133.902	1.39643	47.3962	19.6332	10.0441	15.7833	1.61661	0.527281	0.00216988	0.017669	OK	7.76252	23.8041
47_TATTGCACTTGTCCCGGCCTGTAG_hsa-mir-92a-2	41.1413	48.5463	38.8531	19.2583	19.6755	18.9348	76.3026	12.9647	38.7163	29.0021	11.99	27.3101	89.4346	36.5896	35.631	29.7953	22.5177	26.29	15.8349	104.599	53.9625	118.924	128.18	266.541	18.1536	154.038	100.431	70.3085	59.0688	1.60776	0.399683	5.76e-05	0.0012988	OK	29.1858	88.9518
hsa-miR-30d-5p	137.138	55.1066	55.2577	55.849	34.6288	329.254	201.262	67.2544	85.176	72.769	362.365	64.4347	114.678	36.5896	169.932	50.4228	94.8114	111.075	56.5531	91.4042	136.054	140.546	316.68	312.018	73.3125	86.893	118.554	1543.44	177.624	1.59598	0.471104	0.000704716	0.00803376	OK	88.3042	266.943
44_ATCACATTGCCAGGGATT_hsa-mir-23a	1851.36	206.65	306.508	790.873	199.903	1475.86	265.4	159.223	394.907	194.578	406.328	256.032	188.245	105.147	61.2122	260.136	464.576	335.198	391.348	55.2632	254.313	129.735	271.44	6513.21	134.057	300.176	900.861	1345.91	650.659	1.58548	0.561482	0.00474672	0.0317327	OK	325.242	976.075
45_CAACACCAGTCGATGGGCT_hsa-mir-21	27.4275	8.5284	11.2242	8.34525	30.6937	34.7137	1.10583	7.6978	21.6812	21.0925	11.99	26.0299	28.8499	8.08822	13.7042	21.7735	71.1086	31.5481	38.4561	34.6112	10.9073	10.8113	0	343.598	8.37857	33.8544	96.6557	13.3921	34.8667	1.57835	0.550917	0.00417061	0.0296321	OK	17.4933	52.2401
57_ATCACATTGCCAGGGATT_hsa-mir-23b	1851.36	223.707	289.24	766.479	215.643	1451.66	238.86	164.49	422.782	192.996	395.671	254.325	194.737	103.221	58.4714	278.472	432.577	327.968	432.066	56.793	223.313	97.3014	271.44	6446.26	139.643	281.556	868.391	1362.65	644.36	1.57375	0.563831	0.00525175	0.0342629	OK	324.061	964.658
52_ACAGGTGAGGTTCTTGGGAGC_hsa-mir-125a	0	1.31206	1.7268	5.13554	13.3793	1.05193	5.52917	4.86177	10.8406	2.63656	10.6578	8.5344	0.721247	11.9398	2.74085	6.87584	7.11086	3.28626	20.3591	18.7398	9.18511	2.70282	0	68.2144	30.7214	1.12848	26.4293	26.7842	10.8073	1.54671	0.555636	0.00537479	0.0345851	OK	5.51185	16.1028
47_TATTGCACTTGTCCCGGCCTGTAG_hsa-mir-92a-1	13.7138	35.4257	34.5361	21.826	18.1014	15.779	81.8318	8.50809	29.4244	23.2017	22.6478	22.1894	89.4346	42.3669	39.2855	21.7735	26.0731	25.6328	24.8834	100.583	57.4069	132.438	90.48	245.067	11.8696	167.015	86.084	46.8723	54.8018	1.53358	0.422629	0.000284886	0.00411616	OK	28.1393	81.4643
13_TTCAAGTAATCCAGGA_hsa-mir-26a-2	13.7138	5.24825	13.8144	10.2711	4.72212	11.5712	3.3175	5.67206	4.64596	8.43699	5.3289	6.82752	11.5399	1.92577	4.56808	5.72987	15.4069	13.8023	13.5728	3.82445	8.03697	5.40563	22.62	36.6337	4.8875	6.20665	8.30635	97.0927	12.6118	1.53154	0.464353	0.000973023	0.0102309	OK	6.48264	18.7409
51_CATTGCACTTGTCTCGGTC_hsa-mir-25	27.4275	333.92	274.562	46.2198	122.775	513.342	97.3134	85.486	27.8758	132.883	61.2823	152.766	62.0272	119.783	81.3118	457.243	151.698	127.507	316.698	462.949	142.369	62.1648	67.86	305.702	221.334	1379	120.82	1871.54	279.495	1.53084	0.529123	0.0038137	0.0282893	OK	143.716	415.274
hsa-miR-411-5p	27.4275	30.1774	18.1314	6.41942	10.2312	21.0386	26.54	14.9904	34.0704	5.27312	35.9701	5.97408	27.4074	9.24368	7.30892	9.16779	4.74057	10.516	20.3591	3.25078	12.0555	218.928	22.62	7.57938	2.09464	10.7206	3.77561	93.7446	24.9913	1.52776	0.549091	0.00539694	0.0345851	OK	12.8709	37.1117
9_TTCAAGTAATCCAGGA_hsa-mir-26a-1	27.4275	11.8086	15.5412	7.70331	6.29615	22.0905	1.10583	4.45662	7.74327	3.69118	5.3289	5.54736	8.65496	1.54061	4.56808	8.02182	13.0366	13.145	4.52425	4.01567	6.88883	2.70282	30.16	34.1072	5.58571	9.59209	10.5717	80.3525	12.7217	1.44063	0.477704	0.00256363	0.020078	OK	6.84997	18.5935
10_TCGAGGAGCTCACAGTCT_hsa-mir-151a	0	35.4257	29.3557	36.5907	33.0548	24.1944	11.0583	13.3699	13.9379	50.6219	18.6511	33.7109	12.9824	28.5014	0.913615	28.6493	35.5543	28.2618	29.4076	29.6394	24.685	8.10845	15.08	108.638	55.1589	90.2785	77.0225	143.965	36.3149	1.43937	0.404774	0.000376548	0.00491326	OK	19.566	53.0638
47_TATTGCACTTGTCCCGGCCTGTAA_hsa-mir-92a-1	150.851	110.869	107.925	51.9973	41.712	138.855	454.498	34.4375	229.201	59.0589	70.6079	75.5294	626.042	91.6665	89.5343	36.6712	36.7394	106.475	74.6501	263.887	308.849	1197.35	708.76	237.487	55.1589	453.085	160.841	281.234	223.356	1.43828	0.498644	0.0039218	0.0283154	OK	120.408	326.304
7_AGAGGTAGTAGGTTGC_hsa-let-7d	13.7138	13.1206	10.3608	5.77748	7.08317	5.25965	19.905	8.91324	9.29192	13.1828	2.66445	2.98704	1.44249	3.08123	5.48169	10.3138	4.74057	16.4313	9.0485	8.79622	0	2.70282	30.16	32.844	28.6268	16.9272	15.8576	33.4802	11.8641	1.42283	0.451865	0.00163951	0.0146742	OK	6.44594	17.2822
5_TTATCAGAATCTCCAGGGGTAT_hsa-mir-361	13.7138	22.9611	9.49742	44.294	18.1014	15.779	15.4817	6.48235	21.6812	16.3467	27.9767	36.2712	10.0975	37.745	8.22254	8.02182	23.7029	42.7213	45.2425	43.025	37.8886	2.70282	0	174.326	36.3071	27.0835	145.739	90.3966	35.0646	1.41812	0.474445	0.00279888	0.0214978	OK	19.0964	51.0327
47_TATTGCACTTGTCCCGGCCTGTAA_hsa-mir-92a-2	178.279	108.901	123.466	51.3554	40.925	145.166	497.626	40.5147	266.368	61.6955	74.6046	70.8355	672.202	100.525	88.6207	34.3792	40.2948	110.418	88.2229	244.382	307.127	1237.89	716.3	246.33	46.7803	460.985	149.514	321.41	233.04	1.39653	0.504465	0.00563439	0.0352719	OK	128.302	337.778
5_TGAGGTAGTAGGTTGT_hsa-let-7b	13.7138	1.31206	2.59021	3.20971	2.36106	4.20772	25.4342	3.64632	4.64596	4.21849	6.66112	1.28016	13.7037	1.54061	10.0498	5.72987	8.296	5.91526	11.3106	6.11911	12.0555	35.1366	52.78	22.7381	6.98214	7.89937	8.30635	10.0441	10.4246	1.374	0.484541	0.00457285	0.0313443	OK	5.80451	15.0446
5_TGTAAACATCCCCGACTGGA_hsa-mir-30d	178.279	166.632	115.696	198.36	195.181	625.899	204.579	212.297	267.917	176.649	563.531	390.449	189.688	196.043	367.273	166.166	238.214	464.677	370.989	192.178	373.719	240.551	188.5	2026.22	192.707	225.696	535.382	1864.85	397.44	1.36804	0.402028	0.000666908	0.00768363	OK	221.96	572.92
47_TATTGCACTTGTCCCGGCCTGTAT_hsa-mir-92a-1	164.565	233.547	200.309	333.168	141.663	271.398	654.654	65.2287	384.066	174.013	191.84	270.114	515.691	269.993	235.713	403.383	302.211	343.742	230.737	1577.97	394.96	1308.16	965.12	2030.01	97.75	464.37	936.352	662.908	493.701	1.3226	0.424984	0.00185757	0.0157168	OK	282.022	705.381
47_TATTGCACTTGTCCCGGCCTGTAT_hsa-mir-92a-2	109.71	219.114	208.08	310.7	142.45	292.437	630.326	67.6596	371.677	161.357	209.159	254.752	533.001	277.31	288.702	418.28	241.769	368.061	239.785	1590.4	397.83	1145.99	844.48	2176.54	88.6732	468.32	957.495	716.477	490.376	1.3106	0.432148	0.00242329	0.0194402	OK	281.789	698.963
hsa-miR-1180-3p	0	16.4008	18.1314	10.913	11.8053	7.36351	6.63501	4.05147	15.4865	19.5105	7.99335	12.3749	9.37621	16.1764	5.48169	12.6057	24.888	16.4313	20.3591	21.2257	13.2036	8.10845	0	1.26323	31.4196	27.6478	132.146	23.4362	17.6584	1.27374	0.464613	0.00611575	0.0374068	OK	10.333	24.9838
51_AAGCTCGGTCTGAGGCCCCTC_hsa-mir-423	0	14.4327	2.59021	13.4808	10.2312	10.5193	16.5875	10.1287	9.29192	15.8193	9.32557	5.12064	7.21247	20.7983	1.82723	17.1896	3.55543	11.1733	27.1455	8.79622	5.16662	2.70282	0	75.7938	10.4732	16.363	46.8176	26.7842	14.2617	1.2518	0.456825	0.00613969	0.0374068	OK	8.4354	20.088
50_AATGCACCCGGGCAAGGATTC_hsa-mir-501	0	8.5284	3.45361	15.4066	18.1014	33.6618	12.1642	6.8875	18.5838	18.4559	19.9834	17.4955	12.9824	22.3389	15.5315	20.6275	21.3326	11.8305	45.2425	13.0031	26.9813	0	0	99.7951	22.3428	71.0943	33.2254	66.9605	23.4289	1.23877	0.436559	0.00454582	0.0313443	OK	13.9459	32.912
59_TCGAGGAGCTCACAGTCT_hsa-mir-151b	0	37.3938	34.5361	30.8132	36.9899	23.1425	21.0109	15.3956	18.5838	52.7312	14.6545	29.4437	18.7524	29.2717	0.913615	29.7953	59.2571	36.1488	61.0774	30.7868	25.8331	10.8113	0	114.954	62.141	62.0665	63.4303	190.837	39.6704	1.23651	0.440396	0.00498923	0.0329472	OK	23.6395	55.7013
hsa-miR-23a-3p	13.7138	266.349	50.0773	129.03	459.619	189.348	159.24	179.885	117.698	237.818	389.009	220.614	208.44	728.71	393.768	202.837	171.846	71.6404	230.737	330.432	337.553	27.0282	113.1	136.429	134.057	157.987	118.554	73.6565	208.899	-1.10329	0.398365	0.00561346	0.0352719	OK	285.098	132.7
9_TTCAAGTAATCCAGGATAGG_hsa-mir-26a-1	41.1413	7.87237	18.9948	23.1099	16.5274	6.31158	30.9634	18.6368	23.2298	14.7647	15.9867	24.7498	25.2436	34.6638	136.129	32.0873	14.2217	25.6328	18.097	18.931	24.685	10.8113	0	8.84261	10.4732	16.9272	15.8576	3.34802	22.7943	-1.25306	0.445942	0.00495529	0.0329238	OK	32.1146	13.4739
hsa-miR-152-3p	0	9.18443	12.951	55.849	19.6755	5.25965	0	15.8007	12.3892	4.7458	10.6578	42.2453	7.93371	27.3459	17.3587	29.7953	23.7029	11.1733	18.097	24.8589	13.2036	5.40563	0	16.422	6.28393	2.25696	8.30635	0	14.3179	-1.38757	0.525923	0.00833115	0.0490361	OK	20.7175	7.91841
41_TAGCACCATCTGAAATCGGTTAA_hsa-mir-29a	27.4275	24.2731	94.1108	115.55	62.1745	5.25965	27.6459	27.55	34.0704	70.6598	71.9401	281.208	54.8147	216.071	116.943	96.2618	39.1097	44.6931	67.8638	199.445	47.6478	13.5141	0	5.05292	104.034	25.9551	36.2459	0	68.1972	-1.4292	0.545757	0.00882535	0.0513863	OK	99.4609	36.9335
60_TGAGATGAAGCACTGTAGCTCA_hsa-mir-143	109.71	80.6918	113.106	139.943	694.938	154.634	264.294	254.027	219.909	323.242	221.149	344.79	263.255	853.5	1165.77	240.654	139.847	88.0716	92.7471	461.228	133.184	108.113	188.5	106.111	145.927	89.15	86.8391	16.7401	253.574	-1.43888	0.447308	0.00129649	0.0126712	OK	370.491	136.657
55_ATTCCTGGAAATACTGTTCTT_hsa-mir-145	0	36.0817	21.585	125.179	250.272	34.7137	17.6934	82.2449	23.2298	93.8615	66.6112	174.528	28.8499	95.9032	33.8038	95.1158	78.2194	21.6893	42.9804	58.7052	31.5738	0	0	55.5821	34.2125	13.5418	46.0625	0	55.7943	-1.4415	0.545963	0.00828373	0.0490234	OK	81.5596	30.029
hsa-miR-28-5p	27.4275	53.7945	50.9407	108.488	58.2394	14.727	59.7151	55.9103	68.1408	29.5295	66.6112	165.567	51.9298	97.0587	47.508	57.2987	71.1086	45.3503	90.485	166.555	31.5738	48.6507	0	6.31615	64.9339	8.46361	10.5717	16.7401	56.2013	-1.47183	0.429413	0.000609054	0.00709253	OK	82.6171	29.7854
12_AACCCGTAGATCTGATCTTGT_hsa-mir-99a	82.2825	9.84046	12.0876	60.9845	19.6755	5.25965	8.84668	21.8779	10.8406	20.0378	3.99667	39.2582	4.32748	23.8795	14.6178	20.6275	8.296	7.88701	20.3591	10.326	13.2036	0	0	8.84261	15.3607	0.564241	10.5717	0	16.209	-1.47507	0.541542	0.00645275	0.0390409	OK	23.8417	8.57623
12_AACCCGTAGATCTGAACTTGT_hsa-mir-100	137.138	12.4646	28.4923	101.427	42.499	44.1811	6.63501	47.8074	27.8758	25.8383	37.3023	80.6501	19.4737	31.9677	33.8038	59.5906	48.5908	28.2618	24.8834	20.652	35.5923	16.2169	0	12.6323	34.2125	0	22.6537	0	35.0301	-1.50163	0.498191	0.00257695	0.020078	OK	51.7754	18.2847
hsa-miR-155-5p	27.4275	13.1206	18.9948	10.2711	12.5923	7.36351	13.27	14.5853	20.1325	6.32774	23.98	17.0688	30.2924	31.9677	81.3118	12.6057	29.6286	17.7458	31.6698	207.667	12.6295	21.6225	0	5.05292	17.4553	11.8491	2.26537	6.69605	25.1998	-1.50709	0.550079	0.00614812	0.0374068	OK	37.2828	13.1168
47_TTTCAGTCGGATGTTTGCAGT_hsa-mir-30a	54.855	5.90428	9.49742	21.1841	14.1663	5.25965	7.74084	8.50809	4.64596	15.8193	6.66112	16.2154	7.21247	73.9495	17.3587	26.3574	14.2217	9.20151	22.6213	80.1221	14.3517	0	0	5.05292	18.1536	0	6.04098	10.0441	16.9695	-1.54656	0.579214	0.00758301	0.0453724	OK	25.2837	8.65527
53_TAGCACCATTTGAAATCGGAAA_hsa-mir-29c	0	22.9611	17.268	58.4167	34.6288	11.5712	12.1642	29.1706	17.0352	21.0925	14.6545	46.5125	27.4074	98.5993	10.9634	37.8171	24.888	6.57251	13.5728	22.9467	33.8701	0	0	7.57938	28.6268	8.46361	4.53073	0	21.8326	-1.58976	0.502559	0.00155978	0.0143156	OK	32.7761	10.8891
30_CCCAGTGTTCAGACTACCTGT_hsa-mir-199a-2	13.7138	9.18443	19.8582	55.849	63.7486	5.25965	8.84668	30.386	10.8406	31.6387	23.98	118.201	36.0623	120.553	14.6178	41.2551	34.3691	19.0603	49.7668	30.4043	7.4629	0	15.08	16.422	22.3428	0	16.6127	0	29.1256	-1.62221	0.572791	0.00462414	0.0314708	OK	43.9685	14.2826
10_TAGATTATCAGACTGATGTTGA_global-novelMiR-1588:control_17_novelMiR_48+test_17_novelMiR_32	0	9.84046	24.1753	96.2913	36.9899	8.41545	8.84668	14.9904	46.4596	18.4559	51.9567	70.8355	5.04873	23.8795	15.5315	14.8977	8.296	12.4878	15.8349	37.862	2.29628	5.40563	0	18.9484	5.58571	1.69272	14.3473	0	20.3347	-1.627	0.563388	0.00387844	0.0283154	OK	30.7226	9.94678
5_CCCAGTGTTCAGACTACCTGT_hsa-mir-199a-1	0	16.4008	11.2242	50.7134	60.6005	4.20772	3.3175	29.5757	6.19462	32.166	31.9734	117.775	24.5224	115.161	10.0498	50.4228	24.888	19.7175	38.4561	32.3166	5.16662	0	7.54	13.8955	20.9464	0	15.1024	3.34802	26.6315	-1.65435	0.600157	0.00584183	0.0361526	OK	40.4218	12.8412
53_TCAGTGCATGACAGAACTTGGGA_hsa-mir-152	0	17.0568	19.8582	75.1072	12.5923	10.5193	8.84668	46.1868	34.0704	13.7101	9.32557	9.38784	15.8674	37.3599	108.72	37.8171	39.1097	14.4595	4.52425	14.3417	15.4999	2.70282	0	10.1058	26.5321	0.564241	4.53073	0	21.0285	-1.68196	0.568408	0.00308565	0.0233689	OK	32.0639	9.993
60_TGAGATGAAGCACTGTAGC_hsa-mir-143	68.5688	38.0498	27.6289	37.8746	333.696	27.3502	40.9159	77.7882	51.1056	169.794	51.9567	182.209	61.306	442.926	845.094	92.8239	29.6286	42.0641	54.291	208.815	54.5366	21.6225	30.16	29.0543	45.3839	41.7538	52.8586	23.4362	113.668	-1.81497	0.538721	0.000754308	0.00842181	OK	177.023	50.3118
hsa-miR-499a-5p	13.7138	219.114	15.5412	145.079	60.6005	158.842	275.353	69.2802	58.8488	215.67	3.99667	29.017	10.8187	420.973	4.56808	41.2551	74.664	22.3465	15.8349	4.78056	168.202	0	0	39.1601	18.1536	6.77089	80.043	3.34802	77.7134	-1.83588	0.664064	0.00569895	0.035471	OK	121.416	34.011
55_ATTCCTGGAAATACTGTTC_hsa-mir-145	0	8.5284	6.90721	20.5422	59.0264	14.727	4.42334	10.5338	7.74327	28.4748	15.9867	45.659	7.21247	28.1162	5.48169	27.5034	10.6663	7.22976	9.0485	12.2382	16.0739	0	0	6.31615	6.98214	5.64241	4.53073	0	13.1998	-1.84358	0.522359	0.000416598	0.00537114	OK	20.6468	5.75279
60_TGAGATGAAGCACTGTAG_hsa-mir-143	0	133.174	47.4871	32.7391	458.045	50.4927	89.5726	62.7978	41.8137	445.578	65.279	326.441	131.988	390.16	242.108	82.5101	26.0731	57.8381	108.582	178.219	184.85	18.9197	0	16.422	100.543	80.1222	21.1434	10.0441	121.534	-1.85412	0.549259	0.000736341	0.00830685	OK	190.402	52.6654
32_TTCCCTTTGTCATCCTATGCCTG_hsa-mir-204	27.4275	3.93619	8.63402	17.9744	0.787019	4.20772	23.2225	8.10294	46.4596	6.32774	22.6478	2.98704	23.8011	8.08822	3.65446	2.29195	45.0354	17.0885	2.26213	2.29467	70.6105	0	0	2.52646	13.2661	1.12848	3.77561	0	13.1621	-1.88103	0.656834	0.00418625	0.0296321	OK	20.7034	5.62077
24_TGACCTATGAATTGACAGCCAA_hsa-mir-192	27.4275	16.4008	82.0232	97.5752	4.72212	4.20772	9.95251	18.6368	96.0165	8.43699	14.6545	112.227	23.8011	26.9607	409.3	61.8826	52.1463	82.1564	165.135	98.6707	18.9443	21.6225	0	20.2117	12.5679	10.1563	36.2459	3.34802	54.8368	-1.89013	0.599227	0.00160898	0.014627	OK	86.3719	23.3017
60_TGAGATGAAGCACTGTAGCTCT_hsa-mir-143	411.413	286.03	389.394	588.661	5013.31	772.117	743.121	947.639	1017.47	1604.08	659.451	1788.38	814.288	5813.89	8323.95	2110.88	901.893	385.149	678.638	2884.59	562.588	424.342	346.84	387.812	624.901	362.807	611.649	184.141	1415.69	-1.89575	0.50509	0.000174524	0.00302238	OK	2231.66	599.723
60_TGAGATGAAGCACTGTAGCT_hsa-mir-143	397.699	1275.98	1112.92	1877.04	17132.6	1750.41	1547.06	1944.3	1466.58	6329.32	1482.77	5901.11	2414.73	23044.9	24176.1	5196.99	1429.28	1196.2	1868.52	9415.78	1582.14	686.515	942.5	973.95	2591.77	1062.46	2114.34	297.974	4329	-1.90154	0.565572	0.000773395	0.00846047	OK	6829.91	1828.08
55_ATTCCTGGAAATACTGTTCT_hsa-mir-145	0	11.8086	10.3608	38.5165	114.118	33.6618	6.63501	23.4985	6.19462	36.9118	26.6445	50.353	5.04873	37.3599	15.5315	48.1309	27.2583	15.1168	11.3106	20.8432	14.9258	0	0	18.9484	9.07678	1.12848	9.06147	0	21.1587	-1.90418	0.552463	0.000567433	0.00667967	OK	33.3953	8.92213
47_TTTCAGTCGGATGTTTGCAGC_hsa-mir-30a	68.5688	17.0568	15.5412	19.2583	21.2495	8.41545	19.905	14.5853	3.09731	24.2563	10.6578	42.672	15.1462	112.08	17.3587	24.0654	18.9623	10.516	36.194	120.279	10.3332	0	0	7.57938	18.1536	0	13.5922	0	23.9115	-1.94777	0.593915	0.00103977	0.0106264	OK	37.9784	9.84466
7_CAAGTCACTAGTGGTTCCGTTT_hsa-mir-224	0	33.4576	22.4484	103.353	53.5173	6.31158	4.42334	27.9552	30.9731	125.5	31.9734	76.8096	20.9162	439.46	11.877	35.5252	29.6286	12.4878	38.4561	39.7742	8.03697	0	15.08	2.52646	53.7625	2.25696	3.77561	0	43.9388	-1.95562	0.664653	0.00325764	0.0243312	OK	69.8656	18.012
24_TGACCTATGAATTGACAGCCAGA_hsa-mir-192	178.279	63.635	658.776	1278.11	48.0082	6.31158	49.7626	70.0905	367.031	60.6408	42.6312	1187.56	198.343	206.442	2761.86	936.26	615.089	252.384	1131.06	674.441	17.7961	102.707	45.24	92.2158	159.891	77.301	252.211	6.69605	412.17	-1.97105	0.644081	0.00221152	0.0178737	OK	656.81	167.531
46_ACAGTAGTCTGCACATTGGTTAA_hsa-mir-199a-1	13.7138	5.24825	13.8144	9.62913	24.3976	1.05193	4.42334	14.1801	10.8406	6.85505	5.3289	16.6421	14.4249	38.9005	58.4714	11.4597	2.37029	3.94351	2.26213	9.56111	2.87035	2.70282	0	1.26323	4.8875	0.564241	4.53073	3.34802	10.2745	-1.99215	0.605169	0.000995151	0.010363	OK	16.4213	4.12771
hsa-miR-378d	13.7138	14.4327	9.49742	50.7134	14.1663	2.10386	3.3175	29.1706	6.19462	29.5295	2.66445	13.2283	5.04873	86.2744	9.13615	25.2114	35.5543	9.20151	18.097	23.1379	12.0555	0	0	7.57938	6.98214	1.12848	5.28586	3.34802	15.599	-2.07999	0.578851	0.000326498	0.00442675	OK	25.2306	5.96744
hsa-miR-143-3p	397.699	2269.21	1432.38	2034.32	33032.8	2099.65	2203.93	2496.11	1756.17	13377.4	1699.92	10440.1	3781.5	37939.5	8943.38	7875.13	2135.63	1465.01	3128.52	12900	2555.76	524.346	505.18	761.728	3528.77	1826.45	2697.3	301.322	5861.05	-2.0862	0.582738	0.000343592	0.00453793	OK	9487.73	2234.36
hsa-miR-148a-3p	49191.2	11576.3	51187.6	366633	25235	4751.57	3999.8	18947.1	15283.7	10418.1	14035	154188	13923.7	45446.2	51110.4	70139.3	72572.2	28628.5	58917	288030	8297.6	6467.84	4463.68	20123.2	19663.8	4161.84	30352.9	2186.26	51783.2	-2.10116	0.601362	0.000475837	0.0057259	OK	83990.7	19575.8
64_ACAGTAGTCTGCACATTGGTTAA_hsa-mir-199b	27.4275	1.31206	11.2242	10.2711	19.6755	0	5.52917	12.9647	13.9379	5.27312	3.99667	23.8963	12.2612	29.2717	60.2986	5.72987	5.92571	3.94351	9.0485	8.79622	3.44442	0	0	1.26323	7.68035	0.564241	3.02049	0	10.2413	-2.13167	0.640969	0.000881965	0.00942197	OK	16.677	3.80558
15_GTCCAGTTTTCCCAGGAATCCC_hsa-mir-145	0	1.96809	0.863402	32.0971	58.2394	10.5193	9.95251	4.45662	4.64596	13.1828	5.3289	44.3789	0.721247	52.3809	52.0761	30.9413	23.7029	0	2.26213	14.1504	5.16662	2.70282	7.54	0	2.09464	6.77089	2.26537	0	13.8717	-2.18102	0.699039	0.00180834	0.0156674	OK	22.7308	5.0126
45_ATAAGACGAACAAAAGGTTT_hsa-mir-208b	0	30.8335	0.863402	16.6905	2.36106	97.8296	79.6201	6.8875	1.54865	13.7101	1.33222	1.70688	2.16374	17.7171	0	2.29195	1.18514	1.3145	4.52425	0	49.37	0	0	0	0	0	4.53073	3.34802	12.1367	-2.61819	0.835003	0.00171537	0.0152274	OK	20.8737	3.39975
15_GTCCAGTTTTCCCAGGAATCC_hsa-mir-145	0	28.2093	1.7268	44.294	130.645	30.506	23.2225	6.8875	9.29192	23.729	15.9867	177.515	4.32748	53.5363	22.8404	51.5688	26.0731	5.91526	22.6213	38.4357	28.7035	0	0	11.3691	2.79286	5.07816	3.77561	0	27.4661	-2.82037	0.620858	5.55e-06	0.000300744	OK	48.1198	6.81252
Sample Name	control-Adeno1	control-Adeno2	control-Adeno3	control-Adeno4	control-Adeno5	control-Adeno6	control-Adeno7	control-Adeno8	control-Adeno9	control-Adeno10	control-Adeno11	control-Adeno12	control-Adeno13	control-Adeno14	control-Adeno15	control-Adeno16	control-Adeno17	control-Adeno18	control-Adeno19	control-Adeno20	control-Adeno21	test-NE1	test-NE2	test-NE3	test-NE4	test-NE5		test- NCIH660

## Sheet:  miR families altered
	MicroRNA failies altered in CRPC-Adeno vs CRPC-NE EVs
	Mean Count	LogFC	LogFC SE	P-value	Q-value
mir-1269	23.96	4.16	0.78	1.09e-07	7.79e-06
mir-145	216.69	-2.13	0.46	4.3e-06	0.000205
mir-1468	11.17	2.17	0.51	2.35e-05	0.000686
mir-153	19.47	2.47	0.62	6.18e-05	0.00144
mir-148	62003.1	-2.02	0.54	0.00017	0.00243
mir-182	2505.41	1.59	0.42	0.000161	0.00243
mir-143	12452.5	-1.93	0.52	0.000197	0.00256
mir-1180	62.49	1.25	0.37	0.000763	0.00549
mir-155	42.95	-1.3	0.48	0.00626	0.0289
mir-1301	10.97	1.56	0.58	0.00683	0.0298
