# Supplementary material for: Novel, non-invasive markers for detecting therapy induced neuroendocrine differentiation in castration-resistant prostate cancer patients
Source: Sci Rep. 2021 Apr 15;11:8279. doi: 10.1038/s41598-021-87441-2 (PMC8050049; doi:10.1038/s41598-021-87441-2)
Supplement: Supplementary file 3 — Supplementary Information 3. [file 41598_2021_87441_MOESM3_ESM.xlsx]

## Sheet: Sheet1
Table S3 MicroRNAs altered in PCa EVs and corresponding clinical tissues
EV alterations	control-Adeno1	control-Adeno2	control-Adeno3	control-Adeno4	control-Adeno5	control-Adeno6	control-Adeno7	control-Adeno8	control-Adeno9	control-Adeno10	control-Adeno11	control-Adeno12	control-Adeno13	control-Adeno14	control-Adeno15	control-Adeno16	control-Adeno17	control-Adeno18	control-Adeno19	control-Adeno20	control-Adeno21	test-NE1	test-NE2	test-NE3	test-NE4	test-NE5	test-NE6	test- NCIH660	baseMean	log2FoldChange	lfcSE	pvalue	padj	status	control	comparison
hsa-miR-891a-5p	0	0	0	0	0	0	3.3175	0	0	1.05462	9.32557	0	0	2.69607	0	0	1.18514	0	0	0.191222	2.29628	10.8113	0	0	1.39643	0.564241	294.498	763.349	38.953	5.15257	1.08936	2.25e-06	0.000135158	OK	2.13036	75.7757	similar
hsa-miR-9-3p	0	0	0	1.28388	0	1.05193	6.63501	0.405147	4.64596	1.58193	3.99667	0.42672	0	3.46638	0.913615	2.29195	11.8514	0.657251	2.26213	5.35422	1.14814	13.5141	0	205.906	6.98214	10.7206	14.3473	30.1322	11.7705	3.59007	0.674431	1.02e-07	2.21e-05	OK	1.80495	21.7361	similar
hsa-miR-877-5p	0	2.62412	6.04381	8.34525	14.1663	0	7.74084	4.05147	0	5.80043	3.99667	6.82752	0	12.7101	0	4.58389	5.92571	15.1168	24.8834	38.2445	0.574069	0	0	18.9484	210.162	0	39.2664	475.419	32.3368	3.05622	0.769826	7.19e-05	0.00149684	OK	6.94081	57.7328	similar
hsa-miR-592	0	0	0	1.28388	0	0	1.10583	0.405147	0	0	0	15.3619	1.44249	3.46638	8.22254	60.7366	47.4057	5.91526	9.0485	11.0909	2.29628	16.2169	0	112.427	270.209	8.46361	80.7981	43.5243	24.9793	2.5371	0.813911	0.00182596	0.0156945	OK	7.34231	42.6163	similar
hsa-miR-200a-3p	0	3.28015	2.59021	7.70331	3.9351	2.10386	5.52917	4.86177	4.64596	4.21849	54.6212	11.5214	3.60623	60.8542	14.6178	25.2114	69.9234	29.5763	56.5531	38.2445	7.4629	5.40563	0	32.844	214.352	14.6703	36.2459	210.925	33.0537	1.6692	0.637316	0.00881591	0.0513863	OK	15.8137	50.2937	similar
hsa-miR-30d-5p	137.138	55.1066	55.2577	55.849	34.6288	329.254	201.262	67.2544	85.176	72.769	362.365	64.4347	114.678	36.5896	169.932	50.4228	94.8114	111.075	56.5531	91.4042	136.054	140.546	316.68	312.018	73.3125	86.893	118.554	1543.44	177.624	1.59598	0.471104	0.000704716	0.00803376	OK	88.3042	266.943	some decrease
hsa-miR-411-5p	27.4275	30.1774	18.1314	6.41942	10.2312	21.0386	26.54	14.9904	34.0704	5.27312	35.9701	5.97408	27.4074	9.24368	7.30892	9.16779	4.74057	10.516	20.3591	3.25078	12.0555	218.928	22.62	7.57938	2.09464	10.7206	3.77561	93.7446	24.9913	1.52776	0.549091	0.00539694	0.0345851	OK	12.8709	37.1117	not much change in tissues
hsa-miR-1180-3p	0	16.4008	18.1314	10.913	11.8053	7.36351	6.63501	4.05147	15.4865	19.5105	7.99335	12.3749	9.37621	16.1764	5.48169	12.6057	24.888	16.4313	20.3591	21.2257	13.2036	8.10845	0	1.26323	31.4196	27.6478	132.146	23.4362	17.6584	1.27374	0.464613	0.00611575	0.0374068	OK	10.333	24.9838	same
hsa-miR-23a-3p	13.7138	266.349	50.0773	129.03	459.619	189.348	159.24	179.885	117.698	237.818	389.009	220.614	208.44	728.71	393.768	202.837	171.846	71.6404	230.737	330.432	337.553	27.0282	113.1	136.429	134.057	157.987	118.554	73.6565	208.899	-1.10329	0.398365	0.00561346	0.0352719	OK	285.098	132.7	same
hsa-miR-152-3p	0	9.18443	12.951	55.849	19.6755	5.25965	0	15.8007	12.3892	4.7458	10.6578	42.2453	7.93371	27.3459	17.3587	29.7953	23.7029	11.1733	18.097	24.8589	13.2036	5.40563	0	16.422	6.28393	2.25696	8.30635	0	14.3179	-1.38757	0.525923	0.00833115	0.0490361	OK	20.7175	7.91841	same
hsa-miR-28-5p	27.4275	53.7945	50.9407	108.488	58.2394	14.727	59.7151	55.9103	68.1408	29.5295	66.6112	165.567	51.9298	97.0587	47.508	57.2987	71.1086	45.3503	90.485	166.555	31.5738	48.6507	0	6.31615	64.9339	8.46361	10.5717	16.7401	56.2013	-1.47183	0.429413	0.000609054	0.00709253	OK	82.6171	29.7854	same
hsa-miR-155-5p	27.4275	13.1206	18.9948	10.2711	12.5923	7.36351	13.27	14.5853	20.1325	6.32774	23.98	17.0688	30.2924	31.9677	81.3118	12.6057	29.6286	17.7458	31.6698	207.667	12.6295	21.6225	0	5.05292	17.4553	11.8491	2.26537	6.69605	25.1998	-1.50709	0.550079	0.00614812	0.0374068	OK	37.2828	13.1168	same
hsa-miR-499a-5p	13.7138	219.114	15.5412	145.079	60.6005	158.842	275.353	69.2802	58.8488	215.67	3.99667	29.017	10.8187	420.973	4.56808	41.2551	74.664	22.3465	15.8349	4.78056	168.202	0	0	39.1601	18.1536	6.77089	80.043	3.34802	77.7134	-1.83588	0.664064	0.00569895	0.035471	OK	121.416	34.011	opposite
hsa-miR-378d	13.7138	14.4327	9.49742	50.7134	14.1663	2.10386	3.3175	29.1706	6.19462	29.5295	2.66445	13.2283	5.04873	86.2744	9.13615	25.2114	35.5543	9.20151	18.097	23.1379	12.0555	0	0	7.57938	6.98214	1.12848	5.28586	3.34802	15.599	-2.07999	0.578851	0.000326498	0.00442675	OK	25.2306	5.96744	same
hsa-miR-143-3p	397.699	2269.21	1432.38	2034.32	33032.8	2099.65	2203.93	2496.11	1756.17	13377.4	1699.92	10440.1	3781.5	37939.5	8943.38	7875.13	2135.63	1465.01	3128.52	12900	2555.76	524.346	505.18	761.728	3528.77	1826.45	2697.3	301.322	5861.05	-2.0862	0.582738	0.000343592	0.00453793	OK	9487.73	2234.36	not much change in tissues
hsa-miR-148a-3p	49191.2	11576.3	51187.6	366633	25235	4751.57	3999.8	18947.1	15283.7	10418.1	14035	154188	13923.7	45446.2	51110.4	70139.3	72572.2	28628.5	58917	288030	8297.6	6467.84	4463.68	20123.2	19663.8	4161.84	30352.9	2186.26	51783.2	-2.10116	0.601362	0.000475837	0.0057259	OK	83990.7	19575.8	same
Tissue alterations
SampleGroup	control-Adeno 22 (LuCaP70)	control-Adeno 23 (LuCaP78)	control-Adeno 24 (LuCaP81)	control-Adeno 25 (LuCaP92)	control-Adeno1	control-Adeno2	control-Adeno3	control-Adeno4	control-Adeno5	control-Adeno6	control-Adeno7	control-Adeno8	control-Adeno9	control-Adeno10	control-Adeno11	control-Adeno12	control-Adeno13	control-Adeno14	control-Adeno15	control-Adeno16	control-Adeno17	control-Adeno18	control-Adeno19	control-Adeno20	control-Adeno21	test-NE6	test-NE7 (LuCaP49)	test-NE8 (LuCaP145.1)	test-NE9 (LuCaP145.2)	test-NE1	test-NE2	test-NE3	test-NE4	test-NE5	test- NCIH660
	SS121718PC1TRIMMED	SS121718PC2TRIMMED	SS121718PC3TRIMMED	SS121718PC4TRIMMED	SS121718C1TRIMMED	SS121718C2TRIMMED	SS121718C3TRIMMED	SS121718C4TRIMMED	SS121718C5TRIMMED	SS121718C6TRIMMED	SS121718C7TRIMMED	SS121718C8TRIMMED	SS121718C9TRIMMED	SS121718C10TRIMMED	SS121718C11TRIMMED	SS121718C12TRIMMED	SS121718C13TRIMMED	SS121718C14TRIMMED	SS121718C15TRIMMED	SS121718C16TRIMMED	SS101717C1TRIMMED	SS101717C2TRIMMED	SS101717C3TRIMMED	SS101717C4TRIMMED	SS101717C5TRIMMED	SS121718NTRIMMED	SS121718PN1TRIMMED	SS121718PN2TRIMMED	SS121718PN3TRIMMED	SS101717T1TRIMMED	SS101717T2TRIMMED	SS101717T3TRIMMED	SS101717T4TRIMMED	SS101717T5TRIMMED	SS101717PCTRIMMED	baseMean	log2FoldChange	lfcSE	pvalue	padj	status	control	comparison
hsa-miR-9-3p	4.052	0	0	10.158	0	0	0	0	0	0	0	1.96553	2.48601	5.42762	4.00836	0	1.16907	0	0	0.359161	1.31927	0	0	0	0.743708	17.3012	3.74888	2.06955	1.80183	0	1.63797	0.693883	7.51871	2.1167	2.73509	2.0375	1.13566	0.71761	0.113523	NaN	Low	1.27456	2.80044
hsa-miR-592	0	0	0.309627	1.31678	7.23056	0	0	0	0	0	0	7.86214	0	0	0	1.55595	1.16907	1.15541	0.546683	0.359161	6.59635	132.258	10.2395	0	0	3.46024	18.1676	54.6362	9.00913	94.5286	106.795	18.7348	53.5053	67.7343	24.5163	17.7625	2.12554	0.77286	NaN	NaN	Outlier	6.62328	28.9017
hsa-miR-200a-3p	93.1961	0.616421	0.928881	61.8888	0	136.285	137.233	310.812	172.16	0	123.125	0.982767	0	37.9934	120.251	185.158	0	2.31082	1.09337	194.665	13.1927	64.9264	346.28	173.349	147.998	38.0626	47.2935	187.088	96.9382	66.2584	231.936	206.083	435.386	64.912	273.708	113.489	0.712585	0.650408	0.273255	0.39337	OK	86.0176	140.96
hsa-miR-30d-5p	738.365	1624.88	675.606	451.281	1561.8	1033.78	1435.67	677.945	875.773	1293.54	369.376	339.055	2302.05	314.802	709.48	745.3	1409.9	1467.37	949.042	1710.68	868.079	577.124	481.255	1607.06	2322.6	231.836	460.824	2352.25	798.209	814.536	1310.7	332.37	1189.36	515.768	901.435	1012.83	-0.253177	0.314419	0.420691	0.541462	OK	1101.47	924.188
hsa-miR-30d-5p	738.365	1624.88	675.606	451.281	1561.8	1033.78	1435.67	677.945	875.773	1293.54	369.376	339.055	2302.05	314.802	709.48	745.3	1409.9	1467.37	949.042	1710.68	868.079	577.124	481.255	1607.06	2322.6	231.836	460.824	2352.25	798.209	814.536	1310.7	332.37	1189.36	515.768	901.435	1012.83	-0.253177	0.314419	0.420691	0.541462	OK	1101.47	924.188
hsa-miR-1180-3p	16.208	34.5196	18.268	34.9888	0	4.98605	4.22255	14.6019	7.48524	9.79952	0	33.4141	7.45804	16.2829	18.0376	21.7833	15.1979	2.31082	8.20024	31.247	9.23489	2.40468	9.30861	10.3713	7.43708	273.359	10.3815	43.4606	42.1627	4.41722	5.89667	17.3471	24.8292	131.941	55.0499	27.0461	1.90431	0.461212	3.64478e-05	0.000299217	OK	11.4039	42.6882
hsa-miR-23a-3p	58.9792	64.1077	53.8751	23.8902	180.764	90.58	130.899	329.585	213.329	102.895	123.125	73.7075	106.899	211.677	116.242	127.588	80.6659	165.223	69.9754	132.171	142.481	67.3311	94.0169	47.9055	122.712	103.807	85.0707	31.5952	83.2443	24.7365	125.796	179.022	37.2439	27.517	13.0787	104.05	-0.68773	0.336596	0.0410337	0.0949637	OK	128.391	79.7087
hsa-miR-152-3p	4.50223	7.39705	3.4059	0	14.4611	2.49303	2.11128	0	0	2.44988	0	4.91384	0	0	8.01672	3.1119	1.16907	6.93245	6.5602	2.15497	6.59635	0	0.930861	7.40807	9.6682	0	4.03725	0.275941	0.72073	3.53378	0.655186	2.08165	1.04912	0	0.298373	3.05529	-1.43797	0.572149	0.0119618	NaN	Low	4.46325	1.64733
hsa-miR-28-5p	154.426	480.192	301.267	565.841	65.0751	90.58	168.902	127.245	104.793	88.1957	246.251	50.1211	159.105	86.8419	82.1714	225.613	84.1731	101.676	364.091	253.208	52.7708	113.02	154.523	125.443	124.943	44.9831	149.378	88.9908	123.605	27.3868	34.7249	61.7556	42.3146	90.3124	91.7001	146.446	-1.15668	0.339076	0.000646614	0.00324643	OK	202.198	90.6946
hsa-miR-155-5p	1.35067	0.616421	0	0	93.9973	49.0295	40.1142	8.34394	44.9114	14.6993	0	17.6898	29.8321	32.5657	22.046	77.7975	12.8598	19.6419	15.3071	19.0355	71.2406	36.0702	20.4789	13.8284	40.1602	44.9831	1.73025	0	0	8.83445	15.0693	36.0819	13.114	13.4057	0	23.281	-0.931655	0.648517	0.150834	0.247318	OK	30.5474	16.0147
hsa-miR-499a-5p	0.450223	0.616421	1.54813	0.752448	0	1.66202	0	0	0	2.44988	0	0	0	0	0	3.1119	0	0	1.09337	0.718322	0	0	3.72344	1.48161	0	0	0.576751	1.93158	2.16219	6.18411	1.31037	2.77553	0.349708	2.82226	2.43672	1.0902	1.12476	0.58821	0.0558528	NaN	Low	0.685518	1.49488
hsa-miR-378d	4.052	1.84926	2.16739	3.1979	0	2.49303	0	0	3.74262	4.89976	0	2.9483	2.48601	10.8552	0	3.1119	0	1.15541	0	2.87329	1.31927	4.80936	1.86172	0	5.20596	0	2.01863	0.13797	0.360365	0.883445	1.31037	1.38777	4.5462	0	1.79024	2.04181	-0.64247	0.56608	0.256398	NaN	Low	2.48908	1.59454
hsa-miR-143-3p	4477.01	3569.69	2387.53	909.897	3853.89	3667.24	8576	5542.46	4240.39	4586.18	1600.63	4189.54	3443.13	12792.9	4850.12	6427.63	5616.22	14992.6	3449.57	4012.55	13248.1	4941.62	5669.87	2010.06	5475.18	17847.9	3524.23	1057.4	1352.09	1390.54	6472.91	14955.3	3071.31	2156.21	0.745933	5324.53	-0.0514342	0.472755	0.913364	0.941865	OK	5419.44	5229.63
hsa-miR-148a-3p	51899.9	144414	81508.7	34132.9	71257.2	20363	25664.7	17835.2	8671.65	9395.29	3693.76	2935.53	14858.9	14220.4	14955.2	41778.8	1388.86	24709.6	39350.8	13645.2	9799.53	6903.84	24704.1	28504.8	13035.7	11093.5	5082.61	202.264	6646.21	5402.27	4137.83	4995.27	2837.35	1368.09	1578.1	21799.2	-2.54245	0.461703	3.65679e-08	9.87334e-07	OK	37211	6387.33
hsa-miR-411-5p	90.4948	286.019	52.6366	21.0685	50.614	9.1411	0	39.6337	18.7131	12.2494	123.125	23.5864	7.45804	27.1381	12.0251	18.6714	7.01443	9.24327	3.82678	44.8951	13.1927	16.8328	13.0321	8.88968	18.5927	76.1252	54.2145	84.7137	55.8566	7.06756	5.56908	29.837	7.51871	14.8169	3.92858	36.2212	-0.039088	0.526084	0.940772	0.959313	OK	36.7119	35.7305
hsa-miR-891a-5p	37.8187	122.051	0	0	7.23056	0.831009	0	0	0	14.6993	0	0	0	0	0	0	0	0	0	0	0	0	0	0	0	3.46024	0.576751	1.3797	0	5.30067	0	0	0	787.411	208.563	33.9806	1.70213	0.907414	NaN	NaN	Outlier	15.9765	51.9847
hsa-miR-877-5p	0	1.23284	0	0	7.23056	1.66202	4.22255	2.08598	7.48524	2.44988	0	4.91384	0	0	6.01254	0	1.16907	2.31082	0.546683	0.359161	1.31927	4.80936	3.72344	10.8652	0.743708	3.46024	11.535	13.797	17.2975	4.41722	12.1209	11.1021	11.3655	12.7002	4.07777	4.71473	1.93143	0.534801	0.000304436	NaN	Low	1.95862	7.47085
Sample Name	control-Adeno1	control-Adeno2	control-Adeno3	control-Adeno4	control-Adeno5	control-Adeno6	control-Adeno7	control-Adeno8	control-Adeno9	control-Adeno10	control-Adeno11	control-Adeno12	control-Adeno13	control-Adeno14	control-Adeno15	control-Adeno16	control-Adeno17	control-Adeno18	control-Adeno19	control-Adeno20	control-Adeno21	test-NE1	test-NE2	test-NE3	test-NE4	test-NE5		test- NCIH660																Sample Name
