# Supplementary material for: Novel, non-invasive markers for detecting therapy induced neuroendocrine differentiation in castration-resistant prostate cancer patients
Source: Sci Rep. 2021 Apr 15;11:8279. doi: 10.1038/s41598-021-87441-2 (PMC8050049; doi:10.1038/s41598-021-87441-2)
Supplement: Supplementary file 4 — Supplementary Information 4. [file 41598_2021_87441_MOESM4_ESM.xlsx]

## Sheet: all miRs
Table S4 List of miRNAs altered in de novo NEPC
	baseMean	log2FoldChange	lfcSE	pvalue	padj	status	control	comparison
7_TGAGGTAGGAGGTTGTATAGTTT_hsa-let-7e	2.02828	-2.71513	0.787931	0.000569181	NaN	Low	3.52044	0.536121
47_TATTGCACTTGTCCCGGCCTGTTTT_hsa-mir-92a-1	2.2148	-2.63993	0.791351	0.000849977	NaN	Low	3.81718	0.612412
47_TATTGCACTTGTCCCGGCCTGTTA_hsa-mir-92a-1	6.53065	-2.58894	0.687038	0.000164386	NaN	Low	11.1998	1.86149
41_TAGCACCATCTGAAATCGGTTAA_hsa-mir-29a	1.7537	-2.49028	0.791316	0.00164951	NaN	Low	2.97749	0.52991
48_AAAGCTGGGTTGAGAGGGC_hsa-mir-320a	7.90553	-2.48816	0.667008	0.000191233	NaN	Low	13.4193	2.39177
72_AAAGCTGGGTTGAGAGGGC_hsa-mir-320b-2	8.55196	-2.42925	0.61665	8.1678e-05	NaN	Low	14.4256	2.6783
16_TGTAAACATCCTACACTCTCAGCT_hsa-mir-30c-1	32.4176	-2.35417	0.533727	1.02985e-05	0.000346717	OK	54.2291	10.6061
51_TCGTACCGTGAGTAATAATGC_hsa-mir-126	5.07804	-2.34801	0.710536	0.000951231	NaN	Low	8.48875	1.66733
62_TCAGTGCATCACAGAACTTTGTT_hsa-mir-148b	8.58607	-2.32151	0.703124	0.000961001	NaN	Low	14.3094	2.86272
52_TGGACGGAGAACTGATAAGGGC_hsa-mir-184	3.43137	-2.24186	0.790345	0.00456033	NaN	Low	5.66506	1.19767
47_AGCAGCATTGTACAGGGCTATG_hsa-mir-103a-2	5.4679	-2.18071	0.663002	0.00100493	NaN	Low	8.95961	1.9762
hsa-miR-150-5p	37.4966	-2.17949	0.557692	9.30402e-05	0.00156618	OK	61.432	13.5613
hsa-miR-125a-5p	4.40869	-2.17888	0.748472	0.00360157	NaN	Low	7.22235	1.59504
47_AAAAGCTGGGTTGAGAGGGC_hsa-mir-320a	66.4134	-2.15488	0.503394	1.86315e-05	0.000470445	OK	108.47	24.3571
42_ACTGGACTTGGAGT_hsa-mir-378a	4.75064	-2.15236	0.762415	0.00475644	NaN	Low	7.7565	1.74478
23_CTGACCTATGAATTGACAGCCAT_hsa-mir-192	1.64958	-2.14641	0.790268	0.00660661	NaN	Low	2.69126	0.607888
53_CACTAGATTGTGAGC_hsa-mir-28	1.39397	-2.13162	0.791221	0.00705812	NaN	Low	2.26994	0.518004
15_TCTCCCAACCCTTGTACCAGT_hsa-mir-150	15.6242	-2.12921	0.537024	7.34439e-05	0.00130903	OK	25.4345	5.81387
39_AAAGCTGGGTTGAGAGGGC_hsa-mir-320b-1	9.45046	-2.06599	0.669055	0.00201561	NaN	Low	15.2572	3.64375
5_GTGCATTGTAGTTGC_hsa-mir-33a	7.27964	-2.06241	0.726421	0.00452353	NaN	Low	11.7469	2.81239
12_ACTCTTTCCCTGTTGCACTACT_hsa-mir-130b	3.12719	-2.05776	0.790645	0.00925106	NaN	Low	5.04309	1.21129
53_TTGGTCCCCTTCAACCAGCTGT_hsa-mir-133a-1	24.7508	-2.05243	0.756819	NaN	NaN	Outlier	39.886	9.61565
8_GAGTTCTACAGTCCGACG_hsa-mir-3168	7.76536	-2.05153	0.776205	0.0082168	NaN	Low	12.5124	3.01833
6_TGTAAACATCCTACACTCTCAGCT_hsa-mir-30c-2	35.5857	-2.02023	0.562644	0.000329928	0.00333228	OK	57.0962	14.0753
65_TGAAATGTTTAGGAC_hsa-mir-203a	211.842	-1.97535	0.470268	2.66354e-05	0.000620809	OK	337.783	85.9011
68_AGCTACATCTGGCTACTGGGTCTC_hsa-mir-222	25.0788	-1.96785	0.449872	1.21855e-05	0.000369221	OK	39.946	10.2115
68_AGCTACATCTGGCTACTGGGTCTCT_hsa-mir-222	11.2857	-1.94945	0.745406	0.00891536	0.0341944	OK	17.9292	4.64216
53_TAACACTGTCTGGTAACGATG_hsa-mir-200a	2.09447	-1.93501	0.783622	0.0135371	NaN	Low	3.32055	0.868387
60_TTCACAGTGGCTAAGTTC_hsa-mir-27b	19.1617	-1.93043	0.577086	0.000822441	0.00655789	OK	30.3588	7.96466
15_ATTATTACTTTTGGTACGCGCT_hsa-mir-126	1.07918	-1.92911	0.78537	0.0140373	NaN	Low	1.70948	0.448893
59_TTGGTCCCCTTCAACCAGCTGT_hsa-mir-133a-2	21.5779	-1.90506	0.731967	0.00925059	0.0350366	OK	34.0613	9.09457
68_GTCAGTTTGTCAAATACCCC_hsa-mir-223	4.48807	-1.87079	0.78799	0.0175903	NaN	Low	7.04883	1.92732
hsa-miR-374a-5p	1.01815	-1.83993	0.78124	0.0185159	NaN	Low	1.59169	0.444616
71_AAAAGCTGGGTTGAGAGGGC_hsa-mir-320b-2	66.1062	-1.83515	0.503317	0.000266246	0.00310278	OK	103.27	28.9427
4_TGAGGTAGTAGGTTGTATA_hsa-let-7a-2	2.18097	-1.82202	0.750697	0.0152196	NaN	Low	3.40027	0.961676
43_TAATACTGCCGGGT_hsa-mir-200c	218.943	-1.80784	0.534835	0.000724385	0.00609691	OK	340.603	97.2827
13_CAAAGTGCTTACAGTGCAGGTAGT_hsa-mir-17	2.82602	-1.79564	0.783374	0.021895	NaN	Low	4.38807	1.26396
hsa-miR-128-3p	15.3317	-1.7919	0.602054	0.00291737	0.0148636	OK	23.7924	6.87105
64_GTGAAATGTTTAGGACCACTAGA_hsa-mir-203a	0.885812	-1.77518	0.779312	0.0227335	NaN	Low	1.37106	0.400565
4_TGAGGTAGTAGGTT_hsa-let-7a-2	11.2404	-1.7714	0.54748	0.00121405	0.00877541	OK	17.3876	5.09324
hsa-miR-98-5p	6.68437	-1.76947	0.683441	0.00962376	NaN	Low	10.3368	3.03195
57_ACTGGACTTGGAGTC_hsa-mir-378e	3.37423	-1.75836	0.748344	0.0187902	NaN	Low	5.20881	1.53964
64_GTGAAATGTTTAGGAC_hsa-mir-203a	1791	-1.74406	0.460558	0.000152576	0.00197248	OK	2758.51	823.493
50_TTCACAGTGGCTAAGTTC_hsa-mir-27a	18.0157	-1.72162	0.537788	0.00136811	0.00919042	OK	27.6482	8.38318
58_TAACACTGTCTGGT_hsa-mir-141	54.9568	-1.70864	0.507601	0.000762395	0.00624339	OK	84.1638	25.7499
47_CCAGGATGTTGGCT_control2_vs_test2-novelMiR-829:control2_6_novelMiR_1+test2_6_novelMiR_3	8.07251	-1.70485	0.61414	0.00550334	NaN	Low	12.3551	3.78995
60_TTCACAGTGGCTAAGTT_hsa-mir-27b	30.704	-1.67791	0.621917	0.00697644	0.0284236	OK	46.7859	14.6222
43_TCAGTGCACTACAGAAC_hsa-mir-148a	8.62294	-1.6705	0.59542	0.00502256	NaN	Low	13.1233	4.1226
62_TATACGACCTGCTGCCTTTCT_hsa-let-7d	3.35379	-1.66117	0.755975	0.0279932	NaN	Low	5.09623	1.61134
9_AGTTCTACAGTCCGACG_hsa-mir-3168	6.61191	-1.66067	0.780893	0.0334509	NaN	Low	10.0463	3.17755
61_CTATACGACCTGCTGCCTTTC_hsa-let-7d	10.4458	-1.66041	0.688275	0.0158466	0.0498302	OK	15.8709	5.02074
14_TAGCAGCACAGAAATATTGGCA_hsa-mir-195	0.997977	-1.65831	0.771401	0.0315756	NaN	Low	1.51575	0.480204
54_ACTAGATTGTGAGCTCCTGGAGT_hsa-mir-28	1.56096	-1.65642	0.790457	0.0361251	NaN	Low	2.37006	0.751846
38_AAAAGCTGGGTTGAGAGGGC_hsa-mir-320b-1	66.9551	-1.64692	0.509092	0.00121639	0.00877541	OK	101.499	32.4109
5_TGAGGTAGTAGGTTGTATA_hsa-let-7a-1	1.47988	-1.63329	0.787435	0.0380611	NaN	Low	2.23826	0.721506
65_TGAAATGTTTAGGACCACT_hsa-mir-203a	1.6518	-1.6293	0.792231	0.0397247	NaN	Low	2.49659	0.807009
33_TCCTTCATTCCACCGGAGTC_hsa-mir-205	1.65888	-1.61919	0.791654	0.0408228	NaN	Low	2.50299	0.814768
hsa-miR-30b-5p	30.8016	-1.61577	0.51215	0.00160567	0.0103333	OK	46.4477	15.1555
53_CACTAGATTGTGAGCTCCTGGAAT_hsa-mir-28	2.19427	-1.60803	0.771315	0.0370881	NaN	Low	3.30451	1.08403
15_TATGTGCCTTTGGAC_hsa-mir-455	8.91965	-1.60802	0.5961	0.00698483	NaN	Low	13.4327	4.40658
40_CTAGCACCATCTGAAATCGGTT_hsa-mir-29a	1.00029	-1.60307	0.787206	0.04171	NaN	Low	1.50512	0.49545
50_TTCACAGTGGCTAAGTT_hsa-mir-27a	37.1521	-1.60129	0.642354	0.0126721	0.0441338	OK	55.8855	18.4188
47_TATTGCACTTGTCCCGGCCTGTA_hsa-mir-92a-2	54.6515	-1.58551	0.496149	0.00139525	0.00919042	OK	81.9851	27.318
53_TAACACTGTCTGGT_hsa-mir-200a	50.953	-1.55297	0.506942	0.00218834	0.0120791	OK	76.0035	25.9026
5_TGAGGTAGTAGGTTGTATAGT_hsa-let-7a-1	14.5764	-1.54845	0.520732	0.00294328	0.0148636	OK	21.7255	7.42744
10_ACTGGACTTGGAGTC_hsa-mir-378c	2.99367	-1.54608	0.738959	0.0364171	NaN	Low	4.46004	1.52729
52_AAGCTGCCAGTTGAAGAAC_hsa-mir-22	2.71921	-1.54172	0.733802	0.0356407	NaN	Low	4.04803	1.3904
hsa-let-7d-3p	21.1379	-1.537	0.628455	0.0144576	0.0481391	OK	31.4412	10.8346
11_TTCAAGTAATTCAGGATAGGTTT_hsa-mir-26b	7.205	-1.53512	0.7036	0.0291243	NaN	Low	10.7133	3.69666
57_ACTGGACTTGGAGT_hsa-mir-378e	4.78162	-1.53195	0.672692	0.0227661	NaN	Low	7.10594	2.45731
60_CACGCTCATGCACACACCCAC_hsa-mir-574	1.64269	-1.53091	0.789839	0.0525925	NaN	Low	2.44073	0.84464
5_TGAGGTAGTAGTTTGTGCTGTTT_hsa-let-7i	3.52046	-1.52523	0.69964	0.0292558	NaN	Low	5.22547	1.81545
5_TGAGGTAGTAGGTTGT_hsa-let-7a-1	4.65476	-1.50404	0.686454	0.02845	NaN	Low	6.88286	2.42666
hsa-miR-497-5p	5.85237	-1.50309	0.671995	0.0253018	NaN	Low	8.65226	3.05249
hsa-miR-769-5p	3.09152	-1.49623	0.706676	0.0342365	NaN	Low	4.56488	1.61816
hsa-miR-151b	4.3274	-1.4804	0.737199	0.0446278	NaN	Low	6.37137	2.28343
46_CTAGACTGAAGCTCCTTGAGT_hsa-mir-151a	6.19771	-1.47146	0.626827	0.018901	NaN	Low	9.11015	3.28527
50_TTCACAGTGGCTAAGT_hsa-mir-27a	285.623	-1.46895	0.48955	0.00269432	0.0140755	OK	419.649	151.596
51_AAGCTCGGTCTGAGGCCCCTCAGT_hsa-mir-423	5.64495	-1.46385	0.601822	0.0150007	NaN	Low	8.28602	3.00388
10_TCGAGGAGCTCACAGTCTAGTA_hsa-mir-151a	26.3695	-1.46151	0.699372	0.03664	0.0917513	OK	38.6901	14.0488
57_ATCACATTGCCAGGGAT_hsa-mir-23b	51.431	-1.458	0.444881	0.00104809	0.00793929	OK	75.4122	27.4498
5_TGTAAACATCCTCGACTGGAAGC_hsa-mir-30a	9.95683	-1.45613	0.577643	0.0117086	NaN	Low	14.5944	5.31923
22_AGAACTGAATTCCATGGGTTG_hsa-mir-146a	1.4581	-1.44593	0.791587	0.0677567	NaN	Low	2.1332	0.783004
67_TGTCAGTTTGTCAAATACCCCAG_hsa-mir-223	1.86535	-1.44106	0.774368	0.0627515	NaN	Low	2.72653	1.00417
51_TCGTACCGTGAGTAATAATGCGT_hsa-mir-126	4.11285	-1.4409	0.78864	0.0676898	NaN	Low	6.01145	2.21425
14_TCCCTGAGACCCTTTAACCTGTGG_hsa-mir-125a	0.790836	-1.43487	0.782977	0.0668638	NaN	Low	1.15461	0.427065
16_TGAGGGGCAGAGAGCGAGACTTTT_hsa-mir-423	27.5935	-1.43159	0.587673	0.0148496	0.0489068	OK	40.2612	14.9257
5_TGAGGTAGTAGTTTGTGCTGTTAT_hsa-let-7i	0.817853	-1.42832	0.783336	0.0682448	NaN	Low	1.19259	0.44312
33_TCCTTCATTCCACCGGAGT_hsa-mir-205	5.41504	-1.42548	0.663207	0.0316049	NaN	Low	7.89195	2.93814
hsa-miR-378a-3p	121.004	-1.41867	0.650249	NaN	NaN	Outlier	176.126	65.8813
41_TCCAGCATCAGTGATTTTG_hsa-mir-338	3.72593	-1.41725	0.778752	0.0687737	NaN	Low	5.4218	2.03006
8_TGAGAACTGAATTCCATAGGCTG_hsa-mir-146b	5.02333	-1.41015	0.73965	0.0565837	NaN	Low	7.2999	2.74675
60_TTCACAGTGGCTAAGT_hsa-mir-27b	274.062	-1.39763	0.472513	0.0030978	0.0153874	OK	397.32	150.804
hsa-let-7f-5p	466.051	-1.39653	0.581972	0.0164106	0.0507389	OK	675.514	256.588
42_ACTGGACTTGGAGTC_hsa-mir-378a	1.74703	-1.39313	0.780177	0.0741556	NaN	Low	2.53058	0.963491
hsa-miR-29a-3p	4.91644	-1.38651	0.673495	0.0395254	NaN	Low	7.11244	2.72044
16_TGTAAACATCCTTGAC_hsa-mir-30e	33.3304	-1.38313	0.596263	0.0203586	0.0593139	OK	48.1868	18.4741
47_CTGGCCCTCTCTGCCCTTCCGTT_hsa-mir-328	0.931964	-1.38105	0.745899	0.0640948	NaN	Low	1.34683	0.517101
52_AGCTCGGTCTGAGGCCCCTC_hsa-mir-423	0.968075	-1.37499	0.750047	0.0667726	NaN	Low	1.39738	0.538769
9_TTCAAGTAATCCAGGATAGGC_hsa-mir-26a-1	24.2401	-1.37422	0.538818	0.0107588	0.0392762	OK	34.9845	13.4957
7_TGAGGTAGGAGGTT_hsa-let-7e	3.00342	-1.37381	0.766381	0.073039	NaN	Low	4.33435	1.6725
hsa-miR-194-5p	2.94324	-1.36675	0.7415	0.0652967	NaN	Low	4.2417	1.64478
47_TATTGCACTTGTCCCGGCCTGTT_hsa-mir-92a-1	82.7269	-1.36419	0.563249	0.0154354	0.0497546	OK	119.164	46.2897
53_TCAGTGCATGACAGAACT_hsa-mir-152	4.84003	-1.36075	0.79059	0.085218	NaN	Low	6.96718	2.71288
hsa-miR-590-3p	0.611232	-1.36016	0.747747	0.0689106	NaN	Low	0.879761	0.342702
60_CACGCTCATGCACACACCCA_hsa-mir-574	0.611232	-1.36016	0.747747	0.0689106	NaN	Low	0.879761	0.342702
23_CTGACCTATGAATTGAC_hsa-mir-192	1.09816	-1.35736	0.742941	0.0676989	NaN	Low	1.57975	0.616572
54_ACTAGATTGTGAGCTCCTGGAG_hsa-mir-28	2.23315	-1.35507	0.784897	0.0842691	NaN	Low	3.21105	1.25525
hsa-miR-181a-2-3p	1.10988	-1.35401	0.788587	0.0859783	NaN	Low	1.59556	0.624191
60_TATTGCACTCGTCCCGGCCTCT_hsa-mir-92b	3.12004	-1.35326	0.749092	0.0708355	NaN	Low	4.48472	1.75535
41_TAGCACCATCTGAAA_hsa-mir-29a	1.77374	-1.35208	0.741935	0.0683998	NaN	Low	2.54897	0.998503
44_TACTAGACTGAAGCTCCTTGAGG_hsa-mir-151a	6.51145	-1.34834	0.783703	0.0853455	NaN	Low	9.35054	3.67235
67_TGTCAGTTTGTCAAATACCCC_hsa-mir-223	19.0491	-1.34602	0.556636	0.0156002	0.0497565	OK	27.3424	10.7558
76_ACCACTGACCGTTGACTGTAC_hsa-mir-181a-2	0.917982	-1.34478	0.747494	0.0720111	NaN	Low	1.31732	0.518647
22_ACCCTGTAGATCCGAATTTGTGT_hsa-mir-10a	1.30011	-1.34232	0.791965	0.0900898	NaN	Low	1.86478	0.735442
hsa-miR-342-5p	1.56138	-1.34104	0.741991	0.0707077	NaN	Low	2.23897	0.883802
47_TATTGCACTTGTCCCGGCCTGTTT_hsa-mir-92a-2	2.21026	-1.34061	0.779258	0.0853663	NaN	Low	3.16917	1.25136
58_TTTGGTCCCCTTCAACCAGCTGT_hsa-mir-133a-2	6.54901	-1.33928	0.743849	0.0717857	NaN	Low	9.3878	3.71022
79_CTATACAACTTACTACTTTCCT_hsa-mir-98	2.25209	-1.33869	0.788226	0.0894397	NaN	Low	3.22792	1.27625
hsa-miR-99b-5p	3.6982	-1.33722	0.77263	0.0834986	NaN	Low	5.29911	2.0973
60_TGAGATGAAGCACTGTAGCTTT_hsa-mir-143	1.34284	-1.33065	0.73984	0.0720883	NaN	Low	1.92165	0.76403
49_TCACAGTGAACCGGTCTCTTTT_hsa-mir-128-1	4.05783	-1.32799	0.686192	0.0529536	NaN	Low	5.80385	2.31181
14_TCCCTGAGACCCTTTAACCTGT_hsa-mir-125a	3.97824	-1.31446	0.703844	0.0618259	NaN	Low	5.67478	2.2817
hsa-miR-15a-5p	1.11725	-1.30383	0.79173	0.0995964	NaN	Low	1.59033	0.644162
5_TGTAAACATCCTCGACTGGAAGT_hsa-mir-30a	1.48978	-1.29764	0.777483	0.0951119	NaN	Low	2.11798	0.861577
12_AACCCGTAGATCCGATCTTG_hsa-mir-99a	4.83757	-1.29681	0.701279	0.0644274	NaN	Low	6.87632	2.79883
3_TGAGGTAGTAGGTTGTATAGTTA_hsa-let-7a-3	2.55038	-1.29513	0.770474	0.0927735	NaN	Low	3.62398	1.47678
46_CTTTCAGTCGGATGTTTGC_hsa-mir-30a	0.995092	-1.29029	0.739829	0.0811519	NaN	Low	1.41261	0.577572
hsa-let-7d-5p	20.568	-1.28698	0.664787	0.0528772	0.115265	OK	29.1784	11.9576
60_TTCACAGTGGCTAAGTTCT_hsa-mir-27b	50.2967	-1.27522	0.560434	0.0228811	0.0647941	OK	71.1832	29.4102
3_TGAGGTAGTAGGTTGTATAGT_hsa-let-7a-3	15.075	-1.27497	0.582517	0.0286163	0.0765235	OK	21.3341	8.81595
63_TAGTGCAATATTGCTTATAGGGTT_hsa-mir-454	0.739631	-1.26876	0.733523	0.0836869	NaN	Low	1.0454	0.433859
54_CAGTGCAATGTTAAAAGGGCATA_hsa-mir-130a	1.15404	-1.25996	0.781921	0.107101	NaN	Low	1.6282	0.679867
30_ACTGGACTTGGAGTC_hsa-mir-378d-1	4.24967	-1.25954	0.693286	0.0692527	NaN	Low	5.99526	2.50408
hsa-let-7e-5p	7.46783	-1.25585	0.6409	0.0500525	NaN	Low	10.5274	4.40829
7_TGAGGTAGTAGATTGTATAGTTT_hsa-let-7f-2	27.8683	-1.25536	0.69715	0.0717505	0.144936	OK	39.2818	16.4548
65_TGAAATGTTTAGGACC_hsa-mir-203a	28.8657	-1.24312	0.757734	NaN	NaN	Outlier	40.5857	17.1457
44_ATCACATTGCCAGGGATTTCCA_hsa-mir-23a	4.87998	-1.23912	0.703513	0.0781828	NaN	Low	6.85568	2.90428
47_TATTGCACTTGTCCCGGCCTGTAA_hsa-mir-92a-2	33.0363	-1.23677	0.491215	0.0118096	0.0416081	OK	46.3889	19.6838
6_GTAAACATCCTCGACTGGAAGCT_hsa-mir-30a	3.71712	-1.23476	0.74763	0.0986235	NaN	Low	5.21733	2.21691
13_TTCAAGTAATCCAGGATAGGC_hsa-mir-26a-2	25.2814	-1.23096	0.429845	0.0041867	0.0193675	OK	35.4569	15.1058
hsa-miR-33a-5p	0.715516	-1.23043	0.728851	0.0913758	NaN	Low	1.0034	0.427636
7_AGAGGTAGTAGGTTGCATAGTTT_hsa-let-7d	1.17885	-1.2286	0.769743	0.110461	NaN	Low	1.65252	0.70518
23_GAAGTTCTGTTATACACTCAGGCT_hsa-mir-148b	1.12886	-1.22724	0.782536	0.116814	NaN	Low	1.58199	0.67572
67_TGTCAGTTTGTCAAATACCC_hsa-mir-223	19.7035	-1.22604	0.485431	0.0115476	0.0411638	OK	27.6058	11.8012
51_TCGTACCGTGAGTAATAATGAA_hsa-mir-126	2.97587	-1.21681	0.791988	0.124442	NaN	Low	4.16138	1.79037
22_ACCCTGTAGATCCGAATTTGTG_hsa-mir-10a	6.48961	-1.21415	0.735401	0.098737	NaN	Low	9.06986	3.90935
22_ACCCTGTAGATCCGAATTTGTGA_hsa-mir-10a	2.47891	-1.21087	0.761934	0.112014	NaN	Low	3.46215	1.49568
hsa-let-7a-5p	128.359	-1.21026	0.499596	0.0154151	0.0497546	OK	179.249	77.4695
hsa-miR-339-5p	0.665423	-1.20993	0.726332	0.0957526	NaN	Low	0.929173	0.401673
44_ATCACATTGCCAGGGAT_hsa-mir-23a	53.1054	-1.20832	0.458876	0.00845798	0.032856	OK	74.1296	32.0812
60_TGAGATGAAGCACTG_hsa-mir-143	0.859851	-1.208	0.730713	0.0982949	NaN	Low	1.20018	0.519521
76_ACCACTGACCGTTGACTGTAA_hsa-mir-181a-2	0.813912	-1.20653	0.757639	0.111275	NaN	Low	1.13571	0.492114
53_CACTAGATTGTGAGCT_hsa-mir-28	1.49521	-1.2014	0.724423	0.0972308	NaN	Low	2.08414	0.906291
hsa-miR-10a-5p	21.1977	-1.19299	0.542096	0.0277576	0.0750942	OK	29.4945	12.9008
6_TGAGGTAGTAGATT_hsa-let-7f-1	17.2305	-1.18711	0.601553	0.0484498	0.107155	OK	23.9449	10.5162
7_TGAGGTAGGAGGTTGTATAGT_hsa-let-7e	6.45313	-1.18327	0.725431	0.102863	NaN	Low	8.96049	3.94577
hsa-miR-23a-3p	14.2464	-1.18298	0.616704	0.0550826	0.119215	OK	19.7806	8.71222
12_AACCCGTAGATCCGAACTTGT_hsa-mir-100	9.68002	-1.18145	0.748669	0.114551	NaN	Low	13.436	5.92405
57_ATCACATTGCCAGGGATT_hsa-mir-23b	29.8763	-1.17611	0.503255	0.0194385	0.0577439	OK	41.4218	18.3309
45_GTACAGTACTGTGATAACTGAAG_hsa-mir-101-1	0.842718	-1.17595	0.720567	0.102683	NaN	Low	1.16834	0.517096
hsa-miR-29c-3p	3.41153	-1.17485	0.698356	0.0925105	NaN	Low	4.72861	2.09445
15_CATAAAGTAGAAAGCA_hsa-mir-142	5.03014	-1.17438	0.788266	0.136269	NaN	Low	6.97142	3.08886
9_TTCAAGTAATCCAGGAT_hsa-mir-26a-1	81.9019	-1.16662	0.418819	0.00534445	0.0236315	OK	113.323	50.4811
5_TGAGGTAGTAGGTTGTA_hsa-let-7a-1	0.467952	-1.16614	0.723238	0.106877	NaN	Low	0.647411	0.288494
47_TATTGCACTTGTCCCGGCCTGTA_hsa-mir-92a-1	52.1459	-1.16437	0.497923	0.0193639	0.0577439	OK	72.1163	32.1754
52_CGTACCGTGAGTAATAATGC_hsa-mir-126	0.83393	-1.16235	0.752401	0.122381	NaN	Low	1.15281	0.515054
64_GTGAAATGTTTAGGACC_hsa-mir-203a	46.3845	-1.15891	0.735739	NaN	NaN	Outlier	64.0735	28.6954
50_TTCACAGTGGCTA_hsa-mir-27a	1.0434	-1.1553	0.76858	0.132797	NaN	Low	1.44019	0.646605
20_ATACCCTGTAGATCCGAATTTG_hsa-mir-10a	0.651497	-1.15478	0.766406	0.131877	NaN	Low	0.899153	0.403842
47_TATTGCACTTGTCCCGGCCTGTTT_hsa-mir-92a-1	30.6565	-1.15288	0.713897	0.106331	0.194086	OK	42.2927	19.0202
53_CACTAGATTGTGAGCTCCTGGAT_hsa-mir-28	6.02528	-1.14853	0.602538	0.0566291	NaN	Low	8.30453	3.74603
21_ACTGGACTTGGAGTC_hsa-mir-378d-2	3.45943	-1.14763	0.762876	0.132492	NaN	Low	4.76713	2.15172
6_TGAGGTAGTAGATTGTA_hsa-let-7f-1	0.881714	-1.14577	0.716236	0.109663	NaN	Low	1.21452	0.548903
hsa-miR-26b-3p	0.657384	-1.14428	0.716738	0.110375	NaN	Low	0.905229	0.40954
47_CTGGCCCTCTCTGCCCTTCCGTA_hsa-mir-328	0.657384	-1.14428	0.716738	0.110375	NaN	Low	0.905229	0.40954
47_TATTGCACTTGTCCCGGCCTGTAT_hsa-mir-92a-2	52.292	-1.13923	0.562604	0.0428746	0.101492	OK	71.9285	32.6556
10_CAAAGTGCTGTTCGTGCAGGTAGT_hsa-mir-93	2.19687	-1.13164	0.785159	0.149504	NaN	Low	3.01685	1.37688
47_TATTGCACTTGTCCCGGCCTGTAA_hsa-mir-92a-1	33.8974	-1.13115	0.554049	0.0411913	0.0990552	OK	46.5446	21.2501
11_TTCAAGTAATTCAGGATAGGTT_hsa-mir-26b	59.1896	-1.12871	0.549985	0.0401455	0.0973126	OK	81.2304	37.1488
59_CTATACAACCTACTGCCTTCC_hsa-let-7b	1.6057	-1.12735	0.764135	0.140123	NaN	Low	2.20298	1.00842
10_TGAGGTAGTAGGTT_hsa-let-7c	12.7636	-1.1257	0.605429	0.0629786	0.131604	OK	17.505	8.02217
47_TATTGCACTTGTCCCGGCCTGTAG_hsa-mir-92a-1	4.63917	-1.12362	0.681497	0.0991968	NaN	Low	6.35965	2.9187
10_ACTGGACTTGGAGT_hsa-mir-378c	3.87434	-1.1213	0.72608	0.122512	NaN	Low	5.30847	2.4402
22_ACCCTGTAGATCCGAATT_hsa-mir-10a	2.63516	-1.11828	0.745296	0.133499	NaN	Low	3.60821	1.6621
hsa-miR-181a-5p	162.301	-1.11603	0.497278	0.0248142	0.0677362	OK	222.123	102.479
51_TCGTACCGTGAGTAATAATGCGA_hsa-mir-126	3.87622	-1.11518	0.791897	0.159061	NaN	Low	5.30396	2.44849
46_CTAGACTGAAGCTCCTTGAGGATT_hsa-mir-151a	1.45216	-1.11468	0.784131	0.155157	NaN	Low	1.98682	0.917499
53_CACTAGATTGTGAGCTCC_hsa-mir-28	1.69068	-1.11431	0.791951	0.159415	NaN	Low	2.31297	1.06839
46_CTAGACTGAAGCTCCTTGAGGAAA_hsa-mir-151a	0.754098	-1.11392	0.767984	0.146933	NaN	Low	1.03157	0.476623
41_TAGCACCATCTGAAATCGGTTAT_hsa-mir-29a	1.63108	-1.10782	0.754969	0.142276	NaN	Low	2.22826	1.0339
56_TAATACTGCCTGGT_hsa-mir-200b	5.00924	-1.10495	0.786845	0.160236	NaN	Low	6.83893	3.17955
64_ACTGTGCGTGTGACAGCGGC_hsa-mir-210	0.565237	-1.10402	0.710797	0.120372	NaN	Low	0.77154	0.358935
55_ACAAGTCAGGCTCTTGGGACCTT_hsa-mir-125b-2	0.69638	-1.10193	0.710311	0.120822	NaN	Low	0.95011	0.44265
60_CACGCTCATGCACACACCCAT_hsa-mir-574	0.69638	-1.10193	0.710311	0.120822	NaN	Low	0.95011	0.44265
7_TGAGGTAGTAGATT_hsa-let-7f-2	14.3626	-1.10171	0.611718	0.0717013	0.144936	OK	19.5948	9.13045
60_TGAGATGAAGCACTGTAG_hsa-mir-143	4.40678	-1.09972	0.783688	0.16054	NaN	Low	6.00948	2.80407
14_TCCCTGAGACCCTTTAACCTG_hsa-mir-125a	3.72187	-1.0937	0.710316	0.123624	NaN	Low	5.06874	2.375
hsa-miR-30c-5p	4.82893	-1.09179	0.730576	0.135065	NaN	Low	6.57365	3.08422
56_TAATACTGCCTGGTAATGATGACT_hsa-mir-200b	0.61927	-1.0898	0.708586	0.124049	NaN	Low	0.842645	0.395896
7_TAGCTTATCAGACTGATGTTGACT_hsa-mir-21	39.9475	-1.08573	0.669199	0.104709	0.194018	OK	54.3078	25.5873
38_AACATTCAACGCTGT_hsa-mir-181a-2	5.23892	-1.0795	0.762998	0.157124	NaN	Low	7.11233	3.36551
62_TCAGTGCATCACAGAACTTTGTTT_hsa-mir-148b	21.6482	-1.0779	0.648454	0.0964602	0.18382	OK	29.379	13.9173
47_TATTGCACTTGTCCCGGCCTGTAT_hsa-mir-92a-1	51.9409	-1.07654	0.591066	0.0685518	0.141301	OK	70.4683	33.4135
44_TACTAGACTGAAGCTCCTTGAG_hsa-mir-151a	3.56824	-1.07633	0.703209	0.125867	NaN	Low	4.84081	2.29567
10_TTTTGCAATATGTTCCTGAAT_hsa-mir-450b	4.32763	-1.07309	0.685224	0.117338	NaN	Low	5.86678	2.78848
hsa-miR-628-5p	0.86789	-1.07135	0.706673	0.129509	NaN	Low	1.1761	0.559677
15_GTCCAGTTTTCCCAGGAATCCC_hsa-mir-145	0.86789	-1.07135	0.706673	0.129509	NaN	Low	1.1761	0.559677
22_TTTGGCAATGGTAGAACTCAC_hsa-mir-182	4.53873	-1.07081	0.772331	0.165607	NaN	Low	6.14982	2.92764
64_AGCTACATTGTCTGC_hsa-mir-221	4.85471	-1.07006	0.709707	0.13162	NaN	Low	6.57685	3.13256
13_TTCAAGTAATCCAGGAT_hsa-mir-26a-2	88.5394	-1.06697	0.453279	0.018578	0.0562912	OK	119.865	57.2139
hsa-miR-548o-3p	1.16023	-1.06289	0.783998	0.175184	NaN	Low	1.56929	0.751176
10_TGCGGGGCTAGGGCTAACAGC_hsa-mir-744	16.5017	-1.05988	0.49967	0.0339091	0.08634	OK	22.3045	10.6989
hsa-miR-345-5p	4.27146	-1.05891	0.71756	0.140022	NaN	Low	5.77227	2.77066
hsa-miR-26a-5p	956.626	-1.0566	0.558518	0.0585196	0.123996	OK	1292.07	621.182
5_TGAGGTAGTAGTTTGTGCTGTTA_hsa-let-7i	10.3	-1.05583	0.664663	0.112169	0.201108	OK	13.9093	6.69067
7_TAGCTTATCAGACTGATGTTGACA_hsa-mir-21	2.96251	-1.05265	0.774106	0.173886	NaN	Low	3.99777	1.92725
80_CTCGGCGTGGCGTCGGTCG_hsa-mir-1307	0.909944	-1.05229	0.702885	0.134367	NaN	Low	1.22783	0.592061
7_AGAGGTAGTAGGTTGTATAGTT_hsa-let-7d	1.09658	-1.05139	0.790591	0.183557	NaN	Low	1.47936	0.713795
hsa-miR-143-3p	136.548	-1.04189	0.51892	0.0446636	0.103089	OK	183.818	89.2785
26_ATGACCTATGAATTGACAGCC_hsa-mir-215	1.60807	-1.03807	0.790331	0.189027	NaN	Low	2.16287	1.05327
9_TTCAAGTAATCCAGGATAGGCTT_hsa-mir-26a-1	32.3351	-1.03715	0.66307	0.117778	0.20813	OK	43.4819	21.1882
50_TTCACAGTGGCTAAG_hsa-mir-27a	81.91	-1.03493	0.457299	0.0236274	0.0661202	OK	110.091	53.7288
33_TCCTTCATTCCACCGGAG_hsa-mir-205	0.647557	-1.0343	0.741093	0.162823	NaN	Low	0.870224	0.42489
60_TTCACAGTGGCTAAG_hsa-mir-27b	99.9809	-1.03396	0.460571	0.0247709	0.0677362	OK	134.35	65.612
13_AAGGAGCTCACAGTCTATTGA_hsa-mir-28	2.52621	-1.02863	0.777891	0.186057	NaN	Low	3.39048	1.66193
hsa-miR-342-3p	3.54041	-1.02846	0.784689	0.189972	NaN	Low	4.75149	2.32934
30_ACTGGACTTGGAGT_hsa-mir-378d-1	4.59014	-1.02652	0.655832	0.117533	NaN	Low	6.15756	3.02271
3_TGAGGTAGTAGGTTGTA_hsa-let-7a-3	0.593366	-1.02629	0.75366	0.173279	NaN	Low	0.795945	0.390786
40_TCGACCGGACCTCGAC_hsa-mir-1307	0.593366	-1.02629	0.75366	0.173279	NaN	Low	0.795945	0.390786
47_TATTGCACTTGTCCCGGCCTGTTAT_hsa-mir-92a-1	7.22233	-1.02298	0.767881	0.182793	NaN	Low	9.68076	4.7639
27_TGACCTATGAATTGAC_hsa-mir-215	0.62627	-1.02291	0.696697	0.142041	NaN	Low	0.839435	0.413104
53_TAGCACCATTTGAAATCGGTTGA_hsa-mir-29c	0.499067	-1.01907	0.69658	0.143478	NaN	Low	0.668348	0.329786
hsa-miR-151a-3p	49.4919	-1.01766	0.62907	0.105724	0.194086	OK	66.2578	32.726
67_TGTCAGTTTGTCAAATACCCCAA_hsa-mir-223	7.34367	-1.01689	0.624163	0.103269	NaN	Low	9.8297	4.85764
4_TGAGGTAGTAGGTTG_hsa-let-7a-2	1.45395	-1.01084	0.789812	0.200597	NaN	Low	1.94346	0.964452
45_GCTCAGTTCAGCAGGAAC_hsa-mir-24-1	0.603193	-1.00736	0.694182	0.146738	NaN	Low	0.805625	0.400762
5_TGTAAACATCCTCGACTGGAA_hsa-mir-30a	26.1565	-1.00704	0.462041	0.0292902	0.0771733	OK	34.932	17.3809
9_TTCAAGTAATCCAGGATAGGCTTT_hsa-mir-26a-1	7.09499	-1.00537	0.772473	0.193091	NaN	Low	9.47171	4.71827
5_TGAGGTAGTAGGTT_hsa-let-7b	11.7579	-1.00425	0.574797	0.080612	0.158607	OK	15.6926	7.82317
11_TTCAAGTAATTCAGGATAGGTTA_hsa-mir-26b	6.37527	-1.00351	0.710799	0.158008	NaN	Low	8.50725	4.24329
47_AAAAGCTGGGTTGAGAGGGCGAAAA_hsa-mir-320a	1.12051	-1.00331	0.734505	0.171951	NaN	Low	1.49515	0.745863
7_TGAGGTAGTAGATTGT_hsa-let-7f-2	2.04569	-0.996453	0.767226	0.194022	NaN	Low	2.72535	1.36603
15_CAACGGAATCCCAAAAGCAGC_hsa-mir-191	4.8298	-0.995652	0.662186	0.132689	NaN	Low	6.43325	3.22634
13_CCCATAAAGTAGAAAGCAAAA_hsa-mir-142	1.24203	-0.990687	0.757861	0.19114	NaN	Low	1.65248	0.83159
15_TTATGGTTTGCCTGGGACTGAT_hsa-mir-584	3.15656	-0.985807	0.727806	0.17558	NaN	Low	4.19492	2.1182
hsa-miR-199b-3p	6.72039	-0.98307	0.710239	0.166315	NaN	Low	8.9254	4.51538
hsa-let-7i-5p	101.687	-0.982219	0.57526	0.0877413	0.17152	OK	135.024	68.3494
24_TGACCTATGAATTGAC_hsa-mir-192	0.359728	-0.981166	0.692068	0.156269	NaN	Low	0.477546	0.24191
24_TGACCTATGAATTGACAGCCAA_hsa-mir-192	0.359728	-0.981166	0.692068	0.156269	NaN	Low	0.477546	0.24191
hsa-miR-28-5p	3.90934	-0.97669	0.784779	0.2133	NaN	Low	5.1843	2.63437
55_ACAAGTCAGGCTCTTGGGAC_hsa-mir-125b-2	3.24579	-0.976129	0.781261	0.211509	NaN	Low	4.30379	2.1878
64_AGCTACATTGTCTGCTGGGTTTCT_hsa-mir-221	5.95834	-0.975915	0.706968	0.167457	NaN	Low	7.90012	4.01656
10_TAGCTTATCAGACTGATGTTGACT_control2_vs_test2-novelMiR-419:control2_17_novelMiR_4+test2_17_novelMiR_10	37.9962	-0.973597	0.615675	0.113798	0.202828	OK	50.3516	25.6408
70_CAGTAGTCTGCACATTGGTT_hsa-mir-199a-2	4.23667	-0.972031	0.753188	0.196858	NaN	Low	5.61227	2.86107
60_TTCACAGTGGCTA_hsa-mir-27b	1.98552	-0.966314	0.79206	0.222465	NaN	Low	2.62667	1.34436
50_TTCACAGTGGCTAAGTTCTGT_hsa-mir-27a	0.900116	-0.966163	0.755066	0.200695	NaN	Low	1.19074	0.609497
26_AACATTCAACCTGTCGGTGAGTT_hsa-mir-181c	4.58352	-0.962997	0.739678	0.192946	NaN	Low	6.05889	3.10815
64_GTGAAATGTTTAGGACCACT_hsa-mir-203a	5.24115	-0.961557	0.69656	0.167452	NaN	Low	6.92586	3.55644
23_AACATTCAACGCTGTCGGTGAGTT_hsa-mir-181a-1	6.9284	-0.96135	0.632344	0.128437	NaN	Low	9.155	4.70179
hsa-miR-28-3p	36.5641	-0.959744	0.615343	0.118833	0.20813	OK	48.2966	24.8316
7_CAAGTCACTAGTGGTTCCGTTT_hsa-mir-224	0.448974	-0.95752	0.684895	0.162097	NaN	Low	0.592728	0.30522
control2_vs_test2-novelMiR-419:control2_17_novelMiR_4+test2_17_novelMiR_10	46.098	-0.955371	0.643668	0.13774	0.231862	OK	60.827	31.369
47_AGCAGCATTGTACAGGGCTATG_hsa-mir-103a-1	4.66535	-0.955222	0.696138	0.170009	NaN	Low	6.15578	3.17492
51_TGTAGTGTTTCCTACTTTATGG_hsa-mir-142	1.07699	-0.954224	0.756354	0.207089	NaN	Low	1.42072	0.73326
14_CAAAGAATTCTCCTTTTGGGCTT_hsa-mir-186	32.5296	-0.947783	0.567624	0.0949711	0.182128	OK	42.8463	22.2128
42_CTAATACTGCCGGGT_hsa-mir-200c	2.20693	-0.94736	0.757422	0.211019	NaN	Low	2.90658	1.50729
52_CGTACCGTGAGTAATAATGCG_hsa-mir-126	22.823	-0.947161	0.584298	0.105013	0.194018	OK	30.0569	15.5891
10_AAGCTTATCAGACTGATGTTGA_control2_vs_test2-novelMiR-419:control2_17_novelMiR_4+test2_17_novelMiR_10	3.49718	-0.943298	0.791212	0.233175	NaN	Low	4.60142	2.39294
3_TGAGGTAGTAGGTTGTATA_hsa-let-7a-3	2.24853	-0.942457	0.759069	0.214386	NaN	Low	2.95792	1.53914
52_TATACAATCTACTGTCTTTCCT_hsa-let-7a-3	0.457013	-0.941432	0.68142	0.167102	NaN	Low	0.60105	0.312976
hsa-miR-487a-3p	0.503008	-0.93522	0.680473	0.169328	NaN	Low	0.660565	0.345451
6_TCTACAGTGCACGTGTCT_hsa-mir-139	0.503008	-0.93522	0.680473	0.169328	NaN	Low	0.660565	0.345451
35_AACATTCATTGCTGTCGGTGGGTT_hsa-mir-181b-1	0.817431	-0.929266	0.788224	0.238424	NaN	Low	1.07195	0.562909
52_GTAGTGTTTCCTACTTTATGGA_hsa-mir-142	1.37385	-0.928894	0.770781	0.228152	NaN	Low	1.80147	0.946241
hsa-miR-27b-3p	95.9312	-0.925075	0.397708	0.0200176	0.0588868	OK	125.675	66.1872
47_AGCAGCATTGTACAGGGCTATGAT_hsa-mir-103a-1	1.47606	-0.91859	0.792276	0.246281	NaN	Low	1.93072	1.0214
54_ACTAGATTGTGAGCTCCTGGAGA_hsa-mir-28	0.80172	-0.917267	0.677569	0.175813	NaN	Low	1.04833	0.555105
44_ATCACATTGCCAGGGATT_hsa-mir-23a	28.5892	-0.916534	0.456898	0.0448571	0.103089	OK	37.3769	19.8016
hsa-miR-30d-3p	0.94062	-0.914905	0.751601	0.223499	NaN	Low	1.22926	0.651976
49_TCACAGTGAACCGGTCTCTT_hsa-mir-128-1	9.77678	-0.908952	0.583641	0.11938	NaN	Low	12.7587	6.7949
47_ATCAACAGACATTAATTGGGCGT_hsa-mir-421	0.582426	-0.908406	0.722405	0.208582	NaN	Low	0.759964	0.404889
68_AGCTACATCTGGCTACTGGGTCT_hsa-mir-222	2.05041	-0.907567	0.792082	0.251878	NaN	Low	2.67489	1.42594
7_TAGCTTATCAGACT_hsa-mir-21	29.4587	-0.90589	0.58678	0.122629	0.209925	OK	38.4151	20.5023
7_AGAGGTAGTAGATTGTATAGTT_hsa-let-7d	2.96441	-0.90452	0.777755	0.244834	NaN	Low	3.86441	2.06441
33_TCCTTCATTCCACCGGAGTCT_hsa-mir-205	1.03726	-0.902643	0.788284	0.252179	NaN	Low	1.35157	0.722961
38_AACATTCAACGCTGTCGGTGAGA_hsa-mir-181a-2	4.64709	-0.899288	0.67906	0.185399	NaN	Low	6.05031	3.24388
hsa-miR-10b-5p	35.0182	-0.897264	0.57906	0.121257	0.208761	OK	45.5698	24.4666
hsa-miR-126-3p	35.0762	-0.896029	0.560463	0.109881	0.198178	OK	45.6316	24.5208
21_TGAGGTAGTAAGTTGTATTGT_hsa-mir-98	1.73496	-0.894218	0.780341	0.251823	NaN	Low	2.25607	1.21385
hsa-miR-425-5p	8.47771	-0.893106	0.708665	0.207573	NaN	Low	11.0211	5.93434
13_TAGCAGCACATAATGGT_hsa-mir-15a	3.4072	-0.888868	0.777737	0.253084	NaN	Low	4.42483	2.38957
15_CAACGGAATCCCAAAAGCAGCTGT_hsa-mir-191	56.1181	-0.885077	0.739063	0.231086	0.351855	OK	72.8117	39.4245
14_CAAAGAATTCTCCTT_hsa-mir-186	2.33623	-0.884129	0.771623	0.251876	NaN	Low	3.03049	1.64196
9_TTCAAGTAATCCAGGATAGGCTAT_hsa-mir-26a-1	0.703899	-0.88374	0.743719	0.234727	NaN	Low	0.912992	0.494806
51_TCGTACCGTGAGTAATAATG_hsa-mir-126	26.108	-0.882056	0.495154	0.074851	0.150198	OK	33.8494	18.3665
13_AATGACACGATCACTCCCGTTGAGT_hsa-mir-425	3.4589	-0.879144	0.792289	0.267161	NaN	Low	4.48134	2.43646
hsa-miR-548k	1.91153	-0.877044	0.789895	0.266857	NaN	Low	2.4753	1.34775
22_TTTGGCAATGGTAGAAC_hsa-mir-182	7.81788	-0.876553	0.556217	0.115044	NaN	Low	10.1224	5.51335
58_CTTTCAGTCGGATGTTTACAGTT_hsa-mir-30e	0.390843	-0.873617	0.66717	0.190387	NaN	Low	0.505691	0.275995
60_TTCACAGTGGCTAAGTTCTGCATT_hsa-mir-27b	0.390843	-0.873617	0.66717	0.190387	NaN	Low	0.505691	0.275995
60_TACGTCATCGTTGTCATCGTC_hsa-mir-598	0.494969	-0.87004	0.666217	0.191573	NaN	Low	0.639854	0.350084
14_TCCCTGAGACTCTTTAACCTGT_hsa-mir-125a	0.425898	-0.86875	0.665969	0.192066	NaN	Low	0.550391	0.301405
hsa-miR-199b-5p	0.398881	-0.868343	0.665798	0.192161	NaN	Low	0.515425	0.282337
10_TATATATATATATGTACGTATG_hsa-mir-1277	0.398881	-0.868343	0.665798	0.192161	NaN	Low	0.515425	0.282337
5_TGAGGTAGTAGGTTGTGTGGAA_hsa-let-7b	0.398881	-0.868343	0.665798	0.192161	NaN	Low	0.515425	0.282337
hsa-miR-151a-5p	55.5535	-0.866192	0.559013	0.121261	0.208761	OK	71.7471	39.3599
15_TCAAGAGCAATAACGAAAAA_hsa-mir-335	1.47481	-0.866128	0.792116	0.274202	NaN	Low	1.90468	1.04494
38_AACATTCAACGCTGTCGGTGT_hsa-mir-181a-2	11.5112	-0.865115	0.634358	0.172642	0.279735	OK	14.8628	8.1597
5_TGTAAACATCCTCGACTGGAAA_hsa-mir-30a	1.35282	-0.863069	0.786063	0.27222	NaN	Low	1.74581	0.959817
4_TGAGGTAGTAGTTTGTACAGTTA_hsa-let-7g	3.44137	-0.860403	0.769636	0.263595	NaN	Low	4.4382	2.44455
45_GTACAGTACTGTGATAACTGAT_hsa-mir-101-1	1.53625	-0.857062	0.777479	0.270305	NaN	Low	1.9796	1.09289
hsa-miR-744-5p	4.03745	-0.854742	0.746601	0.252273	NaN	Low	5.19967	2.87523
46_CTAGACTGAAGCTCCTTGAGAA_hsa-mir-151a	1.56591	-0.854703	0.747948	0.25315	NaN	Low	2.01666	1.11517
5_TGAGGTAGTAGGTTGT_hsa-let-7b	5.0583	-0.853329	0.727879	0.241056	NaN	Low	6.5121	3.60449
13_TTCAAGTAATCCAGGATAGGCTT_hsa-mir-26a-2	31.959	-0.85217	0.665188	0.20016	0.317531	OK	41.1326	22.7854
14_GGATATCATCATATACTGTAAGT_hsa-mir-144	28.2581	-0.849683	0.637371	0.182497	0.294131	OK	36.3469	20.1692
hsa-miR-144-5p	14.4851	-0.849606	0.614739	0.166953	0.273442	OK	18.6311	10.3391
10_TAGCTTATCAGACT_control2_vs_test2-novelMiR-419:control2_17_novelMiR_4+test2_17_novelMiR_10	6.63541	-0.843629	0.704825	0.231332	NaN	Low	8.52201	4.7488
21_TACCCTGTAGATCCGAATTTGT_hsa-mir-10a	147.137	-0.843268	0.41778	0.0435445	0.102279	OK	188.955	105.32
hsa-miR-148a-5p	3.79041	-0.840306	0.689582	0.223006	NaN	Low	4.8641	2.71672
50_TTCACAGTGGCTAAGTTCTGCT_hsa-mir-27a	1.40636	-0.838717	0.783299	0.284282	NaN	Low	1.80401	1.0087
5_TGTAAACATCCTCGACTGGAAGCT_hsa-mir-30a	54.0456	-0.834374	0.512275	0.103364	0.193328	OK	69.2526	38.8387
45_ATAAGACGAACAAAAGGTTTG_hsa-mir-208b	1.63807	-0.831933	0.735613	0.258081	NaN	Low	2.0977	1.17844
25_CCCAGTGTTTAGAC_hsa-mir-199b	0.444876	-0.828885	0.656692	0.206873	NaN	Low	0.569272	0.32048
3_TGAGGTAGTAGGTTGTAT_hsa-let-7a-3	0.444876	-0.828885	0.656692	0.206873	NaN	Low	0.569272	0.32048
49_TGGCTCAGTTCAGCAGGAACA_hsa-mir-24-2	0.444876	-0.828885	0.656692	0.206873	NaN	Low	0.569272	0.32048
23_AACATTCAACGCTGTCGGTGAGA_hsa-mir-181a-1	4.41603	-0.827145	0.668561	0.216012	NaN	Low	5.64839	3.18368
76_ACCACTGACCGTTGACTGTACT_hsa-mir-181a-2	0.966862	-0.823955	0.655123	0.208497	NaN	Low	1.23569	0.698032
6_CACCCGTAGAACCGACCTTGC_hsa-mir-99b	13.9844	-0.823096	0.563479	0.144087	0.241207	OK	17.8688	10.1
14_TCCCTGAGACCCTAACTTGT_hsa-mir-125b-1	0.758038	-0.818763	0.719645	0.255233	NaN	Low	0.967547	0.54853
hsa-miR-191-5p	440.464	-0.814681	0.594046	0.170247	0.277338	OK	561.625	319.303
47_AGCAGCATTGTACAGGGCTATGAT_hsa-mir-103a-2	1.35633	-0.805196	0.792179	0.309424	NaN	Low	1.7253	0.987363
hsa-miR-203a-3p	0.409821	-0.804361	0.650601	0.216334	NaN	Low	0.521197	0.298445
49_AATTGCACGGTATCCATCTGTAT_hsa-mir-363	1.16863	-0.797387	0.77683	0.304673	NaN	Low	1.4836	0.85365
10_TCGAGGAGCTCACAGTCT_hsa-mir-151a	2.6327	-0.794324	0.750342	0.289775	NaN	Low	3.3397	1.92571
7_TAGCTTATCAGACTGATGTTGAC_hsa-mir-21	49.0074	-0.785997	0.671234	0.241609	0.358861	OK	62.0366	35.9782
4_TGAGGTAGTAGGTTGTATAGTTA_hsa-let-7a-2	3.09219	-0.785261	0.777792	0.312685	NaN	Low	3.91355	2.27082
hsa-miR-26b-5p	25.4959	-0.783793	0.395271	0.0473759	0.106279	OK	32.2562	18.7356
19_TTGAGAACTGAATTCCATGGGTT_hsa-mir-146a	0.34075	-0.780997	0.644568	0.225642	NaN	Low	0.430793	0.250707
24_TTGTGCTTGATCTAACCATG_hsa-mir-218-2	0.34075	-0.780997	0.644568	0.225642	NaN	Low	0.430793	0.250707
53_TCAGTGCATGACAGAACTTGGGA_hsa-mir-152	0.34075	-0.780997	0.644568	0.225642	NaN	Low	0.430793	0.250707
68_AGCTACATCTGGCTACTGGGTC_hsa-mir-222	1.22393	-0.780694	0.784383	0.319592	NaN	Low	1.54723	0.900624
44_TACTAGACTGAAGCTCCTTGAGT_hsa-mir-151a	0.332711	-0.779651	0.644329	0.226272	NaN	Low	0.420486	0.244937
7_TGAGGTAGGAGGTTGTATAGTTA_hsa-let-7e	0.332711	-0.779651	0.644329	0.226272	NaN	Low	0.420486	0.244937
7_TGAGGTAGGAGGTTGTATAG_hsa-let-7e	0.715465	-0.779448	0.774828	0.314434	NaN	Low	0.904169	0.52676
60_TCTCACACAGAAATCGCACCCGTC_hsa-mir-342	1.44326	-0.778498	0.792302	0.325816	NaN	Low	1.82348	1.06304
hsa-miR-181b-5p	3.87567	-0.776046	0.666974	0.244613	NaN	Low	4.89364	2.85771
53_TAGCACCATTTGAAAT_hsa-mir-29c	0.939423	-0.77547	0.734251	0.290906	NaN	Low	1.18599	0.692854
21_ACTGGACTTGGAGT_hsa-mir-378d-2	3.10643	-0.774019	0.747631	0.300531	NaN	Low	3.92031	2.29254
22_TTTGGCAATGGTAGAACTCACACTGT_hsa-mir-182	0.618848	-0.768788	0.759945	0.311712	NaN	Low	0.779941	0.457756
23_TGAGAACCACGTCTGCTCTGAA_hsa-mir-589	0.75757	-0.763662	0.640182	0.232916	NaN	Low	0.953519	0.561622
65_CAGTAGTCTGCACATTGGTT_hsa-mir-199b	3.88154	-0.763366	0.703909	0.278158	NaN	Low	4.88514	2.87793
43_TCAGTGCACTACAGAACTTTGTCT_hsa-mir-148a	5.3409	-0.76191	0.76095	0.3167	NaN	Low	6.71932	3.96248
6_GGCTGGTCCGAGTGCAGTGGTG_hsa-mir-3135b	1.2073	-0.761778	0.791432	0.335783	NaN	Low	1.51883	0.89576
50_TCTCTCGGCTCCTCGCGGCTCGC_hsa-mir-3615	0.466163	-0.760397	0.701092	0.278104	NaN	Low	0.586246	0.346081
3_TGAGGTAGTAGGTTGT_hsa-let-7a-3	2.20915	-0.75946	0.758304	0.316573	NaN	Low	2.77755	1.64075
hsa-miR-4662a-5p	1.10039	-0.755812	0.784878	0.335564	NaN	Low	1.38221	0.818563
51_TCACAGTGAACCGGTCTCTT_hsa-mir-128-2	8.93032	-0.75538	0.533078	0.156478	NaN	Low	11.2163	6.6444
64_AGCTACATTGTCTGCTGGG_hsa-mir-221	4.65938	-0.754049	0.705105	0.284883	NaN	Low	5.85004	3.46871
4_TGAGGTAGTAGGTTGTATAGT_hsa-let-7a-2	15.0417	-0.753378	0.632856	0.233873	0.354317	OK	18.8822	11.2012
51_CCGCACTGTGGGTACTTGCTG_hsa-mir-106b	0.558937	-0.752145	0.7612	0.323102	NaN	Low	0.701424	0.416449
52_AAGCTGCCAGTTGAAG_hsa-mir-22	0.778293	-0.750134	0.742742	0.312518	NaN	Low	0.976193	0.580394
46_ACAGTAGTCTGCACATTGGTT_hsa-mir-199a-1	37.3967	-0.749865	0.569849	0.188207	0.30014	OK	46.9024	27.891
46_CTAGACTGAAGCTCCTTGAGA_hsa-mir-151a	8.01281	-0.746899	0.526421	0.15595	NaN	Low	10.0419	5.98377
50_TAATACTGTCTGGTAAAACCG_hsa-mir-429	2.51067	-0.742739	0.768132	0.333573	NaN	Low	3.14305	1.8783
hsa-miR-941	3.87675	-0.7363	0.674837	0.275238	NaN	Low	4.8451	2.9084
6_CACCCGTAGAACCGACCTTGCGA_hsa-mir-99b	1.51181	-0.729092	0.788389	0.355077	NaN	Low	1.88589	1.13773
58_CTTTCAGTCGGATGTTTACAGT_hsa-mir-30e	0.798198	-0.728136	0.740207	0.325266	NaN	Low	0.995455	0.60094
47_TATTGCACTTGTCCCGGCCTGTAG_hsa-mir-92a-2	4.00659	-0.727684	0.685891	0.28872	NaN	Low	4.99615	3.01703
hsa-miR-375	45.9591	-0.724896	0.668439	NaN	NaN	Outlier	57.2685	34.6497
26_TATGGCACTGGTAGAAT_hsa-mir-183	0.85529	-0.724536	0.730974	0.321592	NaN	Low	1.06565	0.644925
hsa-miR-148a-3p	326.455	-0.723857	0.437265	0.0978393	0.184997	OK	406.676	246.233
38_AAAAGCTGGGTTGAGAGGGCGAT_hsa-mir-320b-1	0.956565	-0.722778	0.714479	0.311722	NaN	Low	1.19129	0.721838
47_GTACAGTACTGTGATAACTG_hsa-mir-101-2	9.54483	-0.721142	0.610441	0.237465	NaN	Low	11.8819	7.20776
0_GTAGAGGAGATGGCGCAGGGGA_hsa-mir-877	0.64688	-0.720139	0.767256	0.347941	NaN	Low	0.805058	0.488701
hsa-miR-183-5p	2.45627	-0.716407	0.75335	0.341624	NaN	Low	3.0539	1.85864
13_TTCAAGTAATCCAGGATAGGCTAT_hsa-mir-26a-2	0.999821	-0.716093	0.786409	0.362514	NaN	Low	1.24298	0.756658
59_TCGAGGAGCTCACAGTCT_hsa-mir-151b	2.12057	-0.715133	0.787783	0.363995	NaN	Low	2.63564	1.6055
46_ACAGTAGTCTGCACATTGGT_hsa-mir-199a-1	1.05665	-0.711664	0.792259	0.369041	NaN	Low	1.31211	0.801192
14_TGTAACAGCAACTCCATGTGG_hsa-mir-194-1	0.572705	-0.710444	0.711196	0.317823	NaN	Low	0.710934	0.434475
5_TGAGGTAGTAGGTT_hsa-let-7a-1	8.32934	-0.710232	0.66341	0.284359	NaN	Low	10.3392	6.31952
1_TCCCCGTCAACGCACCA_hsa-mir-7977	0.649346	-0.704612	0.624033	0.258845	NaN	Low	0.804837	0.493854
23_AACATTCAACGCTGTCGGTGAG_hsa-mir-181a-1	59.4583	-0.704222	0.485333	0.146777	0.24436	OK	73.6886	45.2281
7_TAGCTTATCAGACTGATGTTGACC_hsa-mir-21	1.19671	-0.703134	0.770149	0.361251	NaN	Low	1.48269	0.910723
5_TGTAAACATCCTCGACTGA_hsa-mir-30a	1.65234	-0.702657	0.791959	0.37495	NaN	Low	2.04695	1.25773
51_ATGCAGTCCATGGGC_hsa-mir-455	1.09487	-0.702487	0.791445	0.374756	NaN	Low	1.35628	0.833452
hsa-miR-505-3p	0.309635	-0.700102	0.622141	0.260457	NaN	Low	0.383324	0.235947
7_AGAGGTAGTAGGTTGC_hsa-let-7d	3.91665	-0.69884	0.757072	0.355964	NaN	Low	4.84714	2.98616
15_TCAAGAGCAATAACGAAAAATG_hsa-mir-335	16.2481	-0.698756	0.629245	0.266797	0.381319	OK	20.1078	12.3885
hsa-miR-30e-3p	5.67079	-0.696998	0.678592	0.304362	NaN	Low	7.0146	4.32699
14_GTATGTGCCTTTGGAC_hsa-mir-455	1.13283	-0.696769	0.789615	0.377552	NaN	Low	1.40119	0.86447
hsa-miR-452-5p	0.282619	-0.693995	0.62026	0.263192	NaN	Low	0.349313	0.215924
44_TCCCCCAGGTGTGATTCTGATTTG_hsa-mir-361	0.282619	-0.693995	0.62026	0.263192	NaN	Low	0.349313	0.215924
49_AAGCTGGGTTGAGAGGGC_hsa-mir-320a	0.282619	-0.693995	0.62026	0.263192	NaN	Low	0.349313	0.215924
22_ACCCTGTAGATCCGAATTTGTGG_hsa-mir-10a	0.876577	-0.690053	0.747043	0.355636	NaN	Low	1.08231	0.670847
51_AAGCTCGGTCTGAGGCCCC_hsa-mir-423	2.4094	-0.683683	0.786743	0.384845	NaN	Low	2.96985	1.84895
21_TACCCTGTAGATCCGAATT_hsa-mir-10a	9.75839	-0.682769	0.595957	0.251933	NaN	Low	12.0254	7.49142
14_TCCCTGAGACCCTTTAACCTGTG_hsa-mir-125a	1.33975	-0.678742	0.749531	0.365171	NaN	Low	1.64922	1.03029
15_TCTCCCAACCCTTGTACCA_hsa-mir-150	0.537543	-0.676532	0.714595	0.343774	NaN	Low	0.66132	0.413766
hsa-miR-199a-5p	0.529505	-0.675611	0.718501	0.347061	NaN	Low	0.651271	0.407739
46_CTAGACTGAAGCTCCTTGAGGAA_hsa-mir-151a	8.67054	-0.671219	0.663985	0.312067	NaN	Low	10.6519	6.68915
44_ATCACATTGTCAGGGATTTCC_hsa-mir-23a	0.372977	-0.668667	0.686778	0.330241	NaN	Low	0.457896	0.288057
6_CACCCGTAGAACCGACCTTGCA_hsa-mir-99b	0.56456	-0.664906	0.712571	0.350764	NaN	Low	0.692402	0.436718
15_AACATTCATTGCTGTCGGTGGGTT_hsa-mir-181b-2	0.27458	-0.664169	0.611088	0.277097	NaN	Low	0.336691	0.212469
70_CAGTAGTCTGCACATTGGTTA_hsa-mir-199a-2	0.27458	-0.664169	0.611088	0.277097	NaN	Low	0.336691	0.212469
hsa-miR-144-3p	69.3257	-0.662885	0.366932	0.0708306	0.144936	OK	84.978	53.6733
hsa-miR-181a-3p	1.15111	-0.660368	0.78722	0.401547	NaN	Low	1.41005	0.892162
10_TCGAGGAGCTCACAGTCTAGTAT_hsa-mir-151a	0.649963	-0.659681	0.72743	0.364478	NaN	Low	0.796027	0.5039
60_TATTGCACTCGTCCCGGCCTCA_hsa-mir-92b	2.97625	-0.653142	0.743849	0.379913	NaN	Low	3.63868	2.31382
hsa-miR-1323	0.301597	-0.649428	0.60638	0.284173	NaN	Low	0.368355	0.234838
62_TCAGTGCATCACAGAAC_hsa-mir-148b	0.301597	-0.649428	0.60638	0.284173	NaN	Low	0.368355	0.234838
10_ATATAATACAACCTGCTAAGT_hsa-mir-374b	0.704631	-0.647109	0.731794	0.376546	NaN	Low	0.860062	0.5492
22_ACCCTGTAGATCCGAATTTGT_hsa-mir-10a	18.7649	-0.646859	0.48684	0.183951	0.294906	OK	22.9026	14.6272
26_TACCCTGTAGAACCGAATTTG_hsa-mir-10b	207.553	-0.639452	0.337787	0.0583497	0.123996	OK	252.812	162.294
46_ACCAGGATGTTGGCT_control2_vs_test2-novelMiR-829:control2_6_novelMiR_1+test2_6_novelMiR_3	76.9116	-0.639099	0.449599	0.155176	0.25693	OK	93.6738	60.1493
7_AGAGGTAGTAGGTTGCATAGT_hsa-let-7d	7.74296	-0.639052	0.75768	0.398987	NaN	Low	9.43036	6.05556
39_TTTGTTCGTTCGGCTCGCGTGG_hsa-mir-375	21.6306	-0.638945	0.640814	0.318724	0.435015	OK	26.3437	16.9175
hsa-miR-320c	0.541122	-0.636596	0.603316	0.291352	NaN	Low	0.658608	0.423635
14_GAAAGACATAGGATAGAGTCACCT_hsa-mir-641	0.541122	-0.636596	0.603316	0.291352	NaN	Low	0.658608	0.423635
hsa-miR-548d-3p	0.580117	-0.63525	0.602788	0.29195	NaN	Low	0.705812	0.454422
62_TATACGACCTGCTGCCTTTC_hsa-let-7d	0.580117	-0.63525	0.602788	0.29195	NaN	Low	0.705812	0.454422
51_TCGTACCGTGAGTAATAATGCA_hsa-mir-126	0.789233	-0.633893	0.720623	0.379051	NaN	Low	0.959883	0.618582
5_TGAGGTAGTAGGTTGTGT_hsa-let-7b	2.76414	-0.63167	0.731811	0.388049	NaN	Low	3.35978	2.1685
47_AAAAGCTGGGTTGAGAGGGCGAAT_hsa-mir-320a	2.33517	-0.631032	0.75922	0.405884	NaN	Low	2.83788	1.83246
49_AGCAGCATTGTACAGGGCTATC_hsa-mir-107	0.694803	-0.63095	0.765764	0.409969	NaN	Low	0.84436	0.545246
45_GTACAGTACTGTGATAACTGAA_hsa-mir-101-1	4.65173	-0.630702	0.69335	0.36301	NaN	Low	5.65264	3.65082
15_AACATTCATTGCTGTCGGTGGGA_hsa-mir-181b-2	1.91513	-0.628216	0.768031	0.413382	NaN	Low	2.32563	1.50463
50_CTCGTACCGTGAGTAATAATGC_hsa-mir-126	0.78443	-0.62773	0.740692	0.396722	NaN	Low	0.952443	0.616416
51_TCGTACCGTGAGTAATAAT_hsa-mir-126	1.05342	-0.618228	0.775824	0.425529	NaN	Low	1.27574	0.831105
50_CCCAATACACGGTCGACCTCT_hsa-mir-323b	2.61597	-0.613978	0.780627	0.431563	NaN	Low	3.16437	2.06758
19_ATGTCCCACCCCCACTCCTGTT_hsa-mir-4433b	0.63594	-0.613031	0.723101	0.39656	NaN	Low	0.769055	0.502825
14_CAAAGAATTCTCCTTTTGGGCTTTT_hsa-mir-186	1.04404	-0.611784	0.734865	0.405121	NaN	Low	1.26215	0.825936
22_ACCCTGTAGATCCGAATTTG_hsa-mir-10a	7.62205	-0.611037	0.68377	0.37152	NaN	Low	9.21246	6.03164
13_TTCAAGTAATCCAGGATAGGCTTT_hsa-mir-26a-2	7.15499	-0.610332	0.714974	0.393303	NaN	Low	8.64627	5.6637
7_TCAGGCTCAGTCCCCTCCCGATT_hsa-mir-484	1.91566	-0.606168	0.776379	0.434942	NaN	Low	2.31228	1.51903
hsa-miR-208b-3p	1.52985	-0.606054	0.676241	0.370141	NaN	Low	1.84654	1.21316
49_TACCGCACTGTGGGTACTTGCT_hsa-mir-106b	3.77825	-0.605853	0.672479	0.367629	NaN	Low	4.56012	2.99638
hsa-miR-96-5p	0.693495	-0.602525	0.590832	0.307828	NaN	Low	0.836242	0.550749
hsa-miR-218-5p	0.693495	-0.602525	0.590832	0.307828	NaN	Low	0.836242	0.550749
hsa-miR-137	0.693495	-0.602525	0.590832	0.307828	NaN	Low	0.836242	0.550749
hsa-miR-34c-5p	0.693495	-0.602525	0.590832	0.307828	NaN	Low	0.836242	0.550749
hsa-miR-449a	0.693495	-0.602525	0.590832	0.307828	NaN	Low	0.836242	0.550749
hsa-miR-33b-5p	0.693495	-0.602525	0.590832	0.307828	NaN	Low	0.836242	0.550749
hsa-miR-378d	0.693495	-0.602525	0.590832	0.307828	NaN	Low	0.836242	0.550749
hsa-miR-1307-3p	0.693495	-0.602525	0.590832	0.307828	NaN	Low	0.836242	0.550749
hsa-miR-7705	0.693495	-0.602525	0.590832	0.307828	NaN	Low	0.836242	0.550749
12_TCGGGGTTTTGAGGGCGAGAT_hsa-mir-193b	0.693495	-0.602525	0.590832	0.307828	NaN	Low	0.836242	0.550749
14_CATCCCTTGCATGGTGGAGGGTT_hsa-mir-188	0.693495	-0.602525	0.590832	0.307828	NaN	Low	0.836242	0.550749
15_ATCTGGAGGTAAGAAGCACT_hsa-mir-516b-2	0.693495	-0.602525	0.590832	0.307828	NaN	Low	0.836242	0.550749
15_GTCCAGTTTTCCCAGGAAT_hsa-mir-145	0.693495	-0.602525	0.590832	0.307828	NaN	Low	0.836242	0.550749
27_GAGGGACTTTCAGGGGCAGC_hsa-mir-365b	0.693495	-0.602525	0.590832	0.307828	NaN	Low	0.836242	0.550749
32_TTAAGACTTGCAGTGATGTT_hsa-mir-499a	0.693495	-0.602525	0.590832	0.307828	NaN	Low	0.836242	0.550749
35_AACATTCAAAGCTGTCGGTGG_hsa-mir-181b-1	0.693495	-0.602525	0.590832	0.307828	NaN	Low	0.836242	0.550749
47_TTTCAGTCGGATGTTTGCAGA_hsa-mir-30a	0.693495	-0.602525	0.590832	0.307828	NaN	Low	0.836242	0.550749
5_TGAGGTAGTAGGTTGTGTAC_hsa-let-7b	0.693495	-0.602525	0.590832	0.307828	NaN	Low	0.836242	0.550749
51_TAGCACCATTTGAAATCAGT_hsa-mir-29b-2	0.693495	-0.602525	0.590832	0.307828	NaN	Low	0.836242	0.550749
55_CTAGATTGTGAGCTCCTGGAGA_hsa-mir-28	0.693495	-0.602525	0.590832	0.307828	NaN	Low	0.836242	0.550749
57_AATACTGCCTGGTAATGATGACT_hsa-mir-200b	0.693495	-0.602525	0.590832	0.307828	NaN	Low	0.836242	0.550749
60_CACGCTCATGCACACACCCACT_hsa-mir-574	0.693495	-0.602525	0.590832	0.307828	NaN	Low	0.836242	0.550749
65_CTGTGCGTGTGACAGC_hsa-mir-210	0.693495	-0.602525	0.590832	0.307828	NaN	Low	0.836242	0.550749
7_TGTGACTGGTTGACCAGAGGGGA_hsa-mir-134	0.693495	-0.602525	0.590832	0.307828	NaN	Low	0.836242	0.550749
14_CAAAGAATTCTCCTTTTGGGCTTT_hsa-mir-186	6.12858	-0.60199	0.708399	0.395442	NaN	Low	7.38898	4.86819
52_TTTGGTCCCCTTCAACCAGCTGT_hsa-mir-133a-1	4.20872	-0.60132	0.788639	0.445775	NaN	Low	5.07334	3.34409
65_CAGTAGTCTGCACATTGGT_hsa-mir-199b	0.479412	-0.596343	0.701354	0.395173	NaN	Low	0.577108	0.381716
61_CTATACGACCTGCTGCCTTTCA_hsa-let-7d	0.619863	-0.595811	0.726244	0.411988	NaN	Low	0.746071	0.493655
15_CGCATCCCCTAGGGC_hsa-mir-324	4.67773	-0.593703	0.789491	0.452047	NaN	Low	5.62687	3.72859
50_AACTGGCCCTCAAAGT_hsa-mir-193b	0.224487	-0.592237	0.586944	0.312966	NaN	Low	0.269928	0.179047
60_TCTCACACAGAAATCGCACCCGTCT_hsa-mir-342	0.224487	-0.592237	0.586944	0.312966	NaN	Low	0.269928	0.179047
13_CAAAGTGCTTACAGTGCAGGT_hsa-mir-17	1.58566	-0.590892	0.787464	0.45303	NaN	Low	1.90592	1.2654
11_TTCAAGTAATTCAGGATAGG_hsa-mir-26b	3.83552	-0.588654	0.687728	0.39203	NaN	Low	4.60734	3.06371
38_AAAAGCTGGGTTGAGAGGAAA_hsa-mir-320b-1	0.251504	-0.587962	0.585351	0.315156	NaN	Low	0.302055	0.200952
67_TGTCAGTTTGTCAAATACCCCAAT_hsa-mir-223	1.08348	-0.583512	0.742783	0.432116	NaN	Low	1.29965	0.867305
35_AACATTCATTGCTGTCGGTGGG_hsa-mir-181b-1	1.302	-0.581809	0.791798	0.462464	NaN	Low	1.56104	1.04297
68_GTCAGTTTGTCAAATACCCCAA_hsa-mir-223	0.687258	-0.580232	0.757477	0.443672	NaN	Low	0.823627	0.550888
45_TACAGTAGTCTGCACATTGGTT_hsa-mir-199a-1	3.42146	-0.578436	0.733886	0.430591	NaN	Low	4.09832	2.7446
38_AACATTCAACGCTGTCGGTGAGTT_hsa-mir-181a-2	6.39724	-0.578174	0.691312	0.402962	NaN	Low	7.66223	5.13225
7_AGAGGTAGTAGGTTGTATAGT_hsa-let-7d	0.440259	-0.578091	0.733331	0.430517	NaN	Low	0.527303	0.353214
60_TATTGCACTCGTCCCGGCCGA_hsa-mir-92b	0.554838	-0.573473	0.741411	0.439233	NaN	Low	0.663683	0.445993
59_CTATACAACCTACTGCCTTC_hsa-let-7b	0.700533	-0.572117	0.722643	0.428536	NaN	Low	0.837643	0.563423
26_TACCCTGTAGAACCGAATTTGT_hsa-mir-10b	763.999	-0.571573	0.356044	0.108418	0.196711	OK	913.392	614.606
44_TCCCCCAGGTGTGATTCTGA_hsa-mir-361	0.750599	-0.567724	0.771931	0.462059	NaN	Low	0.896409	0.60479
hsa-miR-335-3p	1.2343	-0.566426	0.790511	0.473663	NaN	Low	1.47354	0.995065
hsa-miR-485-3p	1.05936	-0.564221	0.743536	0.447951	NaN	Low	1.26391	0.854811
53_CACTAGATTGTGAGCTCCTGGAA_hsa-mir-28	18.7825	-0.56382	0.406408	0.165342	0.272275	OK	22.4067	15.1583
hsa-miR-301a-3p	5.54388	-0.561544	0.780337	0.471761	NaN	Low	6.60939	4.47837
26_TACCCTGTAGAACCGAA_hsa-mir-10b	10.7478	-0.557685	0.689314	0.41849	0.53423	OK	12.7997	8.69598
60_TTCACAGTGGCTAAGTTCTGCAT_hsa-mir-27b	0.40692	-0.557532	0.575959	0.333041	NaN	Low	0.484583	0.329257
64_ACAGTAGTCTGCACATTGGTTAA_hsa-mir-199b	0.619976	-0.557349	0.714791	0.435545	NaN	Low	0.738265	0.501687
control2_vs_test2-novelMiR-829:control2_6_novelMiR_1+test2_6_novelMiR_3	3.62096	-0.557079	0.777812	0.47386	NaN	Low	4.3115	2.93042
hsa-miR-625-5p	0.432897	-0.556978	0.57572	0.333321	NaN	Low	0.515438	0.350356
15_AAAGAATTCTCCTTTTGGGCTTT_hsa-mir-186	0.432897	-0.556978	0.57572	0.333321	NaN	Low	0.515438	0.350356
47_AAAAGCTGGGTTGAGAGGGCGAGA_hsa-mir-320a	0.432897	-0.556978	0.57572	0.333321	NaN	Low	0.515438	0.350356
55_ATTCCTGGAAATACTGTT_hsa-mir-145	0.432897	-0.556978	0.57572	0.333321	NaN	Low	0.515438	0.350356
48_TACAGTACTGTGATAACTGAAA_hsa-mir-101-2	2.55633	-0.556112	0.723795	0.442292	NaN	Low	3.04301	2.06965
60_TTCACAGTGGCTAAGTTCTGCAA_hsa-mir-27b	1.67695	-0.553055	0.791867	0.484915	NaN	Low	1.9945	1.3594
68_TACAGTAGTCTGCACATTGGTT_hsa-mir-199a-2	1.78119	-0.551674	0.771582	0.474615	NaN	Low	2.11766	1.44473
51_CATTGCACTTGTCTCGGTCTGAA_hsa-mir-25	1.91528	-0.551214	0.750782	0.462835	NaN	Low	2.27678	1.55378
60_TGAGATGAAGCACTGTAGCTT_hsa-mir-143	12.0374	-0.550938	0.68264	0.419626	0.53423	OK	14.3083	9.76649
51_AAGCTCGGTCTGAGGC_hsa-mir-423	4.34	-0.550253	0.650415	0.397551	NaN	Low	5.15776	3.52224
54_AGTGTTTCCTACTTTATGGACT_hsa-mir-142	0.442674	-0.549546	0.743323	0.459719	NaN	Low	0.52598	0.359368
15_AACATTCATTGCTGTCGG_hsa-mir-181b-2	0.784527	-0.547997	0.768216	0.475637	NaN	Low	0.931759	0.637295
24_TGACCTATGAATTGACAGCCAT_hsa-mir-192	4.00559	-0.547937	0.658578	0.405409	NaN	Low	4.75724	3.25394
64_ACAGTAGTCTGCACATTGGTTAT_hsa-mir-199b	0.463335	-0.547587	0.69478	0.430612	NaN	Low	0.550225	0.376444
4_TGAGGTAGTAGTTTGTACA_hsa-let-7g	1.91572	-0.546527	0.762712	0.473647	NaN	Low	2.2743	1.55714
32_TTCCCTTTGTCATCCTATGCCTG_hsa-mir-204	1.05423	-0.540611	0.745067	0.468091	NaN	Low	1.24948	0.85899
46_CCTGTTCTCCATTACTTGGCT_hsa-mir-26b	0.820852	-0.540154	0.776726	0.48679	NaN	Low	0.972747	0.668956
24_TGACCTATGAATTGACAGCCAG_hsa-mir-192	9.99522	-0.536902	0.526933	0.308241	NaN	Low	11.8339	8.15652
15_TCAAGAGCAATAACGAAAAAT_hsa-mir-335	4.3046	-0.535218	0.661868	0.418718	NaN	Low	5.09403	3.51516
7_TGAGGTAGTAGATTGTA_hsa-let-7f-2	0.502586	-0.534337	0.735654	0.467628	NaN	Low	0.594608	0.410563
hsa-miR-199a-3p	6.01742	-0.533035	0.728826	0.464559	NaN	Low	7.11657	4.91826
55_ACAAGTCAGGCTCTTGGGACT_hsa-mir-125b-2	0.490351	-0.529294	0.690664	0.443465	NaN	Low	0.579306	0.401397
hsa-miR-182-5p	23.0075	-0.528331	0.54009	0.327961	0.4397	OK	27.1738	18.8411
hsa-miR-142-3p	6.30762	-0.527057	0.765406	0.491076	NaN	Low	7.44715	5.16809
19_CATGCCTTGAGTGTAGGACA_hsa-mir-532	0.649814	-0.524995	0.637234	0.410016	NaN	Low	0.76676	0.532869
69_ACAGTAGTCTGCACATTGGTT_hsa-mir-199a-2	32.285	-0.521683	0.525582	0.320914	0.43604	OK	38.0594	26.5106
6_ACTGGACTAGGAGTCAGAAGGC_hsa-mir-378i	0.944577	-0.521514	0.71108	0.463308	NaN	Low	1.11347	0.775687
23_AACATTCAACGCTGT_hsa-mir-181a-1	4.35159	-0.521174	0.746259	0.484938	NaN	Low	5.12915	3.57402
6_TGAGGTAGTAGATTGT_hsa-let-7f-1	0.840957	-0.519705	0.776837	0.503495	NaN	Low	0.99081	0.691105
49_TCACAGTGAACCGGTCTCTTTAT_hsa-mir-128-1	0.541739	-0.51596	0.703826	0.46351	NaN	Low	0.637592	0.445886
hsa-miR-423-3p	101.858	-0.513481	0.408971	0.209281	0.329547	OK	119.796	83.9208
57_ATCACATTGCCAGGGATTACCA_hsa-mir-23b	0.448297	-0.513424	0.691131	0.457558	NaN	Low	0.527235	0.369359
16_ACATTCATTGCTGTCGGTGGG_hsa-mir-181b-2	0.637826	-0.512403	0.700995	0.464801	NaN	Low	0.749919	0.525734
hsa-miR-335-5p	2.97207	-0.512104	0.78267	0.512916	NaN	Low	3.49409	2.45005
52_ACTATAGAACTTTCCCCCTCA_hsa-mir-625	1.86654	-0.511465	0.786645	0.515573	NaN	Low	2.19398	1.5391
4_TGAGGTAGTAGGTTGT_hsa-let-7a-2	4.5246	-0.508494	0.699053	0.466978	NaN	Low	5.31382	3.73538
5_TGTAAACATCCTCGAC_hsa-mir-30a	2.19538	-0.504097	0.764262	0.50952	NaN	Low	2.57507	1.81569
13_TAGCAGCACATAATGGTTTGTGA_hsa-mir-15a	0.348789	-0.503609	0.554926	0.36413	NaN	Low	0.409054	0.288523
15_CAACGGAATCCCAAAAGAA_hsa-mir-191	0.348789	-0.503609	0.554926	0.36413	NaN	Low	0.409054	0.288523
5_TGAGGTAGTAGGTTGTGTGGTTA_hsa-let-7b	0.348789	-0.503609	0.554926	0.36413	NaN	Low	0.409054	0.288523
5_TTATCAGAATCTTCAGGGGTAC_hsa-mir-361	0.348789	-0.503609	0.554926	0.36413	NaN	Low	0.409054	0.288523
60_AATGGCGCCACTAGGGTTGTGT_hsa-mir-652	0.348789	-0.503609	0.554926	0.36413	NaN	Low	0.409054	0.288523
0_GTAGAGGAGATGGCGCAGGAA_hsa-mir-877	0.733761	-0.499556	0.633273	0.430201	NaN	Low	0.859544	0.607977
48_TACAGTACTGTGATAACTGACC_hsa-mir-101-2	0.855238	-0.499379	0.791192	0.527927	NaN	Low	1.0018	0.708681
hsa-miR-6511a-3p	0.386745	-0.497527	0.552079	0.367489	NaN	Low	0.452778	0.320712
17_AGTGTGACAATGGTGTTT_hsa-mir-122	0.386745	-0.497527	0.552079	0.367489	NaN	Low	0.452778	0.320712
43_CTGGACTTGGAGTCAGAAG_hsa-mir-378a	0.386745	-0.497527	0.552079	0.367489	NaN	Low	0.452778	0.320712
44_TACTAGACTGAAGCTCCT_hsa-mir-151a	0.386745	-0.497527	0.552079	0.367489	NaN	Low	0.452778	0.320712
44_TGCCCTGTGGACTCAGTTCT_hsa-mir-146b	0.386745	-0.497527	0.552079	0.367489	NaN	Low	0.452778	0.320712
46_CTTTCAGTCGGATGTTTGCAGT_hsa-mir-30a	0.386745	-0.497527	0.552079	0.367489	NaN	Low	0.452778	0.320712
48_TATGCAAGGGCAAGCTCTCT_hsa-mir-381	0.386745	-0.497527	0.552079	0.367489	NaN	Low	0.452778	0.320712
51_GCTCAGTTCAGCAGGAAC_hsa-mir-24-2	0.386745	-0.497527	0.552079	0.367489	NaN	Low	0.452778	0.320712
60_TGAGATGAAGCACTGT_hsa-mir-143	0.386745	-0.497527	0.552079	0.367489	NaN	Low	0.452778	0.320712
64_AGCTACATTGTCTGCTGGGTTTT_hsa-mir-221	0.87946	-0.495393	0.779291	0.524974	NaN	Low	1.02899	0.729932
6_TGAGGTAGTAGATTGTATAGT_hsa-let-7f-1	60.2874	-0.494668	0.490244	0.312963	0.43007	OK	70.5229	50.0519
hsa-miR-374a-3p	2.45094	-0.49311	0.791547	0.533305	NaN	Low	2.86577	2.03611
40_CTAGCACCATCTGAAATCGG_hsa-mir-29a	1.08228	-0.487702	0.727799	0.50279	NaN	Low	1.26349	0.901071
24_TGACCTATGAATTGACAGCCA_hsa-mir-192	20.3839	-0.486944	0.596685	0.414453	0.532116	OK	23.7916	16.9762
52_CGTACCGTGAGTAATAATG_hsa-mir-126	3.8475	-0.486191	0.715084	0.496563	NaN	Low	4.48974	3.20526
38_AACATTCAACGCTGTCGGTGAG_hsa-mir-181a-2	63.8829	-0.48365	0.496062	0.32957	0.439911	OK	74.4918	53.274
15_TCTCCCAACCCTTGTACCAG_hsa-mir-150	6.44647	-0.481091	0.744757	0.518298	NaN	Low	7.51147	5.38148
3_TGAGGTAGTAGGTT_hsa-let-7a-3	12.9811	-0.480092	0.60095	0.424356	0.537991	OK	15.1213	10.841
67_TGTCAGTTTGTCAAATACCCCAAA_hsa-mir-223	0.264752	-0.479416	0.643005	0.455917	NaN	Low	0.308341	0.221163
54_AACTGGCCTACAAAG_hsa-mir-193a	1.02358	-0.479297	0.771279	0.534315	NaN	Low	1.19206	0.855095
52_CGTACCGTGAGTAATAATGCGA_hsa-mir-126	0.918631	-0.478767	0.665156	0.471659	NaN	Low	1.06967	0.767588
5_TTATCAGAATCTCCAGGGG_hsa-mir-361	2.0547	-0.47787	0.788198	0.544327	NaN	Low	2.39191	1.71748
7_TGAGGTAGTAGATTGTATAGT_hsa-let-7f-2	48.2817	-0.475033	0.526508	0.366933	0.481302	OK	56.1595	40.404
10_TGAGGTAGTAGGTTGT_hsa-let-7c	4.23137	-0.473107	0.754878	0.530835	NaN	Low	4.91902	3.54372
hsa-miR-421	2.06721	-0.471268	0.791821	0.55173	NaN	Low	2.40187	1.73254
14_TCCCTGAGACCCTAACTTG_hsa-mir-125b-1	0.166356	-0.469233	0.537818	0.382949	NaN	Low	0.193173	0.139538
3_CTGAGGTAGTAGATTGTATAGT_hsa-let-7g	0.166356	-0.469233	0.537818	0.382949	NaN	Low	0.193173	0.139538
5_CCCAGTGTTCAGACTACCTGT_hsa-mir-199a-1	0.166356	-0.469233	0.537818	0.382949	NaN	Low	0.193173	0.139538
51_TAGCACCATTTGAAAT_hsa-mir-29b-2	0.166356	-0.469233	0.537818	0.382949	NaN	Low	0.193173	0.139538
67_TCCGGTTCTCAGGGCTCCACCT_hsa-mir-671	0.166356	-0.469233	0.537818	0.382949	NaN	Low	0.193173	0.139538
20_TGGGTCTTTGCGGGC_hsa-mir-193a	0.587734	-0.468542	0.696205	0.500951	NaN	Low	0.682342	0.493125
27_ACCCTGTAGAACCGAATT_hsa-mir-10b	6.54984	-0.465851	0.791932	0.556367	NaN	Low	7.59823	5.50145
hsa-miR-103a-3p	24.9886	-0.46569	0.683044	0.495374	0.607685	OK	28.987	20.9902
5_TGTAAACATCCCCGACTGGAAA_hsa-mir-30d	2.34756	-0.465533	0.791674	0.556508	NaN	Low	2.72307	1.97206
60_TGAGATGAAGCACTGTAGCTCT_hsa-mir-143	33.0514	-0.464775	0.429981	0.279733	0.395982	OK	38.3297	27.7731
20_TGAGAACTGAATTCCATGGGTTA_hsa-mir-146a	0.724172	-0.463139	0.649499	0.475802	NaN	Low	0.839422	0.608922
5_TGAGGTAGTAGGTTGTG_hsa-let-7b	1.30285	-0.461954	0.791356	0.559389	NaN	Low	1.50967	1.09602
hsa-miR-425-3p	0.324673	-0.461894	0.537001	0.389714	NaN	Low	0.376207	0.273139
hsa-miR-589-3p	0.324673	-0.461894	0.537001	0.389714	NaN	Low	0.376207	0.273139
0_GTAGAGGAGATGGCGCAGGGGAC_hsa-mir-877	0.324673	-0.461894	0.537001	0.389714	NaN	Low	0.376207	0.273139
24_ACCTGGCATACAATGTAGATTTCTGT_hsa-mir-221	0.324673	-0.461894	0.537001	0.389714	NaN	Low	0.376207	0.273139
27_ATGGCACTGGTAGAATTCA_hsa-mir-183	0.324673	-0.461894	0.537001	0.389714	NaN	Low	0.376207	0.273139
40_TTTCCGGCTCGCGT_hsa-mir-1180	0.324673	-0.461894	0.537001	0.389714	NaN	Low	0.376207	0.273139
41_TAGCACCATCTGAAATCGGAA_hsa-mir-29a	0.324673	-0.461894	0.537001	0.389714	NaN	Low	0.376207	0.273139
43_TCAGTGCACTACAGAACTTTGTAA_hsa-mir-148a	0.324673	-0.461894	0.537001	0.389714	NaN	Low	0.376207	0.273139
49_TACCGCACTGTGGGTACTTGC_hsa-mir-106b	0.324673	-0.461894	0.537001	0.389714	NaN	Low	0.376207	0.273139
5_TGTAAACATCCCCGACTGT_hsa-mir-30d	0.324673	-0.461894	0.537001	0.389714	NaN	Low	0.376207	0.273139
50_CATACAAGGACAATTTCTTTTT_hsa-mir-539	0.324673	-0.461894	0.537001	0.389714	NaN	Low	0.376207	0.273139
50_GTTTTTCATTATTGCTCCTGACT_hsa-mir-335	0.324673	-0.461894	0.537001	0.389714	NaN	Low	0.376207	0.273139
65_ACCATCGACCGTTGAGTGGAC_hsa-mir-181c	0.324673	-0.461894	0.537001	0.389714	NaN	Low	0.376207	0.273139
7_TGAGGTAGGAGGTTGTAAA_hsa-let-7e	0.324673	-0.461894	0.537001	0.389714	NaN	Low	0.376207	0.273139
57_CTATACAGTCTACTGTCTTTCT_hsa-let-7f-2	0.726395	-0.457877	0.761981	0.547904	NaN	Low	0.840708	0.612083
5_TTATCAGAATCTCCAGGGGTAA_hsa-mir-361	0.634363	-0.457383	0.700165	0.513595	NaN	Low	0.734086	0.53464
62_TCAGTGCATCACAGAACTTTGA_hsa-mir-148b	0.634363	-0.457383	0.700165	0.513595	NaN	Low	0.734086	0.53464
43_CTGGACTTGGAGTCAGAAGG_hsa-mir-378a	1.24792	-0.455598	0.787488	0.562895	NaN	Low	1.44334	1.05249
hsa-miR-3200-3p	0.42701	-0.454698	0.601472	0.449664	NaN	Low	0.493749	0.360271
25_CGTGTATTTGACAAGCTGAGT_hsa-mir-223	0.42701	-0.454698	0.601472	0.449664	NaN	Low	0.493749	0.360271
51_AAGCTCGGTCTGAGGCCCCTC_hsa-mir-423	0.984842	-0.453629	0.751044	0.545845	NaN	Low	1.13841	0.831273
61_TACCACAGGGTAGAAC_hsa-mir-140	0.291769	-0.451424	0.639096	0.479972	NaN	Low	0.337048	0.24649
7_TCAGGCTCAGTCCCCTCCCGATAT_hsa-mir-484	0.291769	-0.451424	0.639096	0.479972	NaN	Low	0.337048	0.24649
26_TACCCTGTAGAACCGAATAA_hsa-mir-10b	0.65209	-0.450344	0.714145	0.528298	NaN	Low	0.753048	0.551132
46_CTAGACTGAAGCTCCTTGAGGT_hsa-mir-151a	18.7324	-0.450037	0.6346	0.478221	0.591475	OK	21.6306	15.8341
43_TCAGTGCACTACAGAACTTTGTC_hsa-mir-148a	12.8574	-0.449287	0.725136	0.535528	0.643908	OK	14.8434	10.8714
35_AACATTCATTGCTGTCGGTGGGA_hsa-mir-181b-1	0.530237	-0.448893	0.707413	0.525718	NaN	Low	0.612069	0.448405
5_TGAGGTAGTAGGTTGTATAGTTA_hsa-let-7a-1	1.98559	-0.446401	0.768559	0.561356	NaN	Low	2.29036	1.68083
15_CATAAAGTAGAAAGCAC_hsa-mir-142	0.890294	-0.446222	0.775069	0.564805	NaN	Low	1.02689	0.753698
52_CGTACCGTGAGTAATAATGCGT_hsa-mir-126	11.0393	-0.445788	0.660673	0.499836	0.610686	OK	12.7314	9.34717
52_AGCTCGGTCTGAGGC_hsa-mir-423	28.0105	-0.445453	0.517059	0.388956	0.501506	OK	32.3008	23.7202
hsa-miR-186-5p	119.808	-0.445044	0.497356	0.370883	0.482307	OK	138.143	101.474
hsa-miR-579-5p	0.290657	-0.443824	0.528933	0.401416	NaN	Low	0.335016	0.246298
hsa-miR-656-3p	0.290657	-0.443824	0.528933	0.401416	NaN	Low	0.335016	0.246298
hsa-miR-543	0.290657	-0.443824	0.528933	0.401416	NaN	Low	0.335016	0.246298
12_GAGGAGCTCACAGTCTAGTAT_hsa-mir-151a	0.290657	-0.443824	0.528933	0.401416	NaN	Low	0.335016	0.246298
14_CATTATTACTTTTGGTACGA_hsa-mir-126	0.290657	-0.443824	0.528933	0.401416	NaN	Low	0.335016	0.246298
43_TCAGTGCACTACAGAACTTTGTTTT_hsa-mir-148a	0.290657	-0.443824	0.528933	0.401416	NaN	Low	0.335016	0.246298
46_CTAGACTGAAGCTCCTTGAGGTAA_hsa-mir-151a	0.290657	-0.443824	0.528933	0.401416	NaN	Low	0.335016	0.246298
47_AAAAGCTGGGTTGAGAGGGCGTAAT_hsa-mir-320a	0.290657	-0.443824	0.528933	0.401416	NaN	Low	0.335016	0.246298
48_ATTGCACTTGTCCCGGCCTGTTA_hsa-mir-92a-1	0.290657	-0.443824	0.528933	0.401416	NaN	Low	0.335016	0.246298
50_ATTGCACGGTATCCATCTGTAT_hsa-mir-363	0.290657	-0.443824	0.528933	0.401416	NaN	Low	0.335016	0.246298
51_ATGCACCTGGGCAAGGATTCTGT_hsa-mir-500a	0.290657	-0.443824	0.528933	0.401416	NaN	Low	0.335016	0.246298
52_GTAGTGTTTCCTACTTTATGGAT_hsa-mir-142	0.290657	-0.443824	0.528933	0.401416	NaN	Low	0.335016	0.246298
6_CACCCGTAGAACCGACCTTGCGT_hsa-mir-99b	0.290657	-0.443824	0.528933	0.401416	NaN	Low	0.335016	0.246298
65_CCTCCGTGTTACCTGTCCTCT_hsa-mir-3605	0.290657	-0.443824	0.528933	0.401416	NaN	Low	0.335016	0.246298
67_TGTACAGCAGGCACAGACAGGC_hsa-mir-214	0.290657	-0.443824	0.528933	0.401416	NaN	Low	0.335016	0.246298
7_CAAGTCACTAGTGGTTCCGTTTA_hsa-mir-224	0.290657	-0.443824	0.528933	0.401416	NaN	Low	0.335016	0.246298
7_TAAAGTGCTTATAGTGCAGGTAGT_hsa-mir-20a	0.290657	-0.443824	0.528933	0.401416	NaN	Low	0.335016	0.246298
47_TCTCTCGGCTCCTCGCGGCTCGC_control2_vs_test2-novelMiR-432:control2_17_novelMiR_5+test2_17_novelMiR_15	0.290657	-0.443824	0.528933	0.401416	NaN	Low	0.335016	0.246298
10_CAGCAGCAATTCATGTTTTGA_hsa-mir-424	2.05273	-0.443106	0.774638	0.567311	NaN	Low	2.36551	1.73995
8_TGAGAACTGAATTCCATAGGCTGT_hsa-mir-146b	9.17223	-0.442744	0.588338	0.45173	NaN	Low	10.5687	7.77576
60_TATTGCACTCGTCCCGGCCAA_hsa-mir-92b	0.758242	-0.439988	0.783713	0.574515	NaN	Low	0.872977	0.643507
21_TACCCTGTAGATCCGAATTTG_hsa-mir-10a	44.1492	-0.438425	0.391679	0.262992	0.377662	OK	50.8064	37.492
5_TTATCAGAATCTCCAGGGGTAT_hsa-mir-361	1.45708	-0.43837	0.771592	0.569941	NaN	Low	1.67676	1.23739
54_AACTGGCCTACAAAGT_hsa-mir-193a	1.17223	-0.437862	0.74296	0.555628	NaN	Low	1.34876	0.995691
14_ATGACACGATCACTCCCGTTGAGT_hsa-mir-425	0.893006	-0.436521	0.731722	0.550796	NaN	Low	1.02708	0.758928
14_AGGGGGAAAGTTCTATAGTCCT_hsa-mir-625	0.5036	-0.428565	0.697059	0.538675	NaN	Low	0.577854	0.429346
53_CACTAGATTGTGAGCTCCTGGAG_hsa-mir-28	1.20889	-0.428397	0.676793	0.526746	NaN	Low	1.38707	1.03071
42_ACTGGACTTGGAGTCAGAAGG_hsa-mir-378a	39.1238	-0.427348	0.661177	NaN	NaN	Outlier	44.8763	33.3712
7_AGAGGTAGTAGGTTGCATAGTTAA_hsa-let-7d	0.513428	-0.423844	0.622648	0.496054	NaN	Low	0.588309	0.438547
hsa-let-7g-5p	28.856	-0.421823	0.594862	0.478255	0.591475	OK	33.0447	24.6672
69_ACAGTAGTCTGCACATTGGTTAA_hsa-mir-199a-2	0.503713	-0.420787	0.696284	0.545623	NaN	Low	0.576655	0.430771
10_TGAGGTAGTAGGTTGTA_hsa-let-7c	0.390166	-0.419002	0.674849	0.534677	NaN	Low	0.446429	0.333903
14_TCCCTGAGACCCTAACTTGTGG_hsa-mir-125b-1	0.613049	-0.417566	0.742916	0.574073	NaN	Low	0.701154	0.524945
42_GCCCTGACCTGTCCTGTTCT_hsa-mir-4732	0.58427	-0.412479	0.695962	0.5534	NaN	Low	0.66723	0.501311
hsa-miR-30a-5p	8.3175	-0.411048	0.577965	0.476961	NaN	Low	9.49444	7.14055
60_TTCACAGTGGCTAAGTTCTGCA_hsa-mir-27b	4.58421	-0.409413	0.662542	0.536613	NaN	Low	5.23034	3.93808
15_GATATCATCATATACTGTAAGTT_hsa-mir-144	0.418486	-0.406355	0.605995	0.502502	NaN	Low	0.477035	0.359936
15_TTATGGTTTGCCTGGGACTGAA_hsa-mir-584	0.418486	-0.406355	0.605995	0.502502	NaN	Low	0.477035	0.359936
5_TGAGGTAGTAGGTTG_hsa-let-7a-1	1.16006	-0.40508	0.790305	0.608258	NaN	Low	1.32186	0.998262
48_TACAGTACTGTGATAACT_hsa-mir-101-2	3.70219	-0.404673	0.714728	0.571264	NaN	Low	4.21804	3.18634
24_TGACCTATGAATTGACAGCCAGA_hsa-mir-192	4.71063	-0.404416	0.678259	0.551004	NaN	Low	5.36658	4.05468
46_ACAGTAGTCTGCACATTGGTTAA_hsa-mir-199a-1	0.686146	-0.401513	0.642397	0.531955	NaN	Low	0.781014	0.591278
14_CATTATTACTTTTGGTAC_hsa-mir-126	0.722974	-0.401117	0.635017	0.527607	NaN	Low	0.822837	0.623112
hsa-miR-340-5p	18.3004	-0.400564	0.556225	0.471434	0.587838	OK	20.8248	15.7761
46_CTAGACTGAAGCTCCTTGAGGA_hsa-mir-151a	51.908	-0.39892	0.575125	0.487918	0.600973	OK	59.0392	44.7768
30_CCCAGTGTTCAGACT_hsa-mir-199a-2	1.07978	-0.396361	0.786877	0.614462	NaN	Low	1.22718	0.932375
43_TCAGTGCACTACAGAACTTTGTTT_hsa-mir-148a	2.3239	-0.395466	0.78717	0.615393	NaN	Low	2.64043	2.00737
27_ACCCTGTAGAACCGAA_hsa-mir-10b	2.78943	-0.393636	0.788898	0.617801	NaN	Low	3.16763	2.41123
13_TTCAAGTAATCCAGGATAGGCTTTT_hsa-mir-26a-2	2.05949	-0.392068	0.784631	0.617297	NaN	Low	2.33763	1.78136
12_AACCCGTAGATCCGAACTT_hsa-mir-100	0.774026	-0.390595	0.638853	0.540934	NaN	Low	0.87817	0.669881
19_TGACTCCTAGTCCAGGGCTC_hsa-mir-345	0.774026	-0.390595	0.638853	0.540934	NaN	Low	0.87817	0.669881
29_AAAAGCTGGGTTGAGAGG_hsa-mir-320d-2	0.774026	-0.390595	0.638853	0.540934	NaN	Low	0.87817	0.669881
15_TTATAAAGCAATGAGACTGAT_hsa-mir-340	8.95138	-0.386555	0.609549	0.525973	NaN	Low	10.1435	7.75929
52_GTAGTGTTTCCTACTTTATGGATT_hsa-mir-142	0.781698	-0.386465	0.759245	0.610743	NaN	Low	0.885776	0.67762
62_TCAGTGCATCACAGAACTTTGTTA_hsa-mir-148b	0.453507	-0.384307	0.694584	0.580065	NaN	Low	0.513555	0.393459
47_TATTGCACTTGTCCCGGCCTGTTAA_hsa-mir-92a-1	0.553304	-0.383052	0.745625	0.607439	NaN	Low	0.62633	0.480279
hsa-miR-106b-5p	4.5404	-0.381237	0.709552	0.591066	NaN	Low	5.13684	3.94396
60_TTCACAGTGGCTAAGTTCTG_hsa-mir-27b	501.668	-0.380582	0.398767	0.339883	0.449715	OK	567.457	435.88
56_TCGGATCCGTCTGAGC_hsa-mir-127	0.434635	-0.378665	0.67496	0.574785	NaN	Low	0.491349	0.377921
hsa-miR-431-5p	2.08719	-0.377645	0.748827	0.614039	NaN	Low	2.35881	1.81556
8_TTTGGCACTAGCACATTTTTG_hsa-mir-96	1.75221	-0.377215	0.772185	0.625194	NaN	Low	1.97999	1.52444
hsa-miR-4677-3p	0.232526	-0.376366	0.495565	0.447572	NaN	Low	0.262685	0.202366
hsa-miR-7848-3p	0.232526	-0.376366	0.495565	0.447572	NaN	Low	0.262685	0.202366
15_TTATGGTTTGCCTGGGACTGAAT_hsa-mir-584	0.232526	-0.376366	0.495565	0.447572	NaN	Low	0.262685	0.202366
22_AGAACTGAATTCCATGGGTTGT_hsa-mir-146a	0.232526	-0.376366	0.495565	0.447572	NaN	Low	0.262685	0.202366
45_CCCCCAGGTGTGATTCTGATTTGC_hsa-mir-361	0.232526	-0.376366	0.495565	0.447572	NaN	Low	0.262685	0.202366
47_TATTGCACTTGTCCCGGCCTGTGA_hsa-mir-92a-2	0.232526	-0.376366	0.495565	0.447572	NaN	Low	0.262685	0.202366
49_AAGCTGGGTTGAGAGGGCGAAAT_hsa-mir-320a	0.232526	-0.376366	0.495565	0.447572	NaN	Low	0.262685	0.202366
49_TGAGCGCCTCGACGACAGA_hsa-mir-339	0.232526	-0.376366	0.495565	0.447572	NaN	Low	0.262685	0.202366
10_TAGCTTATCAGACTGAT_control2_vs_test2-novelMiR-419:control2_17_novelMiR_4+test2_17_novelMiR_10	1.14023	-0.374441	0.78072	0.631505	NaN	Low	1.28737	0.993086
55_ATTCCTGGAAATACTGTTC_hsa-mir-145	0.812777	-0.373866	0.701322	0.593973	NaN	Low	0.917505	0.708049
42_GCCCTGACCTGTCCTGTTC_hsa-mir-4732	0.321201	-0.365496	0.645351	0.571154	NaN	Low	0.361671	0.28073
40_TTGTTCGTTCGGCTCGCGTGA_hsa-mir-375	1.96796	-0.364045	0.789476	0.644711	NaN	Low	2.21494	1.72097
47_CAGTAGTCTGCACATTGGTT_hsa-mir-199a-1	2.6051	-0.360781	0.715239	0.613966	NaN	Low	2.92914	2.28105
45_GTACAGTACTGTGATAACTG_hsa-mir-101-1	9.3487	-0.359946	0.556794	0.51798	NaN	Low	10.5089	8.18848
47_AAAAGCTGGGTTGAGAGGGCGATT_hsa-mir-320a	4.32069	-0.357969	0.782877	0.647493	NaN	Low	4.854	3.78739
53_CACTAGATTGTGAGCTCCTGGAAA_hsa-mir-28	3.25731	-0.357619	0.776339	0.645051	NaN	Low	3.65897	2.85565
51_TGTAGTGTTTCCTACTTTATGGT_hsa-mir-142	0.465741	-0.357382	0.738075	0.628238	NaN	Low	0.523134	0.408348
51_CCGCACTGTGGGTACTTGCTGCT_hsa-mir-106b	0.39437	-0.356213	0.591331	0.546913	NaN	Low	0.442811	0.345929
13_AATGACACGATCACTCCCGTTGT_hsa-mir-425	1.28029	-0.355283	0.791241	0.653417	NaN	Low	1.43715	1.12344
41_TAGCACCATCTGAAATCGGTTT_hsa-mir-29a	1.28499	-0.354415	0.79229	0.654637	NaN	Low	1.44204	1.12794
60_TTCACAGTGGCTAAGTTCTGCT_hsa-mir-27b	21.976	-0.352478	0.550258	0.521803	0.634965	OK	24.6473	19.3047
49_TGGCTCAGTTCAGCAGGAAC_hsa-mir-24-2	3.9383	-0.35226	0.769948	0.647303	NaN	Low	4.41672	3.45987
6_CACCCGTAGAACCGACCTT_hsa-mir-99b	0.452493	-0.35105	0.680803	0.606105	NaN	Low	0.507275	0.39771
14_CAAAGAATTCTCCTTTTGGGCTTTTT_hsa-mir-186	0.467275	-0.347789	0.605009	0.565393	NaN	Low	0.523327	0.411224
47_CAAAACGTGAGGCGCTGCTA_hsa-mir-424	0.467275	-0.347789	0.605009	0.565393	NaN	Low	0.523327	0.411224
61_TACCACAGGGTAGAACCACGGAAT_hsa-mir-140	0.619474	-0.347135	0.699431	0.619675	NaN	Low	0.693644	0.545304
hsa-miR-369-5p	0.216449	-0.346193	0.478708	0.469568	NaN	Low	0.242294	0.190603
hsa-miR-1185-1-3p	0.216449	-0.346193	0.478708	0.469568	NaN	Low	0.242294	0.190603
hsa-miR-5010-5p	0.216449	-0.346193	0.478708	0.469568	NaN	Low	0.242294	0.190603
10_TGCGGGGCTAGGGCTAACT_hsa-mir-744	0.216449	-0.346193	0.478708	0.469568	NaN	Low	0.242294	0.190603
11_GTGCCTACTGAGCTGAAACACAG_hsa-mir-24-2	0.216449	-0.346193	0.478708	0.469568	NaN	Low	0.242294	0.190603
14_CAACATTCATTGCTGTCGGT_hsa-mir-181b-2	0.216449	-0.346193	0.478708	0.469568	NaN	Low	0.242294	0.190603
14_TCCCTGAGACTCTAACTTGT_hsa-mir-125b-1	0.216449	-0.346193	0.478708	0.469568	NaN	Low	0.242294	0.190603
26_TATGGCACTGGTAGAATTCAC_hsa-mir-183	0.216449	-0.346193	0.478708	0.469568	NaN	Low	0.242294	0.190603
29_AAAAGCTGGGTTGAGAG_hsa-mir-320d-1	0.216449	-0.346193	0.478708	0.469568	NaN	Low	0.242294	0.190603
30_AAAAGCTGGGTTGAGAG_hsa-mir-320c-2	0.216449	-0.346193	0.478708	0.469568	NaN	Low	0.242294	0.190603
4_GCCCTGGGGTTCTGAGGACATG_hsa-mir-6852	0.216449	-0.346193	0.478708	0.469568	NaN	Low	0.242294	0.190603
47_AAAAGCTGGGTTGAGAG_hsa-mir-320a	0.216449	-0.346193	0.478708	0.469568	NaN	Low	0.242294	0.190603
47_CCCATCCGCGCTCTGACTCTT_hsa-mir-937	0.216449	-0.346193	0.478708	0.469568	NaN	Low	0.242294	0.190603
5_TGAGGTAGTAGGTTGTGTGGTAT_hsa-let-7b	0.216449	-0.346193	0.478708	0.469568	NaN	Low	0.242294	0.190603
51_CCGCACTGTGGGTACTTG_hsa-mir-106b	0.216449	-0.346193	0.478708	0.469568	NaN	Low	0.242294	0.190603
60_TATTGCACTCGTCCCGGCCTTA_hsa-mir-92b	0.216449	-0.346193	0.478708	0.469568	NaN	Low	0.242294	0.190603
67_TGTCAGTTTGTCAAATACCCCAGA_hsa-mir-223	0.216449	-0.346193	0.478708	0.469568	NaN	Low	0.242294	0.190603
71_AAAAGCTGGGTTGAGAGGGCGAAAT_hsa-mir-320b-2	0.216449	-0.346193	0.478708	0.469568	NaN	Low	0.242294	0.190603
71_AAAAGCTGGGTTGAGAGGGCGAGA_hsa-mir-320b-2	0.216449	-0.346193	0.478708	0.469568	NaN	Low	0.242294	0.190603
7_TGAGGTAGTAGATTGTAT_hsa-let-7f-2	0.360354	-0.345351	0.58726	0.556484	NaN	Low	0.40328	0.317428
hsa-miR-361-5p	2.34896	-0.344857	0.747896	0.644725	NaN	Low	2.62837	2.06954
13_CCCATAAAGTAGAAAGCACTAC_hsa-mir-142	75.6372	-0.342433	0.619045	0.580152	0.684173	OK	84.5718	66.7027
19_CATGCCTTGAGTGTAGGACCGA_hsa-mir-532	5.15626	-0.340588	0.770831	0.658601	NaN	Low	5.76208	4.55043
14_TCCCTGAGACCCTTTAACCTGTGT_hsa-mir-125a	0.272791	-0.339691	0.556927	0.541903	NaN	Low	0.304758	0.240823
18_AGGGGCAGAGAGCGAGACTTTT_hsa-mir-423	0.272791	-0.339691	0.556927	0.541903	NaN	Low	0.304758	0.240823
62_ACCACAGGGTAGAACCACGGAAG_hsa-mir-140	0.272791	-0.339691	0.556927	0.541903	NaN	Low	0.304758	0.240823
79_ACTCGGCGTGGCGTCGGTCG_hsa-mir-1307	0.565372	-0.337295	0.748276	0.652161	NaN	Low	0.631163	0.499581
14_GGATATCATCATATACTGTA_hsa-mir-144	2.81674	-0.337279	0.768968	0.660943	NaN	Low	3.1445	2.48898
19_TAGCAGCACATCATGGTTTAC_hsa-mir-15b	4.8108	-0.336951	0.724149	0.641712	NaN	Low	5.37005	4.25154
8_TGAGAACTGAATTCCATAGGCTGTT_hsa-mir-146b	0.963709	-0.3305	0.780773	0.672077	NaN	Low	1.07361	0.853804
7_TGAGGTAGTAGATTG_hsa-let-7f-2	0.584244	-0.330245	0.754148	0.661455	NaN	Low	0.650822	0.517665
12_AGGCAGTGTAGTTAGCTGATT_hsa-mir-34c	0.405203	-0.324505	0.59541	0.585745	NaN	Low	0.450583	0.359823
67_TGTCAGTTTGTCAAATACC_hsa-mir-223	51.7458	-0.323596	0.519276	0.533174	0.643632	OK	57.5248	45.9667
47_AAAAGCTGGGTTGAGAGGGCGAAAT_hsa-mir-320a	0.836353	-0.318848	0.635849	0.616053	NaN	Low	0.928399	0.744307
59_CTATACAACCTACTGCCTTCCT_hsa-let-7b	1.6467	-0.318469	0.7921	0.687642	NaN	Low	1.82772	1.46568
64_ACAGTAGTCTGCACATTGGTT_hsa-mir-199b	29.0563	-0.317336	0.573907	0.580305	0.684173	OK	32.2391	25.8735
10_TGAGGTAGTAGGTTG_hsa-let-7c	0.523204	-0.316023	0.756173	0.676002	NaN	Low	0.58028	0.466128
17_GCTGACTCCTAGTCCAGGGCTT_hsa-mir-345	1.85004	-0.311985	0.792118	0.693683	NaN	Low	2.0493	1.65078
hsa-miR-130b-5p	0.607972	-0.309468	0.704492	0.66046	NaN	Low	0.672931	0.543014
hsa-miR-365a-3p	0.193372	-0.306479	0.454308	0.499927	NaN	Low	0.213835	0.17291
hsa-miR-1251-5p	0.193372	-0.306479	0.454308	0.499927	NaN	Low	0.213835	0.17291
10_CAGTTATCACAGTGCTGATG_hsa-mir-101-1	0.193372	-0.306479	0.454308	0.499927	NaN	Low	0.213835	0.17291
20_TGAGAACTGAATTCCATGGGTAA_hsa-mir-146a	0.193372	-0.306479	0.454308	0.499927	NaN	Low	0.213835	0.17291
43_TGGCTCAGTTCAGC_hsa-mir-24-1	0.193372	-0.306479	0.454308	0.499927	NaN	Low	0.213835	0.17291
45_GCCCTGTGGACTCAGTTCT_hsa-mir-146b	0.193372	-0.306479	0.454308	0.499927	NaN	Low	0.213835	0.17291
5_TGAGGTAGTAGGTTGTGTGGTA_hsa-let-7b	0.193372	-0.306479	0.454308	0.499927	NaN	Low	0.213835	0.17291
5_TGAGGTAGTAGGTTGTGTT_hsa-let-7b	0.193372	-0.306479	0.454308	0.499927	NaN	Low	0.213835	0.17291
50_TCTCTCGGCTCCTCGC_hsa-mir-3615	0.193372	-0.306479	0.454308	0.499927	NaN	Low	0.213835	0.17291
52_GTAGTGTTTCCTACT_hsa-mir-142	0.193372	-0.306479	0.454308	0.499927	NaN	Low	0.213835	0.17291
57_AACTAGACTGTGAGCTTCT_hsa-mir-708	0.193372	-0.306479	0.454308	0.499927	NaN	Low	0.213835	0.17291
6_CACCCGTAGAACCGA_hsa-mir-99b	0.193372	-0.306479	0.454308	0.499927	NaN	Low	0.213835	0.17291
6_TCTACAGTGCACGTGTCTCCAGA_hsa-mir-139	0.193372	-0.306479	0.454308	0.499927	NaN	Low	0.213835	0.17291
60_CACGCTCATGCACACACCC_hsa-mir-574	0.193372	-0.306479	0.454308	0.499927	NaN	Low	0.213835	0.17291
9_TAGCAGCACGTAAAT_hsa-mir-16-2	0.193372	-0.306479	0.454308	0.499927	NaN	Low	0.213835	0.17291
26_AACATTCAACCTGTCGGTGA_hsa-mir-181c	1.56142	-0.305658	0.783087	0.696297	NaN	Low	1.72621	1.39663
16_TGTAAACATTCTTGACTGGA_hsa-mir-30e	0.332034	-0.305435	0.650337	0.638601	NaN	Low	0.367051	0.297017
27_ATGGCACTGGTAGAAT_hsa-mir-183	1.83516	-0.304804	0.731966	0.677104	NaN	Low	2.02831	1.64202
21_TACCCTGTAGATCCGAAT_hsa-mir-10a	4.32448	-0.303527	0.69011	0.660064	NaN	Low	4.77772	3.87124
hsa-miR-6842-3p	0.256714	-0.298847	0.543595	0.582484	NaN	Low	0.283208	0.23022
19_TTGAGAACTGAATTCCATGGGT_hsa-mir-146a	0.256714	-0.298847	0.543595	0.582484	NaN	Low	0.283208	0.23022
22_AGCTGGTGTTGTGAAT_hsa-mir-138-1	0.256714	-0.298847	0.543595	0.582484	NaN	Low	0.283208	0.23022
hsa-miR-223-3p	16.041	-0.298549	0.640574	0.641169	0.733111	OK	17.6948	14.3871
25_CCCAGTGTTTAGACT_hsa-mir-199b	0.856459	-0.297552	0.636857	0.640342	NaN	Low	0.944468	0.768449
53_TAACACTGTCTGG_hsa-mir-200a	0.856459	-0.297552	0.636857	0.640342	NaN	Low	0.944468	0.768449
63_TACAGTAGTCTGCACATTGGTT_hsa-mir-199b	3.47222	-0.297469	0.769654	0.699129	NaN	Low	3.82893	3.11552
hsa-miR-454-5p	0.174394	-0.297112	0.449464	0.508589	NaN	Low	0.192289	0.1565
10_CAAAGTGCTGTTCGTGCAGGTATT_hsa-mir-93	0.174394	-0.297112	0.449464	0.508589	NaN	Low	0.192289	0.1565
10_TGCGGGGCTAGGGCTAACAGCTT_hsa-mir-744	0.174394	-0.297112	0.449464	0.508589	NaN	Low	0.192289	0.1565
11_TTCAAGTAATTCAGGATAGGTTAT_hsa-mir-26b	0.174394	-0.297112	0.449464	0.508589	NaN	Low	0.192289	0.1565
15_ATTCTAATTTCTCCACGTCTTTG_hsa-mir-576	0.174394	-0.297112	0.449464	0.508589	NaN	Low	0.192289	0.1565
25_CGTGTATTTGACAAGCTGAGTTGGAC_hsa-mir-223	0.174394	-0.297112	0.449464	0.508589	NaN	Low	0.192289	0.1565
25_CGTGTATTTGACAAGCTGAGTTGGACA_hsa-mir-223	0.174394	-0.297112	0.449464	0.508589	NaN	Low	0.192289	0.1565
45_CCCCCAGGTGTGATTCTGATT_hsa-mir-361	0.174394	-0.297112	0.449464	0.508589	NaN	Low	0.192289	0.1565
49_AAGCTGGGTTGAGAGGGCGAAA_hsa-mir-320a	0.174394	-0.297112	0.449464	0.508589	NaN	Low	0.192289	0.1565
49_AATTGCACGGTATCC_hsa-mir-363	0.174394	-0.297112	0.449464	0.508589	NaN	Low	0.192289	0.1565
50_ATTGCACGGTATCCATCTGTAA_hsa-mir-363	0.174394	-0.297112	0.449464	0.508589	NaN	Low	0.192289	0.1565
50_TATGTCTGCTGACCATCACCA_hsa-mir-654	0.174394	-0.297112	0.449464	0.508589	NaN	Low	0.192289	0.1565
51_CTATACAATCTACTGTCT_hsa-let-7a-3	0.174394	-0.297112	0.449464	0.508589	NaN	Low	0.192289	0.1565
51_TGTAGTGTTTCCTACTTTATG_hsa-mir-142	0.174394	-0.297112	0.449464	0.508589	NaN	Low	0.192289	0.1565
56_GCAAAGCACACGGCCTGCAGAGAGT_hsa-mir-330	0.174394	-0.297112	0.449464	0.508589	NaN	Low	0.192289	0.1565
79_ACTCGGCGTGGCGTCGGTCGTGT_hsa-mir-1307	0.174394	-0.297112	0.449464	0.508589	NaN	Low	0.192289	0.1565
15_TACCCATTGCATATCGGAGTTGA_hsa-mir-660	1.85286	-0.295759	0.777807	0.703762	NaN	Low	2.04211	1.6636
46_ACAGTAGTCTGCACAT_hsa-mir-199a-1	0.832889	-0.294869	0.638672	0.644303	NaN	Low	0.91771	0.748068
13_CCCATAAAGTAGAAAGCACTACA_hsa-mir-142	2.25452	-0.29351	0.780504	0.706878	NaN	Low	2.48307	2.02597
49_TCACAGTGAACCGGTCTCTTTTA_hsa-mir-128-1	0.493772	-0.289901	0.697415	0.677645	NaN	Low	0.543216	0.444328
67_TGTCAGTTTGTCAAATACCCCT_hsa-mir-223	1.87318	-0.286892	0.788556	0.715993	NaN	Low	2.05882	1.68755
5_TTATCAGAATCTCCAGGGGTACT_hsa-mir-361	0.539281	-0.285896	0.702236	0.683918	NaN	Low	0.592541	0.486021
50_TAATACTGTCTGGT_hsa-mir-429	1.21177	-0.285864	0.791792	0.718073	NaN	Low	1.33143	1.0921
hsa-let-7b-5p	6.40007	-0.282646	0.747805	0.705455	NaN	Low	7.02501	5.77513
hsa-miR-193b-3p	1.23537	-0.276882	0.789938	0.725955	NaN	Low	1.35355	1.11719
44_ATCACATTGCCAGGG_hsa-mir-23a	1.45063	-0.276831	0.792296	0.726787	NaN	Low	1.58938	1.31188
13_CCCATAAAGTAGAAAGCA_hsa-mir-142	6.70927	-0.275456	0.619361	0.656506	NaN	Low	7.34784	6.07071
21_TGAGGTAGTAAGTTGTATTGTTA_hsa-mir-98	0.511752	-0.271049	0.613568	0.658664	NaN	Low	0.559684	0.463819
10_CAGCAGCAATTCATGTTTTG_hsa-mir-424	1.40741	-0.270984	0.791991	0.732234	NaN	Low	1.5392	1.27562
43_TCAGTGCACTACAGAACTTTG_hsa-mir-148a	29.8314	-0.270274	0.551108	0.623837	0.72146	OK	32.6175	27.0452
12_AACCCGTAGATCCGATCTTGT_hsa-mir-99a	0.646202	-0.270075	0.703336	0.700985	NaN	Low	0.706511	0.585893
49_AAAAGCTGGGTTGAGAGGAAA_hsa-mir-320c-1	0.413974	-0.269389	0.674198	0.689474	NaN	Low	0.452512	0.375436
21_TACCCTGTAGATCCGAATTTGTGA_hsa-mir-10a	2.68955	-0.269202	0.704167	0.70224	NaN	Low	2.93976	2.43935
hsa-miR-758-3p	0.529602	-0.268904	0.606216	0.657348	NaN	Low	0.578816	0.480388
hsa-miR-598-3p	0.367345	-0.268562	0.664241	0.685982	NaN	Low	0.401437	0.333252
46_CTAGACTGAAGCTCCTTGAGGAT_hsa-mir-151a	7.55802	-0.267318	0.74607	0.720118	NaN	Low	8.25624	6.8598
7_AGAGGTAGTAGGTT_hsa-let-7d	1.07465	-0.267059	0.777195	0.731132	NaN	Low	1.17383	0.975464
30_CCCAGTGTTCAGACTACCTGT_hsa-mir-199a-2	1.06537	-0.263193	0.760999	0.729454	NaN	Low	1.16228	0.968462
hsa-miR-148b-3p	9.93716	-0.260034	0.679534	0.701968	NaN	Low	10.8303	9.04403
47_TTTCAGTCGGATGTTTGCAGC_hsa-mir-30a	0.584131	-0.258975	0.701809	0.71212	NaN	Low	0.636418	0.531843
hsa-miR-155-5p	0.76897	-0.257562	0.719832	0.720486	NaN	Low	0.83743	0.70051
18_AGGGGCAGAGAGCGAGACTT_hsa-mir-423	0.214659	-0.256576	0.521699	0.622854	NaN	Low	0.233697	0.195622
53_CACTAGATTGTGAGCTCCT_hsa-mir-28	1.84042	-0.250105	0.787223	0.750709	NaN	Low	1.99955	1.6813
5_TGTAAACATCCTCGACTGGA_hsa-mir-30a	101.511	-0.2485	0.416859	0.551091	0.657404	OK	110.232	92.7902
23_CTGACCTATGAATT_hsa-mir-192	0.46753	-0.248406	0.599654	0.678692	NaN	Low	0.507681	0.427379
41_TAGCACCATCTGAAAT_hsa-mir-29a	1.15431	-0.242611	0.734234	0.741076	NaN	Low	1.25114	1.05748
45_ACTAGACTGAAGCTCCTTGAG_hsa-mir-151a	0.766862	-0.240748	0.715255	0.736425	NaN	Low	0.830699	0.703026
15_TTATGGTTTGCCTGGGACTGATT_hsa-mir-584	0.313056	-0.239529	0.563471	0.670767	NaN	Low	0.338985	0.287128
13_AAGGAGCTCACAGTCTATTGAGA_hsa-mir-28	0.821302	-0.239273	0.766244	0.754837	NaN	Low	0.889254	0.753351
21_TGAGGTAGTAAGTTGTAT_hsa-mir-98	0.286146	-0.237459	0.552461	0.667327	NaN	Low	0.309642	0.26265
60_TATTGCACTCGTCCCGGCCAT_hsa-mir-92b	0.286146	-0.237459	0.552461	0.667327	NaN	Low	0.309642	0.26265
26_ATGACCTATGAATTGACAGC_hsa-mir-215	0.233638	-0.235649	0.523118	0.652371	NaN	Low	0.252676	0.214599
hsa-miR-34a-5p	0.411453	-0.235321	0.596372	0.693147	NaN	Low	0.444935	0.377971
62_TCACACAGAAATCGCACCCGTCA_hsa-mir-342	0.719724	-0.233711	0.71647	0.744274	NaN	Low	0.777893	0.661555
11_TAAAGTGCTGACAGT_hsa-mir-106b	2.26347	-0.232839	0.758126	0.758749	NaN	Low	2.44572	2.08121
47_GTACAGTACTGTGATAACTGAA_hsa-mir-101-2	4.89676	-0.2325	0.720064	0.74678	NaN	Low	5.29048	4.50304
10_CAAAGTGCTGTTCGTGCAGGT_hsa-mir-93	38.0519	-0.230907	0.423873	0.585923	0.685462	OK	41.0905	35.0132
60_TTCACAGTGGCTAAGTTCTGAAA_hsa-mir-27b	1.41689	-0.228344	0.781974	0.770279	NaN	Low	1.52878	1.30499
43_CTGGACTTGGAGTCAGAAGGC_hsa-mir-378a	16.6306	-0.227338	0.672092	0.735172	0.818924	OK	17.9382	15.323
65_CTGTGCGTGTGAC_hsa-mir-210	0.374715	-0.227326	0.730261	0.755577	NaN	Low	0.404176	0.345254
hsa-miR-130b-3p	1.39814	-0.22686	0.79213	0.774577	NaN	Low	1.50784	1.28844
hsa-miR-214-3p	1.38699	-0.226793	0.409528	0.579721	NaN	Low	1.49579	1.2782
5_TGTAAACATCCCCGACTGGAAAA_hsa-mir-30d	0.464067	-0.226503	0.600146	0.705866	NaN	Low	0.500422	0.427712
46_TACAGTACTGTGATAACTGAAA_hsa-mir-101-1	2.86174	-0.224273	0.692419	0.746016	NaN	Low	3.08373	2.63976
44_TACTAGACTGAAGCTCCTTGAGGT_hsa-mir-151a	1.86986	-0.221897	0.792038	0.779355	NaN	Low	2.01337	1.72634
46_TTTCAGTCAGATGTTTGCTGC_hsa-mir-30d	1.18614	-0.217988	0.657373	0.740187	NaN	Low	1.27558	1.0967
47_ATCAACAGACATTAATTGGGC_hsa-mir-421	3.30205	-0.217884	0.760925	0.774617	NaN	Low	3.55092	3.05317
26_TATGGCACTGGTAGAATTCACTG_hsa-mir-183	0.537227	-0.217517	0.68188	0.749729	NaN	Low	0.57765	0.496805
47_AGCAGCATTGTACAGGGCTATGTT_hsa-mir-103a-2	0.537227	-0.217517	0.68188	0.749729	NaN	Low	0.57765	0.496805
47_TGTGAGGTTGGCATTGTTGT_hsa-mir-1294	0.430051	-0.215383	0.597025	0.718279	NaN	Low	0.462093	0.398009
hsa-miR-377-5p	0.116263	-0.214601	0.39017	0.582306	NaN	Low	0.124894	0.107632
hsa-miR-146b-3p	0.116263	-0.214601	0.39017	0.582306	NaN	Low	0.124894	0.107632
hsa-miR-371b-5p	0.116263	-0.214601	0.39017	0.582306	NaN	Low	0.124894	0.107632
hsa-miR-6515-5p	0.116263	-0.214601	0.39017	0.582306	NaN	Low	0.124894	0.107632
15_AACATTCATTGCTGTCGGTGGA_hsa-mir-181b-2	0.116263	-0.214601	0.39017	0.582306	NaN	Low	0.124894	0.107632
16_TGTTTGCAGAGGAAACTGAGACT_hsa-mir-452	0.116263	-0.214601	0.39017	0.582306	NaN	Low	0.124894	0.107632
26_TATGGCACTGGTAGAA_hsa-mir-183	0.116263	-0.214601	0.39017	0.582306	NaN	Low	0.124894	0.107632
26_TATGGCACTGGTAGAATTCACTGA_hsa-mir-183	0.116263	-0.214601	0.39017	0.582306	NaN	Low	0.124894	0.107632
27_ATGGCACTGGTAGAATTCAC_hsa-mir-183	0.116263	-0.214601	0.39017	0.582306	NaN	Low	0.124894	0.107632
30_CCCAGTGTTCAGACTACCTGTTA_hsa-mir-199a-2	0.116263	-0.214601	0.39017	0.582306	NaN	Low	0.124894	0.107632
46_ACTGCCCTAAGTGCTCCTTCTGT_hsa-mir-18a	0.116263	-0.214601	0.39017	0.582306	NaN	Low	0.124894	0.107632
46_CTAGACTGAAGCTCCTTGAGAAA_hsa-mir-151a	0.116263	-0.214601	0.39017	0.582306	NaN	Low	0.124894	0.107632
46_CTAGACTGAAGCTCCTTGAGGTA_hsa-mir-151a	0.116263	-0.214601	0.39017	0.582306	NaN	Low	0.124894	0.107632
47_TTCAGTCAGATGTTTGCTGC_hsa-mir-30d	0.116263	-0.214601	0.39017	0.582306	NaN	Low	0.124894	0.107632
49_AGCAGCATTGTACAGGGCTATGAT_hsa-mir-107	0.116263	-0.214601	0.39017	0.582306	NaN	Low	0.124894	0.107632
5_TGAGGTAGTAGGTTGTGTGGTAA_hsa-let-7b	0.116263	-0.214601	0.39017	0.582306	NaN	Low	0.124894	0.107632
5_TGAGGTAGTAGGTTGTGTGGTTTA_hsa-let-7b	0.116263	-0.214601	0.39017	0.582306	NaN	Low	0.124894	0.107632
5_TGTAAACATCCTCGACTGT_hsa-mir-30a	0.116263	-0.214601	0.39017	0.582306	NaN	Low	0.124894	0.107632
50_GTTTTTCATTATTGCTCCTGAC_hsa-mir-335	0.116263	-0.214601	0.39017	0.582306	NaN	Low	0.124894	0.107632
51_ACCTCCTGTGTGCATGGATT_hsa-mir-660	0.116263	-0.214601	0.39017	0.582306	NaN	Low	0.124894	0.107632
51_TGTAGTGTTTCCTACTTTATGGAT_hsa-mir-142	0.116263	-0.214601	0.39017	0.582306	NaN	Low	0.124894	0.107632
52_ACTGCCCCAGGTGCTGCT_hsa-mir-324	0.116263	-0.214601	0.39017	0.582306	NaN	Low	0.124894	0.107632
53_TCAGTGCATGACAGAACTTGGG_hsa-mir-152	0.116263	-0.214601	0.39017	0.582306	NaN	Low	0.124894	0.107632
6_CCGAGTCACGGCAC_hsa-mir-4454	0.116263	-0.214601	0.39017	0.582306	NaN	Low	0.124894	0.107632
6_TCTACAGTGCACGTGTCTCCA_hsa-mir-139	0.116263	-0.214601	0.39017	0.582306	NaN	Low	0.124894	0.107632
60_TATTGCACTCGTCCCGGCCTCCTT_hsa-mir-92b	0.116263	-0.214601	0.39017	0.582306	NaN	Low	0.124894	0.107632
62_ACCACAGGGTAGAACCACGA_hsa-mir-140	0.116263	-0.214601	0.39017	0.582306	NaN	Low	0.124894	0.107632
62_TCACACAGAAATCGCACCCGTC_hsa-mir-342	0.116263	-0.214601	0.39017	0.582306	NaN	Low	0.124894	0.107632
66_TGAATTACCGAAGGGC_hsa-mir-183	0.116263	-0.214601	0.39017	0.582306	NaN	Low	0.124894	0.107632
75_CAACCTGGAGGACTCCATGCTGT_hsa-mir-490	0.116263	-0.214601	0.39017	0.582306	NaN	Low	0.124894	0.107632
8_TTTGGCACTAGCACATTTTTGC_hsa-mir-96	0.116263	-0.214601	0.39017	0.582306	NaN	Low	0.124894	0.107632
48_TACAGTACTGTGATAACTGT_hsa-mir-101-2	1.05745	-0.2123	0.750755	0.777343	NaN	Low	1.13511	0.979783
5_TGTAAACATCCCCGACTGGAAGC_hsa-mir-30d	38.766	-0.209624	0.500332	0.675238	0.766282	OK	41.5774	35.9546
15_AACATTCATTGCTGTCGGT_hsa-mir-181b-2	0.547806	-0.207751	0.613392	0.734842	NaN	Low	0.58718	0.508431
13_GACCCTGGTCTGCACTC_hsa-mir-504	2.08049	-0.205508	0.393379	0.60138	NaN	Low	2.22842	1.93256
5_TGTAAACATCCCCGACTGGAAGCT_hsa-mir-30d	200.844	-0.20209	0.610596	0.740666	0.819058	OK	214.888	186.8
hsa-miR-214-5p	0.108224	-0.200327	0.377799	0.59594	NaN	Low	0.115726	0.100723
hsa-miR-548e-3p	0.108224	-0.200327	0.377799	0.59594	NaN	Low	0.115726	0.100723
hsa-miR-1285-3p	0.108224	-0.200327	0.377799	0.59594	NaN	Low	0.115726	0.100723
hsa-miR-548l	0.108224	-0.200327	0.377799	0.59594	NaN	Low	0.115726	0.100723
hsa-miR-1908-3p	0.108224	-0.200327	0.377799	0.59594	NaN	Low	0.115726	0.100723
hsa-miR-2355-3p	0.108224	-0.200327	0.377799	0.59594	NaN	Low	0.115726	0.100723
hsa-miR-3613-5p	0.108224	-0.200327	0.377799	0.59594	NaN	Low	0.115726	0.100723
0_GTAGAGGAGATGGCGCAGGGAAT_hsa-mir-877	0.108224	-0.200327	0.377799	0.59594	NaN	Low	0.115726	0.100723
10_TGAGGTAGTAGGTTGTGTGGTAT_hsa-let-7c	0.108224	-0.200327	0.377799	0.59594	NaN	Low	0.115726	0.100723
11_ACTGGAGATATGGAAGAGCTGT_hsa-mir-1270	0.108224	-0.200327	0.377799	0.59594	NaN	Low	0.115726	0.100723
12_AGGCAGTGTAGTTAGCTGA_hsa-mir-34c	0.108224	-0.200327	0.377799	0.59594	NaN	Low	0.115726	0.100723
13_CTCAATAAATGTCTGTTGAAT_hsa-mir-95	0.108224	-0.200327	0.377799	0.59594	NaN	Low	0.115726	0.100723
13_TCTTGGAGTAGGTCATTGGGT_hsa-mir-432	0.108224	-0.200327	0.377799	0.59594	NaN	Low	0.115726	0.100723
14_ACTCCATTTGTTTTGATGATG_hsa-mir-136	0.108224	-0.200327	0.377799	0.59594	NaN	Low	0.115726	0.100723
14_CATCCCTTGCATGGTGGAGGAT_hsa-mir-188	0.108224	-0.200327	0.377799	0.59594	NaN	Low	0.115726	0.100723
15_ATCTGGAGGTAAGAAGC_hsa-mir-516b-2	0.108224	-0.200327	0.377799	0.59594	NaN	Low	0.115726	0.100723
15_TGCTGGATCAGTGGTTCGAGT_hsa-mir-1287	0.108224	-0.200327	0.377799	0.59594	NaN	Low	0.115726	0.100723
16_TCCCTGAGACTCTAACTTGT_hsa-mir-125b-2	0.108224	-0.200327	0.377799	0.59594	NaN	Low	0.115726	0.100723
24_ACCTGGCATACAATGTAGATTTCTG_hsa-mir-221	0.108224	-0.200327	0.377799	0.59594	NaN	Low	0.115726	0.100723
24_TGACCTATGAATTGACAGCCAAA_hsa-mir-192	0.108224	-0.200327	0.377799	0.59594	NaN	Low	0.115726	0.100723
29_TGAGACCTCTGGGT_hsa-mir-769	0.108224	-0.200327	0.377799	0.59594	NaN	Low	0.115726	0.100723
3_CTGAGGTAGTAGATTGTATAGTT_hsa-let-7g	0.108224	-0.200327	0.377799	0.59594	NaN	Low	0.115726	0.100723
30_AAAAGCTGGGTTGAGAGG_hsa-mir-320c-2	0.108224	-0.200327	0.377799	0.59594	NaN	Low	0.115726	0.100723
30_AAAAGCTGGGTTGAGAGGAT_hsa-mir-320c-2	0.108224	-0.200327	0.377799	0.59594	NaN	Low	0.115726	0.100723
30_AAAAGCTGGGTTGAGAGGG_hsa-mir-320c-2	0.108224	-0.200327	0.377799	0.59594	NaN	Low	0.115726	0.100723
30_CCCAGTGTTCAGACTACCT_hsa-mir-199a-2	0.108224	-0.200327	0.377799	0.59594	NaN	Low	0.115726	0.100723
33_AAAAGCTGGGTTGAGAGGAT_hsa-mir-320e	0.108224	-0.200327	0.377799	0.59594	NaN	Low	0.115726	0.100723
35_AACATTCATTGCTGTCGGTGGA_hsa-mir-181b-1	0.108224	-0.200327	0.377799	0.59594	NaN	Low	0.115726	0.100723
38_AAAAGCTGGGTTGAGAG_hsa-mir-320b-1	0.108224	-0.200327	0.377799	0.59594	NaN	Low	0.115726	0.100723
38_AAAAGCTGGGTTGAGAGGGAAT_hsa-mir-320b-1	0.108224	-0.200327	0.377799	0.59594	NaN	Low	0.115726	0.100723
38_AAAAGCTGGGTTGAGAGGGCGAAT_hsa-mir-320b-1	0.108224	-0.200327	0.377799	0.59594	NaN	Low	0.115726	0.100723
40_CTAGCACCATCTGAAATCG_hsa-mir-29a	0.108224	-0.200327	0.377799	0.59594	NaN	Low	0.115726	0.100723
45_CAACACCAGTCGATGGGC_hsa-mir-21	0.108224	-0.200327	0.377799	0.59594	NaN	Low	0.115726	0.100723
46_CACCCGGCTGTGTGCACATGTGG_hsa-mir-941-5	0.108224	-0.200327	0.377799	0.59594	NaN	Low	0.115726	0.100723
46_CACCCGGCTGTGTGCACATGTGT_hsa-mir-941-1	0.108224	-0.200327	0.377799	0.59594	NaN	Low	0.115726	0.100723
46_CTTTCAGTCGGATGTTTGCAGCA_hsa-mir-30a	0.108224	-0.200327	0.377799	0.59594	NaN	Low	0.115726	0.100723
49_AAAAGCTGGGTTGAGAGGAT_hsa-mir-320c-1	0.108224	-0.200327	0.377799	0.59594	NaN	Low	0.115726	0.100723
49_CAGCATTGTACAGGGCTATGA_hsa-mir-103a-2	0.108224	-0.200327	0.377799	0.59594	NaN	Low	0.115726	0.100723
49_CTAGCACCATTTGAAATCAGT_hsa-mir-29b-1	0.108224	-0.200327	0.377799	0.59594	NaN	Low	0.115726	0.100723
50_AACTGGCCCTCAAAGTCCCGCTT_hsa-mir-193b	0.108224	-0.200327	0.377799	0.59594	NaN	Low	0.115726	0.100723
50_TAGCACCATTTGAAAT_hsa-mir-29b-1	0.108224	-0.200327	0.377799	0.59594	NaN	Low	0.115726	0.100723
50_TAGCACCATTTGAAATCAGTG_hsa-mir-29b-1	0.108224	-0.200327	0.377799	0.59594	NaN	Low	0.115726	0.100723
51_TGTAGTGTTTCCTACTTTATGGATT_hsa-mir-142	0.108224	-0.200327	0.377799	0.59594	NaN	Low	0.115726	0.100723
52_ACAGGTGAGGTTCTTGGGAG_hsa-mir-125a	0.108224	-0.200327	0.377799	0.59594	NaN	Low	0.115726	0.100723
52_CGTACCGTGAGTAATAATGA_hsa-mir-126	0.108224	-0.200327	0.377799	0.59594	NaN	Low	0.115726	0.100723
53_TAGCACCATTTGAAATCGGTAAA_hsa-mir-29c	0.108224	-0.200327	0.377799	0.59594	NaN	Low	0.115726	0.100723
60_GCGACCCACTCTTGGTTTCC_hsa-mir-551a	0.108224	-0.200327	0.377799	0.59594	NaN	Low	0.115726	0.100723
60_TATTGCACTCGTCCCGGCCTCTT_hsa-mir-92b	0.108224	-0.200327	0.377799	0.59594	NaN	Low	0.115726	0.100723
60_TTCACAGTGGCTAAGTTCCGA_hsa-mir-27b	0.108224	-0.200327	0.377799	0.59594	NaN	Low	0.115726	0.100723
62_CAAATTCGTATCTAGGGGA_hsa-mir-10a	0.108224	-0.200327	0.377799	0.59594	NaN	Low	0.115726	0.100723
64_ATGAAGCACTGTAGCTC_hsa-mir-143	0.108224	-0.200327	0.377799	0.59594	NaN	Low	0.115726	0.100723
65_CAACAAATCACAGTCTGCC_hsa-mir-7-1	0.108224	-0.200327	0.377799	0.59594	NaN	Low	0.115726	0.100723
65_CAGTAGTCTGCACATTGGTTA_hsa-mir-199b	0.108224	-0.200327	0.377799	0.59594	NaN	Low	0.115726	0.100723
67_TCCGGTTCTCAGGGCTCCACT_hsa-mir-671	0.108224	-0.200327	0.377799	0.59594	NaN	Low	0.115726	0.100723
7_TGAGGTAGGAGGTTGTAT_hsa-let-7e	0.108224	-0.200327	0.377799	0.59594	NaN	Low	0.115726	0.100723
7_TGAGGTAGGAGGTTGTATAGTAT_hsa-let-7e	0.108224	-0.200327	0.377799	0.59594	NaN	Low	0.115726	0.100723
70_CTGCAGACTCGACCTCCCAGG_hsa-mir-1273h	0.108224	-0.200327	0.377799	0.59594	NaN	Low	0.115726	0.100723
71_AAAAGCTGGGTTGAG_hsa-mir-320b-2	0.108224	-0.200327	0.377799	0.59594	NaN	Low	0.115726	0.100723
9_GCTTATCAGACTGATGTTGA_hsa-mir-21	0.108224	-0.200327	0.377799	0.59594	NaN	Low	0.115726	0.100723
45_CGAATGTTGCTCGGTGAACCCCT_hsa-mir-409	3.1908	-0.199784	0.684167	0.770278	NaN	Low	3.41138	2.97022
hsa-miR-487b-3p	0.244091	-0.199529	0.533932	0.70863	NaN	Low	0.260944	0.227239
14_ATAGTAGACCGTATAGCGTAC_hsa-mir-411	0.244091	-0.199529	0.533932	0.70863	NaN	Low	0.260944	0.227239
55_ATTCCTGGAAATACTGTTCT_hsa-mir-145	0.244091	-0.199529	0.533932	0.70863	NaN	Low	0.260944	0.227239
76_ACCACTGACCGTTGACTGT_hsa-mir-181a-2	2.27914	-0.194675	0.779127	0.802694	NaN	Low	2.43268	2.12561
16_AAACCGTTACCATTACTGAGTTTAG_hsa-mir-451a	0.813151	-0.191244	0.718278	0.790044	NaN	Low	0.866967	0.759334
hsa-miR-301b-3p	0.284356	-0.19114	0.638398	0.764631	NaN	Low	0.303166	0.265547
10_CAAAGTGCTGTTCGTGCAGGTA_hsa-mir-93	7.51752	-0.188966	0.632704	0.765197	NaN	Low	8.00914	7.02589
44_TACTAGACTGAAGCT_hsa-mir-151a	3.7934	-0.187941	0.416944	0.652163	NaN	Low	4.04014	3.54667
57_TCCGTCTCAGTTACTTTATAGCC_hsa-mir-340	0.415648	-0.187672	0.669027	0.779083	NaN	Low	0.442645	0.388652
35_AACATTCATTGTTGTCGGTGGGTT_hsa-mir-181d	2.02166	-0.18545	0.792297	0.814933	NaN	Low	2.15142	1.8919
18_CTGACTCCTAGTCCAGGGCTC_hsa-mir-345	3.46748	-0.18445	0.375834	0.623586	NaN	Low	3.68883	3.24612
5_CCCTGGGGTTCTGAGGACATGT_hsa-mir-6852	3.46748	-0.18445	0.375834	0.623586	NaN	Low	3.68883	3.24612
51_CATTGCACTTGTTTCGGTCTGA_hsa-mir-25	3.46748	-0.18445	0.375834	0.623586	NaN	Low	3.68883	3.24612
16_AACGGAATCCCAAAAGCAGCTGT_hsa-mir-191	2.47085	-0.183882	0.73553	0.802588	NaN	Low	2.6281	2.3136
38_AACATTCAACGCTGTCGGTGAGTTT_hsa-mir-181a-2	0.709896	-0.183522	0.765576	0.810549	NaN	Low	0.754987	0.664805
13_AAGGAGCTCACAGTCTATTG_hsa-mir-28	1.68026	-0.183437	0.789793	0.816337	NaN	Low	1.78694	1.57358
50_TCTCTCGGCTCCTCGCGGCTCGA_hsa-mir-3615	0.792603	-0.182599	0.788084	0.816771	NaN	Low	0.842695	0.74251
19_TAGCAGCACATCATGGT_hsa-mir-15b	1.3252	-0.179344	0.763178	0.814212	NaN	Low	1.40747	1.24294
50_CGTCAACACTTGCTGGTTT_hsa-mir-505	0.263069	-0.176084	0.535192	0.742147	NaN	Low	0.279104	0.247035
79_ACTCGGCGTGGCGTCGGTC_hsa-mir-1307	0.263069	-0.176084	0.535192	0.742147	NaN	Low	0.279104	0.247035
61_CTATACGACCTGCTGCCTT_hsa-let-7d	0.723664	-0.174817	0.70214	0.803378	NaN	Low	0.767455	0.679873
16_TCCCTGAGACCCTAACTTGT_hsa-mir-125b-2	0.895583	-0.173849	0.765173	0.820267	NaN	Low	0.949478	0.841688
48_TCAACAGACATTAATTGGGCGC_hsa-mir-421	0.985853	-0.166745	0.771526	0.828891	NaN	Low	1.04276	0.928944
hsa-miR-140-3p	0.254925	-0.166449	0.537324	0.756732	NaN	Low	0.269614	0.240235
hsa-miR-574-3p	0.618426	-0.166331	0.701218	0.812499	NaN	Low	0.654037	0.582816
58_TAACACTGTCTGG_hsa-mir-141	0.454732	-0.165	0.721732	0.819167	NaN	Low	0.480708	0.428757
46_CACCCGGCTGTGTGCACATGT_hsa-mir-941-2	0.156528	-0.164198	0.476911	0.730624	NaN	Low	0.165426	0.14763
52_ACTGCCCCAGGTGCTGCTG_hsa-mir-324	0.156528	-0.164198	0.476911	0.730624	NaN	Low	0.165426	0.14763
53_TAGCACCATTTGAAATCGGTAA_hsa-mir-29c	0.156528	-0.164198	0.476911	0.730624	NaN	Low	0.165426	0.14763
57_ATCACATTGCCAGGGATTACCAC_hsa-mir-23b	0.156528	-0.164198	0.476911	0.730624	NaN	Low	0.165426	0.14763
64_AGCTACATTGTCTGCTGGGTTTCA_hsa-mir-221	0.156528	-0.164198	0.476911	0.730624	NaN	Low	0.165426	0.14763
69_ACAGTAGTCTGCACATTGGTTAT_hsa-mir-199a-2	0.156528	-0.164198	0.476911	0.730624	NaN	Low	0.165426	0.14763
44_TCCCCCAGGTGTGATTCTGATT_hsa-mir-361	1.00219	-0.163928	0.775343	0.832554	NaN	Low	1.05906	0.945309
52_CGTACCGTGAGTAATAATGAA_hsa-mir-126	0.718612	-0.161418	0.628011	0.797155	NaN	Low	0.758772	0.678452
10_TGCGGGGCTAGGGCT_hsa-mir-744	1.00353	-0.159078	0.791805	0.840773	NaN	Low	1.0588	0.948255
25_CCCAGTGTTTAGACTATCTGT_hsa-mir-199b	0.588071	-0.156082	0.617753	0.80053	NaN	Low	0.619851	0.556291
47_TATTGCACTTGTCCCGGCCTGTAGT_hsa-mir-92a-1	0.546272	-0.156055	0.751021	0.835392	NaN	Low	0.575788	0.516756
21_TACCCTGTAGATCCGAA_hsa-mir-10a	1.62254	-0.154183	0.784917	0.844272	NaN	Low	1.70916	1.53592
51_CCGCACTGTGGGTACTTGCT_hsa-mir-106b	25.1224	-0.152208	0.454745	0.737843	0.818924	OK	26.4464	23.7984
45_GCCCTGTGGACTCAGTTCTGGT_hsa-mir-146b	0.531975	-0.143599	0.749158	0.847993	NaN	Low	0.558428	0.505522
22_TTTGGCAATGGTAGAACTCACACTG_hsa-mir-182	1.68352	-0.139717	0.788411	0.85934	NaN	Low	1.76498	1.60207
56_TAATACTGCCTGGTAATGATGAC_hsa-mir-200b	0.359306	-0.139541	0.570917	0.806909	NaN	Low	0.376669	0.341943
60_TGAGATGAAGCACTGTAGC_hsa-mir-143	2.62613	-0.139	0.754523	0.853839	NaN	Low	2.75254	2.49972
12_TACCCAGTCTCCGGTGCAG_hsa-mir-3130-1	0.14849	-0.134722	0.466744	0.772856	NaN	Low	0.155418	0.141561
16_TGTAAACATCCTCGACTGGAAGA_hsa-mir-30e	0.14849	-0.134722	0.466744	0.772856	NaN	Low	0.155418	0.141561
4_TGAGGTAGTAGTTTGTGCTGTTT_hsa-let-7g	0.14849	-0.134722	0.466744	0.772856	NaN	Low	0.155418	0.141561
49_AGGGGCTGGCTTTCCTCTGGT_hsa-mir-185	0.14849	-0.134722	0.466744	0.772856	NaN	Low	0.155418	0.141561
27_ACCCTGTAGAACCGAATTTGTGT_hsa-mir-10b	4.55989	-0.134056	0.694561	0.846953	NaN	Low	4.77159	4.34819
35_AACATTCATTGCTGTCGGTG_hsa-mir-181b-1	2.50854	-0.133132	0.763016	0.861487	NaN	Low	2.62421	2.39288
44_CAGTGCAATGATATTGTCAAAG_hsa-mir-301b	0.337244	-0.132056	0.566171	0.815571	NaN	Low	0.352668	0.32182
7_TAGCTTATCAGACTGATGT_hsa-mir-21	6.18981	-0.130277	0.677601	0.847537	NaN	Low	6.46909	5.91053
20_TGAGAACTGAATTCCATGGGT_hsa-mir-146a	5.32541	-0.129651	0.654763	0.843036	NaN	Low	5.56454	5.08628
50_TTCACAGTGGCTAAGTTCC_hsa-mir-27a	19.5906	-0.125607	0.477439	0.792485	0.857581	OK	20.4429	18.7384
47_CTGGCCCTCTCTGCCCTTCCGTTT_hsa-mir-328	0.55431	-0.125359	0.695683	0.856999	NaN	Low	0.578378	0.530243
12_CTCCGTTTGCCTGTTTCGCTGA_hsa-mir-1468	0.464058	-0.123629	0.72117	0.863887	NaN	Low	0.483929	0.444187
14_ATGACACGATCACTCCCGTTG_hsa-mir-425	0.464058	-0.123629	0.72117	0.863887	NaN	Low	0.483929	0.444187
23_CTGACCTATGAATTGACAGC_hsa-mir-192	63.1872	-0.121483	0.52381	0.816598	0.880531	OK	65.846	60.5284
52_AGCTCGGTCTGAGGCCCCTCAG_hsa-mir-423	6.6911	-0.121152	0.581563	0.834978	NaN	Low	6.97188	6.41032
hsa-miR-27b-5p	0.0581314	-0.117816	0.296367	0.690974	NaN	Low	0.0605037	0.0557591
hsa-miR-9-5p	0.0581314	-0.117816	0.296367	0.690974	NaN	Low	0.0605037	0.0557591
hsa-miR-377-3p	0.0581314	-0.117816	0.296367	0.690974	NaN	Low	0.0605037	0.0557591
hsa-miR-181d-5p	0.0581314	-0.117816	0.296367	0.690974	NaN	Low	0.0605037	0.0557591
hsa-miR-499a-5p	0.0581314	-0.117816	0.296367	0.690974	NaN	Low	0.0605037	0.0557591
hsa-miR-1180-3p	0.0581314	-0.117816	0.296367	0.690974	NaN	Low	0.0605037	0.0557591
hsa-miR-1273h-3p	0.0581314	-0.117816	0.296367	0.690974	NaN	Low	0.0605037	0.0557591
12_AACCCGTAGATCCGATCT_hsa-mir-99a	0.0581314	-0.117816	0.296367	0.690974	NaN	Low	0.0605037	0.0557591
12_TGCCTACTGAGCTGAAACACAGT_hsa-mir-24-2	0.0581314	-0.117816	0.296367	0.690974	NaN	Low	0.0605037	0.0557591
13_CAAAGTGCTTACAGTGCAGGTAGA_hsa-mir-17	0.0581314	-0.117816	0.296367	0.690974	NaN	Low	0.0605037	0.0557591
13_GACCCTGGTCTGCACTCTAT_hsa-mir-504	0.0581314	-0.117816	0.296367	0.690974	NaN	Low	0.0605037	0.0557591
13_TAGCAGCACGTAAAT_hsa-mir-16-1	0.0581314	-0.117816	0.296367	0.690974	NaN	Low	0.0605037	0.0557591
14_TCAATAAATGTCTGTTGAAT_hsa-mir-95	0.0581314	-0.117816	0.296367	0.690974	NaN	Low	0.0605037	0.0557591
14_TCCCTGAGACCCTAACTTGTGAA_hsa-mir-125b-1	0.0581314	-0.117816	0.296367	0.690974	NaN	Low	0.0605037	0.0557591
14_TGATATGTTTGATATATTAGG_hsa-mir-190a	0.0581314	-0.117816	0.296367	0.690974	NaN	Low	0.0605037	0.0557591
15_AACATTCAAAGCTGTCGGTGG_hsa-mir-181b-2	0.0581314	-0.117816	0.296367	0.690974	NaN	Low	0.0605037	0.0557591
16_TCCCTGAGACCCTAACTTGTGAA_hsa-mir-125b-2	0.0581314	-0.117816	0.296367	0.690974	NaN	Low	0.0605037	0.0557591
16_TGTAAACATCCTACACTCAGC_hsa-mir-30b	0.0581314	-0.117816	0.296367	0.690974	NaN	Low	0.0605037	0.0557591
17_AGAGAAAGGCAGTTCCTG_hsa-mir-185	0.0581314	-0.117816	0.296367	0.690974	NaN	Low	0.0605037	0.0557591
17_GTAAACATCCTTGACTGGAAGCTGT_hsa-mir-30e	0.0581314	-0.117816	0.296367	0.690974	NaN	Low	0.0605037	0.0557591
23_ACCCTATCAATATTGTCTCTGT_hsa-mir-454	0.0581314	-0.117816	0.296367	0.690974	NaN	Low	0.0605037	0.0557591
24_TAGGTAGTTTCATGTTGTTGGGA_hsa-mir-196a-2	0.0581314	-0.117816	0.296367	0.690974	NaN	Low	0.0605037	0.0557591
24_TCTAGGTATGGTCCCAGGGAT_hsa-mir-331	0.0581314	-0.117816	0.296367	0.690974	NaN	Low	0.0605037	0.0557591
26_TACCCTGTAGAACCG_hsa-mir-10b	0.0581314	-0.117816	0.296367	0.690974	NaN	Low	0.0605037	0.0557591
29_CCTGTAGAACCGAATTTGT_hsa-mir-10b	0.0581314	-0.117816	0.296367	0.690974	NaN	Low	0.0605037	0.0557591
38_AAAAGCTGGGTTGAGA_hsa-mir-320b-1	0.0581314	-0.117816	0.296367	0.690974	NaN	Low	0.0605037	0.0557591
40_AAGCTGGGTTGAGAGGGC_hsa-mir-320b-1	0.0581314	-0.117816	0.296367	0.690974	NaN	Low	0.0605037	0.0557591
40_TCGACCGGACCTCGA_hsa-mir-1307	0.0581314	-0.117816	0.296367	0.690974	NaN	Low	0.0605037	0.0557591
44_ATCACATTGCCAGGGATTTCCAAT_hsa-mir-23a	0.0581314	-0.117816	0.296367	0.690974	NaN	Low	0.0605037	0.0557591
46_AACACCAGTCGATGGGCTGTCT_hsa-mir-21	0.0581314	-0.117816	0.296367	0.690974	NaN	Low	0.0605037	0.0557591
46_TACAGTACTGTGATAACTGT_hsa-mir-101-1	0.0581314	-0.117816	0.296367	0.690974	NaN	Low	0.0605037	0.0557591
48_CAGGGGCTGGCTTTCCTCTGG_hsa-mir-185	0.0581314	-0.117816	0.296367	0.690974	NaN	Low	0.0605037	0.0557591
5_AAAGTTCTGAGACACTCCG_hsa-mir-148a	0.0581314	-0.117816	0.296367	0.690974	NaN	Low	0.0605037	0.0557591
5_TCCGAGTCACGGCACCA_hsa-mir-4454	0.0581314	-0.117816	0.296367	0.690974	NaN	Low	0.0605037	0.0557591
5_TGAGGTAGTAGGTTGTGTGGTTAT_hsa-let-7b	0.0581314	-0.117816	0.296367	0.690974	NaN	Low	0.0605037	0.0557591
5_TTAGCCAATTGTCCATCTT_hsa-mir-4662a	0.0581314	-0.117816	0.296367	0.690974	NaN	Low	0.0605037	0.0557591
50_GTTTTTCATTATTGCTCCTGACC_hsa-mir-335	0.0581314	-0.117816	0.296367	0.690974	NaN	Low	0.0605037	0.0557591
50_TCTCTCGGCTCCTCGCGGCTCGCT_hsa-mir-3615	0.0581314	-0.117816	0.296367	0.690974	NaN	Low	0.0605037	0.0557591
50_TCTGGGCAACAAAGTGAGA_hsa-mir-1285-1	0.0581314	-0.117816	0.296367	0.690974	NaN	Low	0.0605037	0.0557591
51_AAGCTCGGTCTGAGGCCCCTCA_hsa-mir-423	0.0581314	-0.117816	0.296367	0.690974	NaN	Low	0.0605037	0.0557591
51_CCGCACTGTGGGTACTTGCTGT_hsa-mir-106b	0.0581314	-0.117816	0.296367	0.690974	NaN	Low	0.0605037	0.0557591
51_GTCAACACTTGCTGGTTTC_hsa-mir-505	0.0581314	-0.117816	0.296367	0.690974	NaN	Low	0.0605037	0.0557591
6_TGAGGTAGTAGATTGTAT_hsa-let-7f-1	0.0581314	-0.117816	0.296367	0.690974	NaN	Low	0.0605037	0.0557591
60_TATTGCACTCGTCCCGGCCTCAT_hsa-mir-92b	0.0581314	-0.117816	0.296367	0.690974	NaN	Low	0.0605037	0.0557591
60_TATTGCACTCGTCCCGGCCTCCT_hsa-mir-92b	0.0581314	-0.117816	0.296367	0.690974	NaN	Low	0.0605037	0.0557591
60_TCAGAACAAATGCCGGTTCCC_hsa-mir-589	0.0581314	-0.117816	0.296367	0.690974	NaN	Low	0.0605037	0.0557591
60_TCTCACACAGAAATCGCACCCGTT_hsa-mir-342	0.0581314	-0.117816	0.296367	0.690974	NaN	Low	0.0605037	0.0557591
62_TCAGTGCATCACAGAACTTTGTAA_hsa-mir-148b	0.0581314	-0.117816	0.296367	0.690974	NaN	Low	0.0605037	0.0557591
63_CCACAGGGTAGAAC_hsa-mir-140	0.0581314	-0.117816	0.296367	0.690974	NaN	Low	0.0605037	0.0557591
63_TAGTGCAATATTGCTTATAGGGTTT_hsa-mir-454	0.0581314	-0.117816	0.296367	0.690974	NaN	Low	0.0605037	0.0557591
66_TGAATTACCGAAGGGCCATAA_hsa-mir-183	0.0581314	-0.117816	0.296367	0.690974	NaN	Low	0.0605037	0.0557591
68_AGCTACATCTGGCTACTGGGTCTT_hsa-mir-222	0.0581314	-0.117816	0.296367	0.690974	NaN	Low	0.0605037	0.0557591
7_TAAAGTGCTTATAGTGCAGGTA_hsa-mir-20a	0.0581314	-0.117816	0.296367	0.690974	NaN	Low	0.0605037	0.0557591
7_TAAAGTGCTTATAGTGCAGGTAT_hsa-mir-20a	0.0581314	-0.117816	0.296367	0.690974	NaN	Low	0.0605037	0.0557591
7_TGAGGTAGGAGGTTGTA_hsa-let-7e	0.0581314	-0.117816	0.296367	0.690974	NaN	Low	0.0605037	0.0557591
7_TGAGGTAGGAGGTTGTATAGTTAA_hsa-let-7e	0.0581314	-0.117816	0.296367	0.690974	NaN	Low	0.0605037	0.0557591
7_TGAGGTAGGAGGTTGTATT_hsa-let-7e	0.0581314	-0.117816	0.296367	0.690974	NaN	Low	0.0605037	0.0557591
70_CTGCAGACTCGACCTCCCAGGCT_hsa-mir-1273h	0.0581314	-0.117816	0.296367	0.690974	NaN	Low	0.0605037	0.0557591
71_AAAAGCTGGGTTGAGAGGAAA_hsa-mir-320b-2	0.0581314	-0.117816	0.296367	0.690974	NaN	Low	0.0605037	0.0557591
79_ACTCGGCGTGGCGTCGGTCGTGG_hsa-mir-1307	0.0581314	-0.117816	0.296367	0.690974	NaN	Low	0.0605037	0.0557591
9_TTCAAGTAATCCAGGATAGGCTGT_hsa-mir-26a-1	0.0581314	-0.117816	0.296367	0.690974	NaN	Low	0.0605037	0.0557591
13_CCCATAAAGTAGAAAGC_hsa-mir-142	6.03931	-0.116958	0.712554	0.869621	NaN	Low	6.28398	5.79465
13_TTCAAGTAATCCAGGATAGGCTGA_hsa-mir-26a-2	0.502923	-0.11297	0.676691	0.867414	NaN	Low	0.522603	0.483242
13_AATGACACGATCACTCCCG_hsa-mir-425	0.18596	-0.112014	0.497162	0.82174	NaN	Low	0.193175	0.178744
41_TAGCACCATCTGAAATCGGTTAG_hsa-mir-29a	0.18596	-0.112014	0.497162	0.82174	NaN	Low	0.193175	0.178744
60_TATTGCACTCGTCCCGGCCTGA_hsa-mir-92b	1.13823	-0.109815	0.776543	0.887542	NaN	Low	1.18153	1.09493
68_GTCAGTTTGTCAAATACCCCT_hsa-mir-223	0.574416	-0.107992	0.697394	0.876939	NaN	Low	0.595905	0.552927
60_TATTGCACTCGTCCCGGCCA_hsa-mir-92b	2.00084	-0.107193	0.792138	0.892358	NaN	Low	2.07513	1.92654
19_CATGCCTTGAGTGTAGGAC_hsa-mir-532	0.689102	-0.106153	0.694373	0.878496	NaN	Low	0.714442	0.663761
hsa-miR-548e-5p	0.317252	-0.106035	0.557743	0.849219	NaN	Low	0.328905	0.305598
41_TAGCACCATCTGAAATCGGAAA_hsa-mir-29a	0.992949	-0.105654	0.790339	0.893654	NaN	Low	1.02929	0.956607
14_TGGAGTGTGACAATGGTGTTT_hsa-mir-122	1.21241	-0.104197	0.731075	0.886665	NaN	Low	1.25617	1.16865
62_TCAGTGCATCACAGAACTTTGTTTT_hsa-mir-148b	1.91161	-0.103363	0.743268	0.889398	NaN	Low	1.98006	1.84316
14_CATTATTACTTTTGGTACG_hsa-mir-126	48.8802	-0.103027	0.381492	0.787112	0.85482	OK	50.6248	47.1356
51_ACCAATATTACTGTGCTGCT_hsa-mir-16-2	18.6763	-0.102822	0.486376	0.832571	0.883417	OK	19.3415	18.011
55_ACAAGTCAGGCTCTTGGGACCT_hsa-mir-125b-2	0.608599	-0.100357	0.748852	0.893391	NaN	Low	0.629758	0.587439
10_ATATAATACAACCTGCTAAG_hsa-mir-374b	0.29519	-0.0983522	0.551692	0.858508	NaN	Low	0.305248	0.285132
42_CAGGGCTGGCAGTGACATGGGA_hsa-mir-4446	0.29519	-0.0983522	0.551692	0.858508	NaN	Low	0.305248	0.285132
52_ACAGGTGAGGTTCTTGGGAGC_hsa-mir-125a	0.29519	-0.0983522	0.551692	0.858508	NaN	Low	0.305248	0.285132
3_TTAATGCTAATCGTGATAGGGGTT_hsa-mir-155	0.558339	-0.0914773	0.746979	0.902532	NaN	Low	0.576034	0.540643
68_GTCAGTTTGTCAAATACCCCA_hsa-mir-223	0.875089	-0.0905698	0.790042	0.908731	NaN	Low	0.902548	0.84763
47_AAAAGCTGGGTTGAGAGGGCGAATT_hsa-mir-320a	0.566264	-0.0893918	0.6172	0.884842	NaN	Low	0.583802	0.548727
hsa-miR-584-5p	0.337357	-0.086924	0.563364	0.877377	NaN	Low	0.347517	0.327197
19_CATGCCTTGAGTGTAGGACCGTA_hsa-mir-532	1.1608	-0.0860909	0.769259	0.910892	NaN	Low	1.19543	1.12618
50_ACTGCAGTGAAGGCACTTGTA_hsa-mir-17	0.945902	-0.0842281	0.715625	0.906306	NaN	Low	0.973507	0.918298
15_TTATAAAGCAATGAGAC_hsa-mir-340	0.313788	-0.0832417	0.558462	0.88151	NaN	Low	0.322838	0.304738
48_TCAACAGACATTAATTGGGCGT_hsa-mir-421	0.313788	-0.0832417	0.558462	0.88151	NaN	Low	0.322838	0.304738
hsa-miR-17-5p	2.32046	-0.0826066	0.751665	0.91249	NaN	Low	2.38688	2.25405
59_TCGAGGAGCTCACAGT_hsa-mir-151b	0.607417	-0.0821848	0.730035	0.910366	NaN	Low	0.624714	0.590121
hsa-miR-205-5p	0.177921	-0.0819017	0.488871	0.866951	NaN	Low	0.18297	0.172872
hsa-miR-200a-3p	0.177921	-0.0819017	0.488871	0.866951	NaN	Low	0.18297	0.172872
10_ACTGGACTTGGAGTCAGA_hsa-mir-378c	0.177921	-0.0819017	0.488871	0.866951	NaN	Low	0.18297	0.172872
12_AACCCGTAGATCCGAACT_hsa-mir-100	0.177921	-0.0819017	0.488871	0.866951	NaN	Low	0.18297	0.172872
24_AAGTTCTGTTATACACTCAGGCT_hsa-mir-148b	0.177921	-0.0819017	0.488871	0.866951	NaN	Low	0.18297	0.172872
38_AAAAGCTGGGTTGAGAGGGAAA_hsa-mir-320b-1	0.177921	-0.0819017	0.488871	0.866951	NaN	Low	0.18297	0.172872
49_AAAAGCTGGGTTGAGAGGGAAA_hsa-mir-320c-1	0.177921	-0.0819017	0.488871	0.866951	NaN	Low	0.18297	0.172872
51_TCACAGTGAACCGGTCT_hsa-mir-128-2	0.177921	-0.0819017	0.488871	0.866951	NaN	Low	0.18297	0.172872
55_ACAAGTCAGGCTCTTGGGACCTTT_hsa-mir-125b-2	0.177921	-0.0819017	0.488871	0.866951	NaN	Low	0.18297	0.172872
7_AGGCAAGATGCTGGCATAG_hsa-mir-31	0.177921	-0.0819017	0.488871	0.866951	NaN	Low	0.18297	0.172872
71_AAAAGCTGGGTTGAGAGGGAAA_hsa-mir-320b-2	0.177921	-0.0819017	0.488871	0.866951	NaN	Low	0.18297	0.172872
65_TGAAATGTTTAGGACCACTAGA_hsa-mir-203a	0.33623	-0.0815531	0.558041	0.883809	NaN	Low	0.34573	0.326729
hsa-miR-6741-3p	0.196793	-0.0808337	0.503067	0.872344	NaN	Low	0.202305	0.191282
7_TCAGGCTCAGTCCCCTCCCGAGA_hsa-mir-484	0.196793	-0.0808337	0.503067	0.872344	NaN	Low	0.202305	0.191282
46_GAATGTTGCTCGGTGAACCCCTTT_hsa-mir-409	0.845657	-0.0806276	0.770627	0.916673	NaN	Low	0.869282	0.822033
hsa-miR-671-3p	1.2144	-0.079043	0.765712	0.917782	NaN	Low	1.24766	1.18114
53_CACTAGATTGTGAGCTCCTGG_hsa-mir-28	7.96401	-0.077877	0.607115	0.897932	NaN	Low	8.17891	7.74911
13_CCCATAAAGTAGAAAGCACTA_hsa-mir-142	27.3221	-0.0759861	0.57575	0.895002	0.933589	OK	28.0414	26.6027
52_AGCTCGGTCTGAGGCCC_hsa-mir-423	2.79759	-0.0752599	0.754215	0.920514	NaN	Low	2.87054	2.72463
62_ACCACAGGGTAGAACCACGGACA_hsa-mir-140	0.857724	-0.0751245	0.789605	0.924202	NaN	Low	0.880051	0.835398
hsa-miR-23b-3p	0.587311	-0.0696973	0.67957	0.918311	NaN	Low	0.601495	0.573128
80_CTCGGCGTGGCGTCGGTCGTGG_hsa-mir-1307	0.226225	-0.0696521	0.612429	0.909451	NaN	Low	0.231685	0.220765
hsa-miR-140-5p	0.576372	-0.0685716	0.614054	0.911085	NaN	Low	0.590067	0.562677
51_TTTTTCATTATTGCTCCTGAC_hsa-mir-335	0.576372	-0.0685716	0.614054	0.911085	NaN	Low	0.590067	0.562677
56_TCGGATCCGTCTGAGCTTGG_hsa-mir-127	2.44115	-0.0645161	0.788929	0.934824	NaN	Low	2.49572	2.38657
13_TAGCAGCACATAATG_hsa-mir-15a	0.460595	-0.0613482	0.671149	0.927169	NaN	Low	0.470386	0.450803
35_AACATTCATTGCTGTCGGT_hsa-mir-181b-1	0.980449	-0.0534815	0.791223	0.946109	NaN	Low	0.99862	0.962278
14_AGTTCTTCAGTGGCAAGCTTT_hsa-mir-22	0.0983967	-0.0527259	0.410601	0.897823	NaN	Low	0.100194	0.0965988
15_AACATTCATTGCTGTCGGTAA_hsa-mir-181b-2	0.0983967	-0.0527259	0.410601	0.897823	NaN	Low	0.100194	0.0965988
22_TTTGGCAATGGTAGAACTCACACTGA_hsa-mir-182	0.0983967	-0.0527259	0.410601	0.897823	NaN	Low	0.100194	0.0965988
26_TATGGCACTGGTAGA_hsa-mir-183	0.0983967	-0.0527259	0.410601	0.897823	NaN	Low	0.100194	0.0965988
27_TGACCTATGAATTGACAGCCAT_hsa-mir-215	0.0983967	-0.0527259	0.410601	0.897823	NaN	Low	0.100194	0.0965988
53_TGTGCAAATCCATGCAAAAC_hsa-mir-19b-1	0.0983967	-0.0527259	0.410601	0.897823	NaN	Low	0.100194	0.0965988
64_ACAGTAGTCTGCACATTGGTTATT_hsa-mir-199b	0.0983967	-0.0527259	0.410601	0.897823	NaN	Low	0.100194	0.0965988
79_ACTCGGCGTGGCGTCGGTCGT_hsa-mir-1307	0.0983967	-0.0527259	0.410601	0.897823	NaN	Low	0.100194	0.0965988
8_TGAGAACTGAATTCCA_hsa-mir-146b	0.0983967	-0.0527259	0.410601	0.897823	NaN	Low	0.100194	0.0965988
45_CGGGGCAGCTCAGTACAGGA_hsa-mir-486-1	2.79568	-0.0506196	0.680584	0.940711	NaN	Low	2.84472	2.74664
53_TAGCACCATTTGAAATCGGTTAT_hsa-mir-29c	1.12207	-0.0473848	0.648008	0.941708	NaN	Low	1.14049	1.10364
27_ATGGCACTGGTAGAATTCACT_hsa-mir-183	1.80548	-0.0453854	0.790512	0.954216	NaN	Low	1.83388	1.77708
hsa-miR-27a-3p	6.8216	-0.043774	0.603688	0.942195	NaN	Low	6.92508	6.71812
49_ACTGCTGAGCTAGCACTTCCCGA_hsa-mir-93	1.51259	-0.0433162	0.780539	0.955744	NaN	Low	1.5353	1.48988
16_AAACCGTTACCATTACTGAGTTTAGT_hsa-mir-451a	4.52308	-0.0410151	0.775726	0.957833	NaN	Low	4.58737	4.45879
56_CTATACAATCTACTGTCTTT_hsa-let-7a-1	0.966421	-0.040186	0.750363	0.957289	NaN	Low	0.97988	0.952962
52_AGCTCGGTCTGAGGCCCC_hsa-mir-423	9.59531	-0.0392349	0.679985	0.953988	NaN	Low	9.72578	9.46484
57_ATCACATTGCCAGGG_hsa-mir-23b	1.24694	-0.0341498	0.777074	0.964947	NaN	Low	1.2617	1.23218
67_TGTCAGTTTGTCAAATACCCCATT_hsa-mir-223	0.538346	-0.0307304	0.678484	0.963874	NaN	Low	0.54408	0.532613
31_AAAAGTACTTGCGGATTTT_hsa-mir-548k	1.11168	-0.0306202	0.65321	0.962612	NaN	Low	1.12347	1.09988
54_CAGTGCAATGTTAAAAGGGC_hsa-mir-130a	59.3736	-0.0288854	0.330696	0.930396	0.955627	OK	59.968	58.7792
46_CTAGACTGAAGCTCCTTGAG_hsa-mir-151a	7.47373	-0.0288574	0.545739	0.957829	NaN	Low	7.54847	7.39899
46_AAACATTCGCGGTGCACTTCT_hsa-mir-543	0.3436	-0.0271389	0.65076	0.966735	NaN	Low	0.346831	0.340368
65_CTGTGCGTGTGACAGCGGC_hsa-mir-210	1.73695	-0.0261772	0.7775	0.973142	NaN	Low	1.75271	1.72119
26_ATGACCTATGAATTGACAGA_hsa-mir-215	8.67268	-0.0259728	0.769631	0.973079	NaN	Low	8.75074	8.59461
5_TGAGGTAGTAGGTTGTGTGGTTT_hsa-let-7b	0.417775	-0.0258568	0.585337	0.964765	NaN	Low	0.421519	0.414031
hsa-miR-192-5p	173.837	-0.0238105	0.531649	NaN	NaN	Outlier	175.272	172.403
14_TCCCTGAGACCCTTTAACCTGA_hsa-mir-125a	0.25912	-0.0236045	0.532655	0.964653	NaN	Low	0.26124	0.257001
49_TGAGCGCCTCGACGACAGAGA_hsa-mir-339	0.25912	-0.0236045	0.532655	0.964653	NaN	Low	0.26124	0.257001
51_CCGCACTGTGGGTACTTGCTGCA_hsa-mir-106b	0.25912	-0.0236045	0.532655	0.964653	NaN	Low	0.26124	0.257001
57_ATCACATTGCCAGGGATTAC_hsa-mir-23b	0.25912	-0.0236045	0.532655	0.964653	NaN	Low	0.26124	0.257001
71_AAAAGCTGGGTTGAGAGGGCGAAT_hsa-mir-320b-2	0.25912	-0.0236045	0.532655	0.964653	NaN	Low	0.26124	0.257001
60_TGAGATGAAGCACTGTAGCT_hsa-mir-143	131.038	-0.0234286	0.424032	0.955938	0.971977	OK	132.102	129.974
44_CAACCAGGATGTTGGC_control2_vs_test2-novelMiR-829:control2_6_novelMiR_1+test2_6_novelMiR_3	2.33972	-0.0232199	0.791382	0.976593	NaN	Low	2.35855	2.32089
60_TATTGCACTCGTCCCGGCCTA_hsa-mir-92b	2.01072	-0.0231818	0.789657	0.97658	NaN	Low	2.02687	1.99457
4_TGAGGTAGTAGTTTGTACAG_hsa-let-7g	2.09662	-0.0219396	0.767621	0.977199	NaN	Low	2.11256	2.08067
5_CCCAGTGTTCAGACT_hsa-mir-199a-1	0.436373	-0.0176425	0.681311	0.979341	NaN	Low	0.439041	0.433705
65_CCTCCGTGTTACCTGTCCTC_hsa-mir-3605	0.237059	-0.0159215	0.524757	0.975795	NaN	Low	0.238367	0.23575
9_CCGGTCCCAGGAGAACCTGCAG_hsa-mir-4746	0.237059	-0.0159215	0.524757	0.975795	NaN	Low	0.238367	0.23575
49_TCTGTGAGACCAAAGAACT_hsa-mir-4677	0.909096	-0.0154446	0.77217	0.984042	NaN	Low	0.913962	0.90423
11_TTCAAGTAATTCAGGAT_hsa-mir-26b	10.8526	-0.014042	0.560468	0.980012	0.987207	OK	10.9054	10.7997
19_TAGCAGCACATCATG_hsa-mir-15b	1.57178	-0.0134207	0.791281	0.986468	NaN	Low	1.57909	1.56447
65_ACCATCGACCGTTGAGTGGACT_hsa-mir-181c	0.556437	-0.00950006	0.691319	0.989036	NaN	Low	0.558269	0.554605
54_AGTGTTTCCTACTTTATGGATG_hsa-mir-142	8.9666	-0.00798069	0.623632	0.98979	NaN	Low	8.9914	8.9418
25_TCTGGGCACAGGCGGATGGACA_hsa-mir-5189	0.279226	-0.00507566	0.540376	0.992506	NaN	Low	0.279717	0.278735
50_CCACTGCCCCAGGTGCTGCTG_hsa-mir-324	0.279226	-0.00507566	0.540376	0.992506	NaN	Low	0.279717	0.278735
20_TGAGAACTGAATTCCATGGGTTGT_hsa-mir-146a	1.352	-0.00403948	0.784003	0.995889	NaN	Low	1.35389	1.35011
hsa-miR-431-3p	0.127828	-0.00403314	0.445193	0.992772	NaN	Low	0.128007	0.12765
13_AATGACACGATCACT_hsa-mir-425	0.127828	-0.00403314	0.445193	0.992772	NaN	Low	0.128007	0.12765
15_ATTCTAATTTCTCCACGTCT_hsa-mir-576	0.127828	-0.00403314	0.445193	0.992772	NaN	Low	0.128007	0.12765
18_GTGTGACAATGGTGTTT_hsa-mir-122	0.127828	-0.00403314	0.445193	0.992772	NaN	Low	0.128007	0.12765
56_CTATACAATCTACTGTCT_hsa-let-7a-1	0.127828	-0.00403314	0.445193	0.992772	NaN	Low	0.128007	0.12765
59_CTGAGATGAAGCACTGTAG_hsa-mir-143	0.127828	-0.00403314	0.445193	0.992772	NaN	Low	0.128007	0.12765
44_TACTAGACTGAAGCTCCTT_hsa-mir-151a	0.738298	-0.0012665	0.707358	0.998571	NaN	Low	0.738622	0.737974
hsa-miR-3688-3p	0.255657	-0.000895714	0.533954	0.998662	NaN	Low	0.255736	0.255577
43_TGGCTCAGTTCAGCAGGAAC_hsa-mir-24-1	3.74225	0.00105274	0.688056	0.998779	NaN	Low	3.74088	3.74361
64_AGCTACATTGTCTGCTGGGTT_hsa-mir-221	34.633	0.002538	0.374967	0.994599	0.995059	OK	34.6025	34.6634
46_TACAGTACTGTGATAACTGAC_hsa-mir-101-1	1.29447	0.00297355	0.7923	0.997006	NaN	Low	1.29313	1.2958
49_TCACAGTGAACCGGTCTCT_hsa-mir-128-1	24.2403	0.00355353	0.573858	0.995059	0.995059	OK	24.2105	24.2702
46_TACAGTACTGTGATAACTGACC_hsa-mir-101-1	0.934279	0.00565259	0.792173	0.994307	NaN	Low	0.932448	0.936109
10_CAAAGTGCTGTTCGTGCAGGTAGA_hsa-mir-93	0.251082	0.00670544	0.526631	0.989841	NaN	Low	0.250498	0.251665
21_TGGCAGTGTCTTAGCTGGT_hsa-mir-34a	0.251082	0.00670544	0.526631	0.989841	NaN	Low	0.250498	0.251665
45_TACAGTAGTCTGCACATTGG_hsa-mir-199a-1	0.251082	0.00670544	0.526631	0.989841	NaN	Low	0.250498	0.251665
51_TAGCACCATTTGAAATCAGTG_hsa-mir-29b-2	0.251082	0.00670544	0.526631	0.989841	NaN	Low	0.250498	0.251665
4_TGAGGTAGTAGTTTGTAC_hsa-let-7g	0.931883	0.0132919	0.780838	0.986419	NaN	Low	0.927591	0.936176
hsa-miR-221-3p	11.3326	0.0172389	0.71228	0.980691	0.987207	OK	11.2649	11.4003
47_ATCAACAGACATTAATTGGGCG_hsa-mir-421	1.50002	0.0190204	0.78124	0.980576	NaN	Low	1.49013	1.50991
13_AATGACACGATCACTCCCGTTGAG_hsa-mir-425	1.01237	0.0233022	0.719594	0.974167	NaN	Low	1.00419	1.02054
41_TAGCACCATCTGAAATCGGTT_hsa-mir-29a	20.6427	0.0237542	0.468342	0.959549	0.972386	OK	20.4727	20.8126
7_TGAGGTAGTAGATTGTATA_hsa-let-7f-2	1.2631	0.024132	0.774434	0.975141	NaN	Low	1.25253	1.27366
hsa-miR-125b-5p	0.535263	0.0243299	0.737833	0.973695	NaN	Low	0.530749	0.539776
hsa-miR-338-3p	0.138662	0.0243835	0.455752	0.957332	NaN	Low	0.13749	0.139834
47_TATTGCACTTGTCCCGGCCTGTAGA_hsa-mir-92a-1	0.138662	0.0243835	0.455752	0.957332	NaN	Low	0.13749	0.139834
51_TTTTTCATTATTGCTCCTGACT_hsa-mir-335	0.138662	0.0243835	0.455752	0.957332	NaN	Low	0.13749	0.139834
71_AAAAGCTGGGTTGAGAGGGCGAT_hsa-mir-320b-2	0.138662	0.0243835	0.455752	0.957332	NaN	Low	0.13749	0.139834
42_CGGGGCAGCTCAGTACAGGA_hsa-mir-486-2	3.74617	0.0244684	0.734809	0.973436	NaN	Low	3.7144	3.77794
14_AAAGTGCTTACAGTGCAGGTAG_hsa-mir-17	0.271187	0.0252692	0.534734	0.96231	NaN	Low	0.268813	0.273562
46_CTAGACTGAAGCTCCTTGAGGAAT_hsa-mir-151a	1.68353	0.0259707	0.789754	0.973767	NaN	Low	1.66838	1.69868
54_CAGTGCAATGTTAAAAGGGCAC_hsa-mir-130a	0.402463	0.0267512	0.578362	0.963108	NaN	Low	0.398732	0.406195
52_AAAAACTGAGACTACTTTTG_hsa-mir-548e	0.375447	0.0272321	0.656699	0.966923	NaN	Low	0.371903	0.37899
6_TGAGGTAGTAGATTGTATA_hsa-let-7f-1	1.28427	0.0284128	0.779885	0.970938	NaN	Low	1.27162	1.29692
41_TCCAGCATCAGTGATTTTGTT_hsa-mir-338	1.26493	0.0326803	0.653196	0.960097	NaN	Low	1.2506	1.27925
9_TGCAGGAACTTGTGAGTCT_hsa-mir-873	0.675106	0.034762	0.706452	0.960755	NaN	Low	0.666973	0.683239
hsa-miR-20b-5p	0.405152	0.0391359	0.674642	0.953741	NaN	Low	0.399657	0.410647
51_ATGCACCTGGGCAAGGATTCTGA_hsa-mir-500a	0.598717	0.0400614	0.693889	0.95396	NaN	Low	0.590405	0.607029
60_TATTGCACTCGTCCCGGCCTAG_hsa-mir-92b	0.426033	0.040841	0.657717	0.950487	NaN	Low	0.420003	0.432062
26_AACATTCAACCTGTCGGTGG_hsa-mir-181c	0.644219	0.0409398	0.771647	0.957688	NaN	Low	0.635079	0.653359
48_TACAGTACTGTGATAACTGAC_hsa-mir-101-2	0.99637	0.041425	0.792081	0.958291	NaN	Low	0.982067	1.01067
11_TAAAGTGCTGACAGTGCA_hsa-mir-106b	0.495237	0.0419722	0.600355	0.944263	NaN	Low	0.488033	0.50244
18_AGGGGCAGAGAGCGAGACT_hsa-mir-423	0.319491	0.0432917	0.642162	0.946251	NaN	Low	0.314698	0.324284
44_ATCACATTGCCAGGGATTT_hsa-mir-23a	16.8441	0.0444083	0.575413	0.938483	0.960677	OK	16.5848	17.1033
hsa-miR-328-3p	2.06365	0.0447241	0.791781	0.954955	NaN	Low	2.03166	2.09563
hsa-miR-146b-5p	1.62178	0.0449908	0.790984	0.954641	NaN	Low	1.59649	1.64706
5_TGTAAACATCCCCGAC_hsa-mir-30d	11.343	0.047173	0.668002	0.943702	0.962766	OK	11.1576	11.5285
hsa-miR-126-5p	1195.8	0.047374	0.416863	0.90952	0.937362	OK	1176.17	1215.43
26_AACATTCAACCTGTCGGT_hsa-mir-181c	0.695212	0.0486112	0.707813	0.945246	NaN	Low	0.6835	0.706923
60_TTCACAGTGGCTAAGTTCTGCTT_hsa-mir-27b	0.542375	0.0503088	0.602062	0.933406	NaN	Low	0.532919	0.551831
23_AACATTCAACGCTGTCGGTGT_hsa-mir-181a-1	9.57437	0.0523356	0.56993	0.926835	NaN	Low	9.40073	9.74801
10_TAGCTTATCAGACTGATGTT_control2_vs_test2-novelMiR-419:control2_17_novelMiR_4+test2_17_novelMiR_10	13.6157	0.054088	0.432668	0.900515	0.934439	OK	13.3605	13.8709
46_TACAGTACTGTGATAACTGACT_hsa-mir-101-1	11.3338	0.0572689	0.50011	0.908831	0.937362	OK	11.1089	11.5587
67_TGTCAGTTTGTCAAATAC_hsa-mir-223	5.57649	0.0613648	0.659256	0.925838	NaN	Low	5.45791	5.69507
13_AATGACACGATCACTCCCGT_hsa-mir-425	3.91004	0.0619812	0.703115	0.929756	NaN	Low	3.82606	3.99402
46_CACCCGGCTGTGTGCACATGT_hsa-mir-941-4	0.295922	0.0637032	0.643537	0.921147	NaN	Low	0.28939	0.302454
59_TCGAGGAGCTCACAGTCTAGA_hsa-mir-151b	0.295922	0.0637032	0.643537	0.921147	NaN	Low	0.28939	0.302454
30_CCCAGTGTTCAGACTACCTGTTCT_hsa-mir-199a-2	0.456646	0.0645812	0.675974	0.923888	NaN	Low	0.446427	0.466865
hsa-miR-18a-5p	0.269285	0.067901	0.538028	0.899571	NaN	Low	0.262949	0.275621
45_GTACAGTACTGTGATAACTGAAT_hsa-mir-101-1	0.269285	0.067901	0.538028	0.899571	NaN	Low	0.262949	0.275621
62_ACCACAGGGTAGAACC_hsa-mir-140	0.269285	0.067901	0.538028	0.899571	NaN	Low	0.262949	0.275621
hsa-miR-185-5p	0.0402652	0.0694286	0.250136	0.781348	NaN	Low	0.0392966	0.0412339
hsa-miR-195-5p	0.0402652	0.0694286	0.250136	0.781348	NaN	Low	0.0392966	0.0412339
hsa-miR-942-5p	0.0402652	0.0694286	0.250136	0.781348	NaN	Low	0.0392966	0.0412339
hsa-miR-548ah-3p	0.0402652	0.0694286	0.250136	0.781348	NaN	Low	0.0392966	0.0412339
hsa-miR-4772-3p	0.0402652	0.0694286	0.250136	0.781348	NaN	Low	0.0392966	0.0412339
hsa-miR-548at-5p	0.0402652	0.0694286	0.250136	0.781348	NaN	Low	0.0392966	0.0412339
11_TAAAGTGCTGACA_hsa-mir-106b	0.0402652	0.0694286	0.250136	0.781348	NaN	Low	0.0392966	0.0412339
11_TAAAGTGCTGACAG_hsa-mir-106b	0.0402652	0.0694286	0.250136	0.781348	NaN	Low	0.0392966	0.0412339
12_AGGCAGTGTAGTTAGCTGAT_hsa-mir-34c	0.0402652	0.0694286	0.250136	0.781348	NaN	Low	0.0392966	0.0412339
12_TACCCAGTCTCCGGTGCAG_hsa-mir-3130-2	0.0402652	0.0694286	0.250136	0.781348	NaN	Low	0.0392966	0.0412339
13_AACTGTTTGCAGAGGAAACTGAGA_hsa-mir-452	0.0402652	0.0694286	0.250136	0.781348	NaN	Low	0.0392966	0.0412339
13_AACTGTTTGCAGAGGAAACTGT_hsa-mir-452	0.0402652	0.0694286	0.250136	0.781348	NaN	Low	0.0392966	0.0412339
14_CAAAAGCAATCGCGGTTTT_hsa-mir-548e	0.0402652	0.0694286	0.250136	0.781348	NaN	Low	0.0392966	0.0412339
14_TAGCAGCACAGAAATATTG_hsa-mir-195	0.0402652	0.0694286	0.250136	0.781348	NaN	Low	0.0392966	0.0412339
15_AAACTCTACTTGTCCTTCTGA_hsa-mir-618	0.0402652	0.0694286	0.250136	0.781348	NaN	Low	0.0392966	0.0412339
16_TGTAAACATCCTTGACTGT_hsa-mir-30e	0.0402652	0.0694286	0.250136	0.781348	NaN	Low	0.0392966	0.0412339
20_AGGGGGATGGCAGAGCAAAA_hsa-mir-5010	0.0402652	0.0694286	0.250136	0.781348	NaN	Low	0.0392966	0.0412339
21_TACCCTGTAGATCCGAAAA_hsa-mir-10a	0.0402652	0.0694286	0.250136	0.781348	NaN	Low	0.0392966	0.0412339
21_TACCCTGTAGATCCGAATTTGTAA_hsa-mir-10a	0.0402652	0.0694286	0.250136	0.781348	NaN	Low	0.0392966	0.0412339
27_ACCCTGTAGAACCGA_hsa-mir-10b	0.0402652	0.0694286	0.250136	0.781348	NaN	Low	0.0392966	0.0412339
29_AAAAGCTGGGTTGAGAGG_hsa-mir-320d-1	0.0402652	0.0694286	0.250136	0.781348	NaN	Low	0.0392966	0.0412339
30_AAAAGCTGGGTTGAGA_hsa-mir-320c-2	0.0402652	0.0694286	0.250136	0.781348	NaN	Low	0.0392966	0.0412339
35_AACATTCATTGCTGTCGGTAA_hsa-mir-181b-1	0.0402652	0.0694286	0.250136	0.781348	NaN	Low	0.0392966	0.0412339
38_AAAAGCTGGGTTGAGAGG_hsa-mir-320b-1	0.0402652	0.0694286	0.250136	0.781348	NaN	Low	0.0392966	0.0412339
38_AAAAGCTGGGTTGAGAGGGCGT_hsa-mir-320b-1	0.0402652	0.0694286	0.250136	0.781348	NaN	Low	0.0392966	0.0412339
39_AAAGCTGGGTTGAGAGGGAT_hsa-mir-320b-1	0.0402652	0.0694286	0.250136	0.781348	NaN	Low	0.0392966	0.0412339
44_CAAGCTCGTGTCTGTGGGTCT_hsa-mir-99b	0.0402652	0.0694286	0.250136	0.781348	NaN	Low	0.0392966	0.0412339
46_CTTTCAGTCGGATGTT_hsa-mir-30a	0.0402652	0.0694286	0.250136	0.781348	NaN	Low	0.0392966	0.0412339
46_GAATGTTGCTCGGTGAA_hsa-mir-409	0.0402652	0.0694286	0.250136	0.781348	NaN	Low	0.0392966	0.0412339
46_GAGACTGATGAGTTCCCGGGAA_hsa-mir-873	0.0402652	0.0694286	0.250136	0.781348	NaN	Low	0.0392966	0.0412339
47_AAAAGCTGGGTTGAGA_hsa-mir-320a	0.0402652	0.0694286	0.250136	0.781348	NaN	Low	0.0392966	0.0412339
48_TCAACAGACATTAATTGGGC_hsa-mir-421	0.0402652	0.0694286	0.250136	0.781348	NaN	Low	0.0392966	0.0412339
5_CAGGGCAGAGGGCACAGGAAT_hsa-mir-6735	0.0402652	0.0694286	0.250136	0.781348	NaN	Low	0.0392966	0.0412339
5_TAAGGTGCATCTAGTGCAG_hsa-mir-18a	0.0402652	0.0694286	0.250136	0.781348	NaN	Low	0.0392966	0.0412339
50_TCTCTCGGCTCCTCGCGGCTCGTT_hsa-mir-3615	0.0402652	0.0694286	0.250136	0.781348	NaN	Low	0.0392966	0.0412339
51_ACCAATATTACTGTGCT_hsa-mir-16-2	0.0402652	0.0694286	0.250136	0.781348	NaN	Low	0.0392966	0.0412339
52_CCAATATTGGCTGTGCTGCT_hsa-mir-195	0.0402652	0.0694286	0.250136	0.781348	NaN	Low	0.0392966	0.0412339
52_CTATACGGCCTCCTAGCTTTCCT_hsa-let-7e	0.0402652	0.0694286	0.250136	0.781348	NaN	Low	0.0392966	0.0412339
57_CTATACAGTCTACTGTCT_hsa-let-7f-2	0.0402652	0.0694286	0.250136	0.781348	NaN	Low	0.0392966	0.0412339
58_TAACACTGTCTGGTAAAGAAA_hsa-mir-141	0.0402652	0.0694286	0.250136	0.781348	NaN	Low	0.0392966	0.0412339
60_TATTGCACTCGTCC_hsa-mir-92b	0.0402652	0.0694286	0.250136	0.781348	NaN	Low	0.0392966	0.0412339
66_GTGTCAGTTTGTCAAATAC_hsa-mir-223	0.0402652	0.0694286	0.250136	0.781348	NaN	Low	0.0392966	0.0412339
71_AAAAGCTGGGTTGAGAGGGAA_hsa-mir-320b-2	0.0402652	0.0694286	0.250136	0.781348	NaN	Low	0.0392966	0.0412339
71_AAAAGCTGGGTTGAGAGGGCGT_hsa-mir-320b-2	0.0402652	0.0694286	0.250136	0.781348	NaN	Low	0.0392966	0.0412339
79_CTATACAACTTACTACTTTCC_hsa-mir-98	0.0402652	0.0694286	0.250136	0.781348	NaN	Low	0.0392966	0.0412339
27_ACCCTGTAGAACCGAATTTG_hsa-mir-10b	9.15696	0.0745238	0.556325	0.893436	NaN	Low	8.92051	9.39341
44_CAACCAGGATGTTGGCT_control2_vs_test2-novelMiR-829:control2_6_novelMiR_1+test2_6_novelMiR_3	10.6005	0.075871	0.583899	0.896615	0.933589	OK	10.3218	10.8792
41_TAGCACCATCTGAAATCGGTTG_hsa-mir-29a	0.452071	0.0766062	0.664375	0.908203	NaN	Low	0.440071	0.46407
47_AGCAGCATTGTACAGGGCTATGTT_hsa-mir-103a-1	0.452071	0.0766062	0.664375	0.908203	NaN	Low	0.440071	0.46407
45_GCCCTGTGGACTCAGTTCTGG_hsa-mir-146b	0.520367	0.0767989	0.687749	0.911087	NaN	Low	0.50652	0.534214
5_TGAGGTAGTAGGTTGTGTGGT_hsa-let-7b	5.14068	0.0782353	0.681029	0.908542	NaN	Low	5.00133	5.28003
58_CTTTCAGTCGGATGTTTACA_hsa-mir-30e	1.41801	0.078531	0.720124	0.913161	NaN	Low	1.37943	1.45659
50_TATGTCTGCTGACCATCACT_hsa-mir-654	0.522527	0.0790961	0.739756	0.914851	NaN	Low	0.508207	0.536847
5_CCCTGGGGTTCTGAGGACAT_hsa-mir-6852	1.14027	0.0810015	0.734162	0.912146	NaN	Low	1.10827	1.17227
57_ATCACATTGCCAGGGATTACCACT_hsa-mir-23b	1.14924	0.0818544	0.77487	0.915871	NaN	Low	1.11664	1.18183
hsa-miR-100-5p	0.200989	0.0827378	0.499786	0.868514	NaN	Low	0.195227	0.206751
hsa-miR-548ba	0.200989	0.0827378	0.499786	0.868514	NaN	Low	0.195227	0.206751
10_TGCGGGGCTAGGGCTAACA_hsa-mir-744	0.200989	0.0827378	0.499786	0.868514	NaN	Low	0.195227	0.206751
11_TTCAAGTAATTCAGGATAGGTAA_hsa-mir-26b	0.200989	0.0827378	0.499786	0.868514	NaN	Low	0.195227	0.206751
63_TACAGTAGTCTGCACATTGG_hsa-mir-199b	0.200989	0.0827378	0.499786	0.868514	NaN	Low	0.195227	0.206751
60_TATTGCACTCGTCCCGGCCTAT_hsa-mir-92b	1.00693	0.0828325	0.789944	0.916488	NaN	Low	0.978031	1.03583
hsa-miR-454-3p	0.968324	0.0847916	0.716999	0.905862	NaN	Low	0.939877	0.996772
hsa-miR-664a-3p	0.178927	0.087334	0.489376	0.858362	NaN	Low	0.173513	0.184341
15_AACATTCATTGCTGTCGGTGT_hsa-mir-181b-2	0.178927	0.087334	0.489376	0.858362	NaN	Low	0.173513	0.184341
4_TGAGGTAGTAGTTTGTA_hsa-let-7g	0.178927	0.087334	0.489376	0.858362	NaN	Low	0.173513	0.184341
16_TGTAAACATCCTTGACTGGAAGC_hsa-mir-30e	10.4505	0.0886714	0.615694	0.885486	0.928381	OK	10.1295	10.7716
49_TACCGCACTGTGGGTACT_hsa-mir-106b	1.04224	0.0899327	0.78929	0.909284	NaN	Low	1.00977	1.07471
47_TATTGCACTTGTCCCGGCCTGTAGT_hsa-mir-92a-2	0.626134	0.0909007	0.752513	0.903853	NaN	Low	0.606415	0.645853
26_TACCCTGTAGAACCGAATT_hsa-mir-10b	23.9643	0.0927891	0.52431	0.859529	0.904296	OK	23.1939	24.7347
62_TCAGTGCATCACAGAACT_hsa-mir-148b	0.306756	0.0936125	0.649674	0.885428	NaN	Low	0.296807	0.316704
23_CTGACCTATGAATTGACA_hsa-mir-192	0.445417	0.0970556	0.681661	0.886779	NaN	Low	0.430441	0.460394
80_TATACAACTTACTACTTTCCT_hsa-mir-98	0.339651	0.102428	0.654796	0.875696	NaN	Low	0.327599	0.351703
46_GAATGTTGCTCGGTGAACCCCTT_hsa-mir-409	0.661098	0.103254	0.623119	0.868388	NaN	Low	0.63745	0.684745
0_GTAGAGGAGATGGCGCAGGGGACA_hsa-mir-877	0.197525	0.103865	0.502164	0.836139	NaN	Low	0.190418	0.204633
46_CTAGACTGAAGCTCCTTGAAA_hsa-mir-151a	1.0628	0.103965	0.730936	0.886894	NaN	Low	1.02452	1.10107
44_ATCACATTGCCAGGGATTTCCAA_hsa-mir-23a	1.11914	0.105763	0.781931	0.892407	NaN	Low	1.07813	1.16014
60_TATTGCACTCGTCCCGGCCTCCA_hsa-mir-92b	1.13566	0.10856	0.748573	0.884693	NaN	Low	1.09295	1.17837
14_CAAAGAATTCTCCT_hsa-mir-186	6.36635	0.110382	0.784128	0.888051	NaN	Low	6.12292	6.60978
hsa-miR-18a-3p	0.069697	0.112748	0.314297	0.719796	NaN	Low	0.0669749	0.0724191
hsa-miR-374b-5p	0.069697	0.112748	0.314297	0.719796	NaN	Low	0.0669749	0.0724191
hsa-miR-3158-3p	0.069697	0.112748	0.314297	0.719796	NaN	Low	0.0669749	0.0724191
hsa-miR-4762-5p	0.069697	0.112748	0.314297	0.719796	NaN	Low	0.0669749	0.0724191
1_TAGAGGAGATGGCGCAGGGGAC_hsa-mir-877	0.069697	0.112748	0.314297	0.719796	NaN	Low	0.0669749	0.0724191
12_AACCCGTAGATCTGATCTTGT_hsa-mir-99a	0.069697	0.112748	0.314297	0.719796	NaN	Low	0.0669749	0.0724191
14_CATCCCTTGCATGGTGGAGGGT_hsa-mir-188	0.069697	0.112748	0.314297	0.719796	NaN	Low	0.0669749	0.0724191
15_TATGTGCCTTTGGACTACATC_hsa-mir-455	0.069697	0.112748	0.314297	0.719796	NaN	Low	0.0669749	0.0724191
15_TCTTTGGTTATCTAGCTGTAT_hsa-mir-9-3	0.069697	0.112748	0.314297	0.719796	NaN	Low	0.0669749	0.0724191
15_TTTAGGATAAGCTTGACT_hsa-mir-651	0.069697	0.112748	0.314297	0.719796	NaN	Low	0.0669749	0.0724191
15_TTTAGGATAAGCTTGACTTT_hsa-mir-651	0.069697	0.112748	0.314297	0.719796	NaN	Low	0.0669749	0.0724191
16_TGTAAACATACATGACTGGAAGCT_hsa-mir-30e	0.069697	0.112748	0.314297	0.719796	NaN	Low	0.0669749	0.0724191
16_TGTAAACATCCTACACTCTCA_hsa-mir-30c-1	0.069697	0.112748	0.314297	0.719796	NaN	Low	0.0669749	0.0724191
20_ATGCCTTGAGTGTAGGACCGTT_hsa-mir-532	0.069697	0.112748	0.314297	0.719796	NaN	Low	0.0669749	0.0724191
21_ACTGGACTTGGAGTCAGAA_hsa-mir-378d-2	0.069697	0.112748	0.314297	0.719796	NaN	Low	0.0669749	0.0724191
21_TGGGTTTACGTTGGGAGAAC_hsa-mir-629	0.069697	0.112748	0.314297	0.719796	NaN	Low	0.0669749	0.0724191
22_CTGAAGCTCAGAGGGCT_hsa-mir-127	0.069697	0.112748	0.314297	0.719796	NaN	Low	0.0669749	0.0724191
22_TTTGGCAATGGTAGA_hsa-mir-182	0.069697	0.112748	0.314297	0.719796	NaN	Low	0.0669749	0.0724191
26_TATGGCACTGGTAG_hsa-mir-183	0.069697	0.112748	0.314297	0.719796	NaN	Low	0.0669749	0.0724191
29_TGAGACCTCTGGGTTCTGAGCTT_hsa-mir-769	0.069697	0.112748	0.314297	0.719796	NaN	Low	0.0669749	0.0724191
35_AACATTCAAAGCTGTCGGT_hsa-mir-181b-1	0.069697	0.112748	0.314297	0.719796	NaN	Low	0.0669749	0.0724191
39_AAAGCTGGGTTGAGA_hsa-mir-320b-1	0.069697	0.112748	0.314297	0.719796	NaN	Low	0.0669749	0.0724191
41_AACACACCTATTCAAGGATTC_hsa-mir-362	0.069697	0.112748	0.314297	0.719796	NaN	Low	0.0669749	0.0724191
43_TGGCTCAGTTCAGCAGGAACA_hsa-mir-24-1	0.069697	0.112748	0.314297	0.719796	NaN	Low	0.0669749	0.0724191
44_CAAGCTCGTGTCTGTGGGTCC_hsa-mir-99b	0.069697	0.112748	0.314297	0.719796	NaN	Low	0.0669749	0.0724191
46_CTAGACTGAAGCTCC_hsa-mir-151a	0.069697	0.112748	0.314297	0.719796	NaN	Low	0.0669749	0.0724191
47_CCCATCCGCGCTCTGACTCT_hsa-mir-937	0.069697	0.112748	0.314297	0.719796	NaN	Low	0.0669749	0.0724191
47_CTGGCCCTCTCTGCCCTTCC_hsa-mir-328	0.069697	0.112748	0.314297	0.719796	NaN	Low	0.0669749	0.0724191
48_ATTGCACTTGTCCCGGC_hsa-mir-92a-2	0.069697	0.112748	0.314297	0.719796	NaN	Low	0.0669749	0.0724191
49_AATTGCACGGTAT_hsa-mir-363	0.069697	0.112748	0.314297	0.719796	NaN	Low	0.0669749	0.0724191
49_TACCGCACTGTGGGT_hsa-mir-106b	0.069697	0.112748	0.314297	0.719796	NaN	Low	0.0669749	0.0724191
49_TCACAGTGAACCGGTCT_hsa-mir-128-1	0.069697	0.112748	0.314297	0.719796	NaN	Low	0.0669749	0.0724191
50_CTGGTACAGGCCTGGGGGACA_hsa-mir-150	0.069697	0.112748	0.314297	0.719796	NaN	Low	0.0669749	0.0724191
50_TAGCACCATTTGAAATCAGT_hsa-mir-29b-1	0.069697	0.112748	0.314297	0.719796	NaN	Low	0.0669749	0.0724191
51_AGCGCCTCGACGACAGAGC_hsa-mir-339	0.069697	0.112748	0.314297	0.719796	NaN	Low	0.0669749	0.0724191
53_GCATTGTACAGGGCT_hsa-mir-107	0.069697	0.112748	0.314297	0.719796	NaN	Low	0.0669749	0.0724191
53_TTGCATAGTCACAAAAG_hsa-mir-153-1	0.069697	0.112748	0.314297	0.719796	NaN	Low	0.0669749	0.0724191
54_AAAACCGGCAATTACTTTTG_hsa-mir-548ac	0.069697	0.112748	0.314297	0.719796	NaN	Low	0.0669749	0.0724191
54_GTAATTTTATGTATAAGCTAG_hsa-mir-590	0.069697	0.112748	0.314297	0.719796	NaN	Low	0.0669749	0.0724191
58_CTTTCAGTCGGATG_hsa-mir-30e	0.069697	0.112748	0.314297	0.719796	NaN	Low	0.0669749	0.0724191
60_TATTGCACTCGTCCCGGAAT_hsa-mir-92b	0.069697	0.112748	0.314297	0.719796	NaN	Low	0.0669749	0.0724191
60_TCCGAGCCTGGGTCTC_hsa-mir-615	0.069697	0.112748	0.314297	0.719796	NaN	Low	0.0669749	0.0724191
61_TGTGCAAATCCATGCAAAA_hsa-mir-19b-2	0.069697	0.112748	0.314297	0.719796	NaN	Low	0.0669749	0.0724191
64_ACAGTAGTCTGCACAT_hsa-mir-199b	0.069697	0.112748	0.314297	0.719796	NaN	Low	0.0669749	0.0724191
65_GCTGCCAATTCCATAGGTCAC_hsa-mir-192	0.069697	0.112748	0.314297	0.719796	NaN	Low	0.0669749	0.0724191
66_TGAATTACCGAAGGG_hsa-mir-183	0.069697	0.112748	0.314297	0.719796	NaN	Low	0.0669749	0.0724191
71_TGCAGACTCGACCTCCCAGGCT_hsa-mir-1273h	0.069697	0.112748	0.314297	0.719796	NaN	Low	0.0669749	0.0724191
8_TGAGAACTGAATTCCATAGGC_hsa-mir-146b	0.069697	0.112748	0.314297	0.719796	NaN	Low	0.0669749	0.0724191
86_CCAAAACTGCAGTTACTTT_hsa-mir-548o	0.069697	0.112748	0.314297	0.719796	NaN	Low	0.0669749	0.0724191
hsa-miR-17-3p	0.527737	0.114139	0.689426	0.868506	NaN	Low	0.506872	0.548602
41_TAGCACCATCTGAAATCGGTAA_hsa-mir-29a	0.76347	0.119263	0.69829	0.864387	NaN	Low	0.731931	0.795008
60_TGAGATGAAGCACTGTAGCTCA_hsa-mir-143	12.0005	0.119965	0.526738	0.81984	0.880892	OK	11.5018	12.4991
5_TGAGGTAGTAGGTTGTGTGG_hsa-let-7b	21.2965	0.121962	0.621379	0.844394	0.891468	OK	20.3969	22.1962
hsa-miR-451a	249.631	0.123271	0.550777	0.822904	0.881059	OK	238.972	260.289
26_TACCCTGTAGAACCGAAT_hsa-mir-10b	11.3698	0.123392	0.567371	0.827835	0.883218	OK	10.8839	11.8558
60_TATTGCACTCGTCCCGGCCTAA_hsa-mir-92b	1.92923	0.123608	0.774283	0.873163	NaN	Low	1.84663	2.01182
22_TTTGGCAATGGTAGAACTCACACTGG_hsa-mir-182	0.320779	0.127315	0.635758	0.84128	NaN	Low	0.306634	0.334924
hsa-miR-106b-3p	0.0805305	0.128476	0.33325	0.699849	NaN	Low	0.0769471	0.0841138
hsa-miR-873-3p	0.0805305	0.128476	0.33325	0.699849	NaN	Low	0.0769471	0.0841138
hsa-miR-1304-3p	0.0805305	0.128476	0.33325	0.699849	NaN	Low	0.0769471	0.0841138
hsa-miR-320d	0.0805305	0.128476	0.33325	0.699849	NaN	Low	0.0769471	0.0841138
hsa-miR-4732-5p	0.0805305	0.128476	0.33325	0.699849	NaN	Low	0.0769471	0.0841138
15_TTACAGTTGTTCAACCAGTTAC_hsa-mir-582	0.0805305	0.128476	0.33325	0.699849	NaN	Low	0.0769471	0.0841138
16_TGTAAACATCCTACACTCA_hsa-mir-30b	0.0805305	0.128476	0.33325	0.699849	NaN	Low	0.0769471	0.0841138
20_TGAGAACTGAATTCCA_hsa-mir-146a	0.0805305	0.128476	0.33325	0.699849	NaN	Low	0.0769471	0.0841138
29_AAAAGCTGGGTTGAGA_hsa-mir-320d-1	0.0805305	0.128476	0.33325	0.699849	NaN	Low	0.0769471	0.0841138
35_AACATTCATTGTTGTCGGTGA_hsa-mir-181d	0.0805305	0.128476	0.33325	0.699849	NaN	Low	0.0769471	0.0841138
38_AAAAGCTGGGTTGAGAGGGAA_hsa-mir-320b-1	0.0805305	0.128476	0.33325	0.699849	NaN	Low	0.0769471	0.0841138
38_AAAAGCTGGGTTGAGAGGGAT_hsa-mir-320b-1	0.0805305	0.128476	0.33325	0.699849	NaN	Low	0.0769471	0.0841138
46_CTAGACTGAAGCTCCTT_hsa-mir-151a	0.0805305	0.128476	0.33325	0.699849	NaN	Low	0.0769471	0.0841138
46_GAGACTGATGAGTTCCCGGGAAA_hsa-mir-873	0.0805305	0.128476	0.33325	0.699849	NaN	Low	0.0769471	0.0841138
50_AACTGGCCCTCAAAG_hsa-mir-193b	0.0805305	0.128476	0.33325	0.699849	NaN	Low	0.0769471	0.0841138
50_AATGCACCTGGGCAAGGATT_hsa-mir-500a	0.0805305	0.128476	0.33325	0.699849	NaN	Low	0.0769471	0.0841138
51_CAAAAACTGAGACTACTTTTG_hsa-mir-548e	0.0805305	0.128476	0.33325	0.699849	NaN	Low	0.0769471	0.0841138
54_GTAATTTTATGTATAAGCTAGT_hsa-mir-590	0.0805305	0.128476	0.33325	0.699849	NaN	Low	0.0769471	0.0841138
60_TCAGAACAAATGCCGGTTC_hsa-mir-589	0.0805305	0.128476	0.33325	0.699849	NaN	Low	0.0769471	0.0841138
61_TACCACAGGGTAGAACCACGA_hsa-mir-140	0.0805305	0.128476	0.33325	0.699849	NaN	Low	0.0769471	0.0841138
62_TATACGACCTGCTGCCTTT_hsa-let-7d	0.0805305	0.128476	0.33325	0.699849	NaN	Low	0.0769471	0.0841138
63_ACCATCGACCGTTGATTGTAA_hsa-mir-181a-1	0.0805305	0.128476	0.33325	0.699849	NaN	Low	0.0769471	0.0841138
66_CAGATTCGATTCTAGGGGAAT_hsa-mir-10b	0.0805305	0.128476	0.33325	0.699849	NaN	Low	0.0769471	0.0841138
hsa-miR-215-5p	1.7224	0.129164	0.789529	0.870049	NaN	Low	1.64535	1.79946
13_CCCATAAAGTAGAAAGCACTAAA_hsa-mir-142	0.401978	0.133767	0.578942	0.817273	NaN	Low	0.383355	0.4206
65_CTGTGCGTGTGACAGCGGCTGT_hsa-mir-210	0.522879	0.135272	0.609778	0.82444	NaN	Low	0.498384	0.547375
49_AAAAGCTGGGTTGAGAGGGAT_hsa-mir-320c-1	0.477131	0.135284	0.677708	0.841778	NaN	Low	0.454777	0.499486
23_AACATTCAACGCTGTCGGT_hsa-mir-181a-1	23.7202	0.136137	0.487199	0.779917	0.851296	OK	22.6019	24.8385
44_TACTAGACTGAAGCTCCTTGA_hsa-mir-151a	1.96202	0.136326	0.764792	0.858525	NaN	Low	1.86939	2.05465
12_AACCCGTAGATCCGAACTTG_hsa-mir-100	9.59253	0.136747	0.529996	0.796395	NaN	Low	9.13826	10.0468
46_CACCCGGCTGTGTGCACATG_hsa-mir-941-3	0.607375	0.13761	0.782184	0.860348	NaN	Low	0.57843	0.63632
49_AATTGCACGGTATCCATCTGTAA_hsa-mir-363	1.24976	0.137646	0.783956	0.860625	NaN	Low	1.19019	1.30934
hsa-miR-3909	0.219192	0.141516	0.515499	0.783684	NaN	Low	0.208451	0.229934
14_CAAAGAATTCTCCTTTTGGGCTAT_hsa-mir-186	0.219192	0.141516	0.515499	0.783684	NaN	Low	0.208451	0.229934
9_TACAGATGCAGATTCTCTGACT_hsa-mir-5683	0.219192	0.141516	0.515499	0.783684	NaN	Low	0.208451	0.229934
13_CCCATAAAGTAGAAAGCACTAT_hsa-mir-142	5.73899	0.141905	0.637141	0.823753	NaN	Low	5.45697	6.02101
24_TGACCTATGAATTGACAGCCAGT_hsa-mir-192	10.9562	0.144402	0.519542	0.781057	0.851296	OK	10.4084	11.5041
44_CCAAAACTGCAGTTACTTTT_hsa-mir-548o-2	0.340884	0.145299	0.640496	0.820537	NaN	Low	0.323733	0.358036
50_TAGCACCATTTGAAATCGGA_hsa-mir-29b-1	0.340884	0.145299	0.640496	0.820537	NaN	Low	0.323733	0.358036
53_TAGCACCATTTGAAATCGGTTT_hsa-mir-29c	0.340884	0.145299	0.640496	0.820537	NaN	Low	0.323733	0.358036
57_CGAATCATTATTTGCTGCTCT_hsa-mir-15b	1.30376	0.147509	0.792014	0.852252	NaN	Low	1.23717	1.37035
hsa-miR-222-3p	1.50776	0.148669	0.788819	0.850508	NaN	Low	1.43015	1.58538
62_ACCACAGGGTAGAACCACGGACG_hsa-mir-140	0.674277	0.150446	0.701933	0.830289	NaN	Low	0.639151	0.709402
51_AAGCTCGGTCTGAGGCC_hsa-mir-423	0.298717	0.151169	0.642364	0.813951	NaN	Low	0.283081	0.314353
58_TAACACTGTCTGGTAAAGATG_hsa-mir-141	11.5376	0.152897	0.728903	0.833853	0.883417	OK	10.9268	12.1484
50_CAGTGCAATAGTATTGTCAAAG_hsa-mir-301a	0.369082	0.153151	0.716544	0.830753	NaN	Low	0.349511	0.388654
16_TGTAAACATCCTTGACTGGA_hsa-mir-30e	9.36831	0.153749	0.558906	0.783248	NaN	Low	8.86959	9.86703
51_AGCGCCTCGACGACAGAGCCG_hsa-mir-339	0.395051	0.155276	0.582718	0.789879	NaN	Low	0.373812	0.41629
50_ACTGCAGTGAAGGCACTTG_hsa-mir-17	2.19885	0.156721	0.792245	0.843187	NaN	Low	2.07954	2.31817
hsa-miR-339-3p	0.349816	0.156909	0.567439	0.782148	NaN	Low	0.330811	0.36882
86_CCAAAACTGCAGTTACTTTT_hsa-mir-548o	0.393939	0.161676	0.573914	0.778168	NaN	Low	0.371889	0.415989
44_TACTAGACTGAAGCTCCTTGAGGA_hsa-mir-151a	0.442189	0.162182	0.587991	0.782683	NaN	Low	0.417361	0.467018
16_TGTAAACATCCTTGACTGGAAGCT_hsa-mir-30e	266.197	0.162205	0.519789	0.754996	0.831868	OK	251.248	281.146
hsa-miR-5683	0.649596	0.162559	0.751556	0.828757	NaN	Low	0.613037	0.686155
13_TAGCAGCACGTAAATATTG_hsa-mir-16-1	2.92008	0.16759	0.705433	0.812215	NaN	Low	2.75067	3.0895
67_TGTCAGTTTGTCAAAT_hsa-mir-223	1.05628	0.169161	0.76915	0.825923	NaN	Low	0.994422	1.11813
6_TGAGGTAGTAGATTGTATAG_hsa-let-7f-1	6.78739	0.169596	0.565653	0.764312	NaN	Low	6.3889	7.18588
48_TACAGTACTGTGATAACTGACT_hsa-mir-101-2	11.8039	0.170046	0.480395	0.72336	0.811771	OK	11.109	12.4987
hsa-miR-1197	0.379916	0.170172	0.666814	0.798567	NaN	Low	0.357536	0.402296
47_AAAAGCTGGGTTGAGAGGGCGAT_hsa-mir-320a	6.06841	0.170314	0.671546	0.799794	NaN	Low	5.71063	6.42619
43_TCAGTGCACTACAGAACT_hsa-mir-148a	12.96	0.17124	0.56128	0.760299	0.834676	OK	12.1918	13.7282
5_TGTAAACATCCCCGACTGGAAGT_hsa-mir-30d	3.30892	0.173088	0.759157	0.819646	NaN	Low	3.11066	3.50718
62_TCAGTGCATCACAGAACTTTG_hsa-mir-148b	0.600897	0.173452	0.697074	0.803493	NaN	Low	0.564819	0.636976
11_TTCAAGTAATTCAGGA_hsa-mir-26b	0.967671	0.175636	0.791362	0.824359	NaN	Low	0.90884	1.0265
48_TACAGTACTGTGATAACTGAAGA_hsa-mir-101-2	1.21313	0.176068	0.791944	0.824062	NaN	Low	1.13919	1.28706
hsa-miR-148b-5p	0.120796	0.180077	0.387514	0.642149	NaN	Low	0.113267	0.128325
hsa-miR-511-5p	0.120796	0.180077	0.387514	0.642149	NaN	Low	0.113267	0.128325
hsa-miR-4433b-3p	0.120796	0.180077	0.387514	0.642149	NaN	Low	0.113267	0.128325
11_GTACAAAAGCAATCGCGGTTTT_hsa-mir-548e	0.120796	0.180077	0.387514	0.642149	NaN	Low	0.113267	0.128325
16_TGTAAACATCTTTGACTGGA_hsa-mir-30e	0.120796	0.180077	0.387514	0.642149	NaN	Low	0.113267	0.128325
24_TGACCTATGAATTGACAGCCATT_hsa-mir-192	0.120796	0.180077	0.387514	0.642149	NaN	Low	0.113267	0.128325
35_AACATTCATTGCTGTCGGTGA_hsa-mir-181d	0.120796	0.180077	0.387514	0.642149	NaN	Low	0.113267	0.128325
49_AAAAGCTGGGTTGAGAGGGAA_hsa-mir-320c-1	0.120796	0.180077	0.387514	0.642149	NaN	Low	0.113267	0.128325
49_TGAGCGCCTCGACGACAGAGCCT_hsa-mir-339	0.120796	0.180077	0.387514	0.642149	NaN	Low	0.113267	0.128325
50_AATGCACCTGGGCAAGGATTCT_hsa-mir-500a	0.120796	0.180077	0.387514	0.642149	NaN	Low	0.113267	0.128325
51_AATGCACCTGGGCAAGGATT_hsa-mir-502	0.120796	0.180077	0.387514	0.642149	NaN	Low	0.113267	0.128325
62_ACCACAGGGTAGAACCACGGAG_hsa-mir-140	0.120796	0.180077	0.387514	0.642149	NaN	Low	0.113267	0.128325
9_AGCTGGTGTTGTGAATCAG_hsa-mir-138-2	0.120796	0.180077	0.387514	0.642149	NaN	Low	0.113267	0.128325
hsa-miR-423-5p	476.227	0.181188	0.404021	0.65382	0.744765	OK	446.361	506.092
15_AACATTCATTGCTGTCGGTGA_hsa-mir-181b-2	1.34248	0.18158	0.777255	0.815282	NaN	Low	1.25811	1.42685
3_TGAGGTAGTAGGTTGTATAG_hsa-let-7a-3	8.6583	0.181581	0.509159	0.721369	NaN	Low	8.11414	9.20246
61_TGTGCAAATCCATGCAAAAC_hsa-mir-19b-2	0.783683	0.181887	0.758821	0.810565	NaN	Low	0.734347	0.833019
7_AGAGGTAGTAGATTGTATAG_hsa-let-7d	0.241254	0.182248	0.611051	0.76551	NaN	Low	0.226036	0.256472
53_CATCGGGAATGTCGTGTCCGA_hsa-mir-425	0.387012	0.182636	0.577949	0.751997	NaN	Low	0.362548	0.411476
65_TGAAATGTTTAGGACCACTAG_hsa-mir-203a	0.621945	0.183165	0.611129	0.764394	NaN	Low	0.582516	0.661373
15_GTGCATTGCTGTTGCATTG_hsa-mir-33b	3.61062	0.185563	0.789949	0.814282	NaN	Low	3.37874	3.84251
hsa-miR-93-5p	17.5633	0.186203	0.551255	0.735529	0.818924	OK	16.4315	18.6952
16_TGTAAACATCCTTGACTGGT_hsa-mir-30e	0.400022	0.186637	0.670593	0.780769	NaN	Low	0.374183	0.42586
hsa-miR-363-3p	1.07321	0.188372	0.792191	0.812047	NaN	Low	1.00325	1.14318
15_GTCCAGTTTTCCCAGGAATCCCTT_hsa-mir-145	0.434151	0.18916	0.582382	0.745329	NaN	Low	0.405729	0.462572
49_AAAAGCTGGGTTGAGAGGGAAT_hsa-mir-320c-1	0.434151	0.18916	0.582382	0.745329	NaN	Low	0.405729	0.462572
67_TGTCAGTTTGTCAAATACCCCAAG_hsa-mir-223	0.267222	0.189222	0.540081	0.72607	NaN	Low	0.249723	0.284722
5_TTATCAGAATCTCCAGGGGTACA_hsa-mir-361	0.259458	0.18938	0.536541	0.724115	NaN	Low	0.242453	0.276462
7_AGAGGTAGTAGATTGTATAGT_hsa-let-7d	1.44963	0.190096	0.790862	0.810046	NaN	Low	1.35426	1.545
4_TGAGGTAGTAGGTTGTA_hsa-let-7a-2	0.455977	0.190386	0.739877	0.796931	NaN	Low	0.425934	0.48602
hsa-miR-196a-5p	0.142857	0.19711	0.404349	0.625921	NaN	Low	0.133114	0.152601
hsa-miR-136-5p	0.142857	0.19711	0.404349	0.625921	NaN	Low	0.133114	0.152601
hsa-miR-299-3p	0.142857	0.19711	0.404349	0.625921	NaN	Low	0.133114	0.152601
hsa-miR-539-3p	0.142857	0.19711	0.404349	0.625921	NaN	Low	0.133114	0.152601
hsa-miR-625-3p	0.142857	0.19711	0.404349	0.625921	NaN	Low	0.133114	0.152601
hsa-miR-6852-5p	0.142857	0.19711	0.404349	0.625921	NaN	Low	0.133114	0.152601
hsa-miR-6866-5p	0.142857	0.19711	0.404349	0.625921	NaN	Low	0.133114	0.152601
hsa-miR-7849-3p	0.142857	0.19711	0.404349	0.625921	NaN	Low	0.133114	0.152601
13_AAGGAGCTCACAGTCTATTGAGT_hsa-mir-28	0.142857	0.19711	0.404349	0.625921	NaN	Low	0.133114	0.152601
13_AGGCGGAGACTTGGGCAATT_hsa-mir-25	0.142857	0.19711	0.404349	0.625921	NaN	Low	0.133114	0.152601
14_TTCTCTGTTTTGGCCATGTGG_hsa-mir-942	0.142857	0.19711	0.404349	0.625921	NaN	Low	0.133114	0.152601
15_CAACGGAATCCCAAAAGC_hsa-mir-191	0.142857	0.19711	0.404349	0.625921	NaN	Low	0.133114	0.152601
15_CCGTAGATCCGAACTTGT_hsa-mir-100	0.142857	0.19711	0.404349	0.625921	NaN	Low	0.133114	0.152601
15_GTGTCTTTTGCTCTGCAGTC_hsa-mir-511	0.142857	0.19711	0.404349	0.625921	NaN	Low	0.133114	0.152601
15_TAGTAGACCGTATAGCGTAC_hsa-mir-411	0.142857	0.19711	0.404349	0.625921	NaN	Low	0.133114	0.152601
22_TTTGGCAATGGTAGAACTCACACTGGT_hsa-mir-182	0.142857	0.19711	0.404349	0.625921	NaN	Low	0.133114	0.152601
24_TTGTGCTTGATCTAACCATG_hsa-mir-218-1	0.142857	0.19711	0.404349	0.625921	NaN	Low	0.133114	0.152601
35_AACATTCATTGTTGTCGGTGGG_hsa-mir-181d	0.142857	0.19711	0.404349	0.625921	NaN	Low	0.133114	0.152601
4_CTCCTGACTCCAGGTCCTGT_hsa-mir-378a	0.142857	0.19711	0.404349	0.625921	NaN	Low	0.133114	0.152601
42_AACATGGAGGAAATTCCACGT_hsa-mir-376c	0.142857	0.19711	0.404349	0.625921	NaN	Low	0.133114	0.152601
43_TGAAGCGCCTGTGCTCTGCCGAG_hsa-mir-7706	0.142857	0.19711	0.404349	0.625921	NaN	Low	0.133114	0.152601
45_AATCACTAACCACACGGCCAG_hsa-mir-34c	0.142857	0.19711	0.404349	0.625921	NaN	Low	0.133114	0.152601
45_CAACACCAGTCGATGGGCTGTCG_hsa-mir-21	0.142857	0.19711	0.404349	0.625921	NaN	Low	0.133114	0.152601
46_ACTGCCCTAAGTGCTCCTTCT_hsa-mir-18a	0.142857	0.19711	0.404349	0.625921	NaN	Low	0.133114	0.152601
47_ATATACAAGGGCAAGCTCTCT_hsa-mir-381	0.142857	0.19711	0.404349	0.625921	NaN	Low	0.133114	0.152601
48_TATACAAGGGCAAGCTCT_hsa-mir-381	0.142857	0.19711	0.404349	0.625921	NaN	Low	0.133114	0.152601
5_TTATCAGAATCTCCAGGGGTA_hsa-mir-361	0.142857	0.19711	0.404349	0.625921	NaN	Low	0.133114	0.152601
54_ACGGGTTAGGCTCTTGGGAGT_hsa-mir-125b-1	0.142857	0.19711	0.404349	0.625921	NaN	Low	0.133114	0.152601
56_TGAAGGTCTACTGTGTGCCAGT_hsa-mir-493	0.142857	0.19711	0.404349	0.625921	NaN	Low	0.133114	0.152601
62_CAAATTCGTATCTAGGGGAA_hsa-mir-10a	0.142857	0.19711	0.404349	0.625921	NaN	Low	0.133114	0.152601
62_CTATACAATCTATTGCCTTCCT_hsa-let-7f-1	0.142857	0.19711	0.404349	0.625921	NaN	Low	0.133114	0.152601
64_CACAGGGTAGAACCACGGACT_hsa-mir-140	0.142857	0.19711	0.404349	0.625921	NaN	Low	0.133114	0.152601
68_TACAGTAGTCTGCACATTGG_hsa-mir-199a-2	0.142857	0.19711	0.404349	0.625921	NaN	Low	0.133114	0.152601
7_TGTGACTGGTTGACCAGAGGGA_hsa-mir-134	0.142857	0.19711	0.404349	0.625921	NaN	Low	0.133114	0.152601
7_TGTGACTGGTTGACCAGAGGGGAT_hsa-mir-134	0.142857	0.19711	0.404349	0.625921	NaN	Low	0.133114	0.152601
70_ACTGGAATTGGAGTCAGAAG_hsa-mir-6128	0.142857	0.19711	0.404349	0.625921	NaN	Low	0.133114	0.152601
71_AAAAGCTGGGTTGAGAG_hsa-mir-320b-2	0.142857	0.19711	0.404349	0.625921	NaN	Low	0.133114	0.152601
71_AAAAGCTGGGTTGAGAGGGCGC_hsa-mir-320b-2	0.142857	0.19711	0.404349	0.625921	NaN	Low	0.133114	0.152601
5_TGAGGTAGTAGTTTGTGCT_hsa-let-7i	19.1759	0.197381	0.519962	0.704238	0.793249	OK	17.8662	20.4857
3_ATAACATTGTAAAGCGCTT_hsa-mir-3143	0.390081	0.197788	0.582603	0.73424	NaN	Low	0.363383	0.416778
14_CAAAGAATTCTCCTTTTGG_hsa-mir-186	1.08999	0.198028	0.788222	0.801633	NaN	Low	1.0153	1.16468
50_ACTGCAGTGAAGGCACTTGT_hsa-mir-17	1.2592	0.19926	0.785079	0.799643	NaN	Low	1.17238	1.34602
hsa-miR-433-3p	0.139394	0.200971	0.40688	0.621355	NaN	Low	0.129701	0.149087
hsa-miR-320b	0.139394	0.200971	0.40688	0.621355	NaN	Low	0.129701	0.149087
0_ACTGGCATTAGTGGGACTTT_hsa-mir-5588	0.139394	0.200971	0.40688	0.621355	NaN	Low	0.129701	0.149087
13_TAGCAGCACATAATGGTTG_hsa-mir-15a	0.139394	0.200971	0.40688	0.621355	NaN	Low	0.129701	0.149087
15_TGTTGTACTTTTTTTTTTG_hsa-mir-3613	0.139394	0.200971	0.40688	0.621355	NaN	Low	0.129701	0.149087
19_TGACTCCTAGTCCAGGGCT_hsa-mir-345	0.139394	0.200971	0.40688	0.621355	NaN	Low	0.129701	0.149087
22_ACCCTGTAGATCCGAAT_hsa-mir-10a	0.139394	0.200971	0.40688	0.621355	NaN	Low	0.129701	0.149087
3_TTAATGCTAATCGTGATAG_hsa-mir-155	0.139394	0.200971	0.40688	0.621355	NaN	Low	0.129701	0.149087
40_TTGTTCGTTCGGCT_hsa-mir-375	0.139394	0.200971	0.40688	0.621355	NaN	Low	0.129701	0.149087
40_TTTCCGGCTCGCGTGGGTGT_hsa-mir-1180	0.139394	0.200971	0.40688	0.621355	NaN	Low	0.129701	0.149087
41_TCCAGCATCAGTGATTTTGT_hsa-mir-338	0.139394	0.200971	0.40688	0.621355	NaN	Low	0.129701	0.149087
46_CTTTCAGTCGGATG_hsa-mir-30a	0.139394	0.200971	0.40688	0.621355	NaN	Low	0.129701	0.149087
46_GAATGTTGCTCGGT_hsa-mir-409	0.139394	0.200971	0.40688	0.621355	NaN	Low	0.129701	0.149087
47_AAAAGCTGGGTTGAGAGGGCGAAGT_hsa-mir-320a	0.139394	0.200971	0.40688	0.621355	NaN	Low	0.129701	0.149087
47_TATTGCACTCGTCCCGGCCTTTT_hsa-mir-92a-1	0.139394	0.200971	0.40688	0.621355	NaN	Low	0.129701	0.149087
49_CAAGCTCGCTTCTATGGGTCTGT_hsa-mir-99a	0.139394	0.200971	0.40688	0.621355	NaN	Low	0.129701	0.149087
50_AGACACATTTGGAGAGGGAAC_hsa-mir-642a	0.139394	0.200971	0.40688	0.621355	NaN	Low	0.129701	0.149087
51_CTATACAATCTACTGTCTT_hsa-let-7a-3	0.139394	0.200971	0.40688	0.621355	NaN	Low	0.129701	0.149087
52_TTGCATAGTCACAAAAG_hsa-mir-153-2	0.139394	0.200971	0.40688	0.621355	NaN	Low	0.129701	0.149087
55_CTAGATTGTGAGCTCCTGGAGT_hsa-mir-28	0.139394	0.200971	0.40688	0.621355	NaN	Low	0.129701	0.149087
6_GTAAACATCCTCGACTGGAAGA_hsa-mir-30a	0.139394	0.200971	0.40688	0.621355	NaN	Low	0.129701	0.149087
61_AAACCATCGACCGTTGATTGT_hsa-mir-181a-1	0.139394	0.200971	0.40688	0.621355	NaN	Low	0.129701	0.149087
61_CTATACGACCTGCTGCCT_hsa-let-7d	0.139394	0.200971	0.40688	0.621355	NaN	Low	0.129701	0.149087
63_CCACAGGGTAGAACCACGGAT_hsa-mir-140	0.139394	0.200971	0.40688	0.621355	NaN	Low	0.129701	0.149087
65_CAACAAATCACAGTCTGCCA_hsa-mir-7-1	0.139394	0.200971	0.40688	0.621355	NaN	Low	0.129701	0.149087
7_AGAGGTAGTAGGTTG_hsa-let-7d	0.139394	0.200971	0.40688	0.621355	NaN	Low	0.129701	0.149087
7_TGTGACTGGTTGACCAGAGGGGT_hsa-mir-134	0.139394	0.200971	0.40688	0.621355	NaN	Low	0.129701	0.149087
8_TTGGAGGCGTGGGT_hsa-mir-4443	0.139394	0.200971	0.40688	0.621355	NaN	Low	0.129701	0.149087
60_TCTCACACAGAAATCGCACCCG_hsa-mir-342	4.8887	0.201669	0.690274	0.770166	NaN	Low	4.54757	5.22984
15_CATAAAGTAGAAAGCACTA_hsa-mir-142	8.46698	0.206339	0.670111	0.758145	NaN	Low	7.86252	9.07144
24_TGACCTATGAATTGACAGC_hsa-mir-192	6.57903	0.209281	0.692473	0.762483	NaN	Low	6.10268	7.05538
43_TCAGTGCACTACAGAACTT_hsa-mir-148a	8.87086	0.212529	0.636318	0.738381	NaN	Low	8.21864	9.52308
10_TAGCTTATCAGACTGATGT_control2_vs_test2-novelMiR-419:control2_17_novelMiR_4+test2_17_novelMiR_10	5.60616	0.212993	0.671022	0.750928	NaN	Low	5.19307	6.01924
5_TGTAAACATCCTCGACTGGAAGA_hsa-mir-30a	1.81771	0.214124	0.782091	0.784251	NaN	Low	1.68307	1.95235
hsa-miR-145-5p	0.162963	0.21593	0.420653	0.607726	NaN	Low	0.15079	0.175136
hsa-miR-200c-3p	0.162963	0.21593	0.420653	0.607726	NaN	Low	0.15079	0.175136
hsa-miR-3120-3p	0.162963	0.21593	0.420653	0.607726	NaN	Low	0.15079	0.175136
10_TGAGGTAGTAGGTTGTATGGT_hsa-let-7c	0.162963	0.21593	0.420653	0.607726	NaN	Low	0.15079	0.175136
11_GTGCCTACTGAGCTGAAACAC_hsa-mir-24-2	0.162963	0.21593	0.420653	0.607726	NaN	Low	0.15079	0.175136
14_ATAGTGGACCGTATAGCGTACG_hsa-mir-411	0.162963	0.21593	0.420653	0.607726	NaN	Low	0.15079	0.175136
14_CATCCCTTGCATGGTGGAGGGA_hsa-mir-188	0.162963	0.21593	0.420653	0.607726	NaN	Low	0.15079	0.175136
18_TATGTCCCACCCCCACTCCTGT_hsa-mir-4433b	0.162963	0.21593	0.420653	0.607726	NaN	Low	0.15079	0.175136
20_AGGGGGATGGCAGAGCAAA_hsa-mir-5010	0.162963	0.21593	0.420653	0.607726	NaN	Low	0.15079	0.175136
21_ACTGGACTTGGAGTCAGA_hsa-mir-378d-2	0.162963	0.21593	0.420653	0.607726	NaN	Low	0.15079	0.175136
21_TGAGGTAGTAAGTT_hsa-mir-98	0.162963	0.21593	0.420653	0.607726	NaN	Low	0.15079	0.175136
23_AACATTCAACGCTGTCGGAA_hsa-mir-181a-1	0.162963	0.21593	0.420653	0.607726	NaN	Low	0.15079	0.175136
27_TGACCTATGAATTGACAGA_hsa-mir-215	0.162963	0.21593	0.420653	0.607726	NaN	Low	0.15079	0.175136
27_TGACCTATGAATTGACAGGC_hsa-mir-215	0.162963	0.21593	0.420653	0.607726	NaN	Low	0.15079	0.175136
3_ACCTGTACTGAGCTGCCCCGAGA_hsa-mir-486-1	0.162963	0.21593	0.420653	0.607726	NaN	Low	0.15079	0.175136
4_ATCCGAGTCACGGCAC_hsa-mir-4454	0.162963	0.21593	0.420653	0.607726	NaN	Low	0.15079	0.175136
46_CTGGGAGAAGGCTGTTTACT_hsa-mir-30c-2	0.162963	0.21593	0.420653	0.607726	NaN	Low	0.15079	0.175136
47_TATTGCACTTGTCCC_hsa-mir-92a-2	0.162963	0.21593	0.420653	0.607726	NaN	Low	0.15079	0.175136
48_TTCAACGGGTATTTATTGAGC_hsa-mir-95	0.162963	0.21593	0.420653	0.607726	NaN	Low	0.15079	0.175136
5_CCCAGTGTTCAGACTACCTGTT_hsa-mir-199a-1	0.162963	0.21593	0.420653	0.607726	NaN	Low	0.15079	0.175136
5_TGAGGTAGTAGGTTGTGTGGTTAA_hsa-let-7b	0.162963	0.21593	0.420653	0.607726	NaN	Low	0.15079	0.175136
50_AAAGCTGGGTTGAGAGGGAT_hsa-mir-320c-1	0.162963	0.21593	0.420653	0.607726	NaN	Low	0.15079	0.175136
50_AACTGGCCCTCAAAGTCCCG_hsa-mir-193b	0.162963	0.21593	0.420653	0.607726	NaN	Low	0.15079	0.175136
50_CTAGCACCATTTGAAATCAGT_hsa-mir-29b-2	0.162963	0.21593	0.420653	0.607726	NaN	Low	0.15079	0.175136
50_GTTTTTCATTATTGCTCCTGA_hsa-mir-335	0.162963	0.21593	0.420653	0.607726	NaN	Low	0.15079	0.175136
52_AGCATTGTACAGGGCT_hsa-mir-107	0.162963	0.21593	0.420653	0.607726	NaN	Low	0.15079	0.175136
52_TGTGACAGATTGATAACTGT_hsa-mir-542	0.162963	0.21593	0.420653	0.607726	NaN	Low	0.15079	0.175136
53_CATCGGGAATGTCGTGTCCGT_hsa-mir-425	0.162963	0.21593	0.420653	0.607726	NaN	Low	0.15079	0.175136
57_CGAATCATTATTTGCTGC_hsa-mir-15b	0.162963	0.21593	0.420653	0.607726	NaN	Low	0.15079	0.175136
6_ACTCAAAAGATGGCGGCACTT_hsa-mir-371b	0.162963	0.21593	0.420653	0.607726	NaN	Low	0.15079	0.175136
61_TACCACAGGGTAGAACCA_hsa-mir-140	0.162963	0.21593	0.420653	0.607726	NaN	Low	0.15079	0.175136
62_CTATACAATCTATTGCCTTCC_hsa-let-7f-1	0.162963	0.21593	0.420653	0.607726	NaN	Low	0.15079	0.175136
69_TACAGCAGGCACAGACAGGCAG_hsa-mir-214	0.162963	0.21593	0.420653	0.607726	NaN	Low	0.15079	0.175136
73_AAGCTGGGTTGAGAGGGC_hsa-mir-320b-2	0.162963	0.21593	0.420653	0.607726	NaN	Low	0.15079	0.175136
76_ACCACTGACCGTTGACTGTAT_hsa-mir-181a-2	0.162963	0.21593	0.420653	0.607726	NaN	Low	0.15079	0.175136
16_AAACCGTTACCATTACTG_hsa-mir-451a	121.828	0.21608	0.564943	0.702104	0.793249	OK	112.721	130.934
60_TATTGCACTCGTCCCGGCCTT_hsa-mir-92b	1.21161	0.216264	0.792302	0.784886	NaN	Low	1.12097	1.30226
23_AACATTCAACGCTGTCGGTGG_hsa-mir-181a-1	24.5819	0.21645	0.449354	0.630025	0.725847	OK	22.7413	26.4224
54_ACGGGTTAGGCTCTTGGGAG_hsa-mir-125b-1	1.48821	0.219842	0.723469	0.761225	NaN	Low	1.37504	1.60138
60_TATTGCACTCGTCCCGGCCTCAA_hsa-mir-92b	0.559618	0.221342	0.691495	0.748899	NaN	Low	0.516773	0.602463
6_TGTAAACATCCTACACTCT_hsa-mir-30c-2	0.992527	0.222564	0.790245	0.77822	NaN	Low	0.91612	1.06893
7_TAGCTTATCAGACTGATGTT_hsa-mir-21	16.4414	0.224472	0.46935	0.632465	0.725897	OK	15.1649	17.718
64_GGCTACATTGTCTGCTGGGT_hsa-mir-221	1.47614	0.225708	0.784196	0.773484	NaN	Low	1.3609	1.59137
hsa-miR-330-3p	0.161061	0.225959	0.42728	0.596923	NaN	Low	0.148474	0.173648
hsa-miR-618	0.161061	0.225959	0.42728	0.596923	NaN	Low	0.148474	0.173648
hsa-miR-6868-3p	0.161061	0.225959	0.42728	0.596923	NaN	Low	0.148474	0.173648
21_GAGAACTGAATTCCATGGGTTG_hsa-mir-146a	0.161061	0.225959	0.42728	0.596923	NaN	Low	0.148474	0.173648
23_CTGACCTATGAATTGACAGCCATT_hsa-mir-192	0.161061	0.225959	0.42728	0.596923	NaN	Low	0.148474	0.173648
26_AACATTCAACCTGTCGGTGAGTTT_hsa-mir-181c	0.161061	0.225959	0.42728	0.596923	NaN	Low	0.148474	0.173648
41_CTTATCAGATTGTATTGTAA_hsa-mir-374a	0.161061	0.225959	0.42728	0.596923	NaN	Low	0.148474	0.173648
47_CATGACGTCACAGAGGCTTCG_hsa-mir-4757	0.161061	0.225959	0.42728	0.596923	NaN	Low	0.148474	0.173648
49_TAGTACTGTGCATATCATCT_hsa-mir-1278	0.161061	0.225959	0.42728	0.596923	NaN	Low	0.148474	0.173648
5_TGAGGTAGTAGGTTGTGTGGTAC_hsa-let-7b	0.161061	0.225959	0.42728	0.596923	NaN	Low	0.148474	0.173648
59_TTCTAGTAAGAGTGGCAGTCGAT_hsa-mir-628	0.161061	0.225959	0.42728	0.596923	NaN	Low	0.148474	0.173648
53_TAACACTGTCTGGTAACGA_hsa-mir-200a	1.16965	0.226737	0.769463	0.768247	NaN	Low	1.07793	1.26137
hsa-miR-874-3p	0.270686	0.227193	0.621181	0.714556	NaN	Low	0.249416	0.291955
hsa-miR-20a-5p	1.78805	0.228676	0.783435	0.770371	NaN	Low	1.64664	1.92946
62_ACCACAGGGTAGAACCACGGAAA_hsa-mir-140	2.10252	0.22976	0.760913	0.762688	NaN	Low	1.93546	2.26959
4_TGAGGTAGTAGTTTGTACAGTTT_hsa-let-7g	1.09306	0.231915	0.792281	0.769737	NaN	Low	1.00539	1.18072
76_ACCACTGACCGTTGACTGTA_hsa-mir-181a-2	0.953449	0.235831	0.699199	0.7359	NaN	Low	0.875694	1.0312
hsa-let-7c-5p	3.1128	0.235832	0.706889	0.738667	NaN	Low	2.85895	3.36665
5_TGTAAACATCCCCGACTGGAAGA_hsa-mir-30d	2.24335	0.237464	0.76311	0.755664	NaN	Low	2.05914	2.42756
15_AACATTCATTGCTGTCGGTG_hsa-mir-181b-2	1.55668	0.239754	0.760741	0.752642	NaN	Low	1.42763	1.68573
15_CAACGGAATCCCAAAAG_hsa-mir-191	2.01139	0.240424	0.7891	0.760609	NaN	Low	1.84418	2.17861
hsa-miR-210-3p	1.75939	0.241473	0.757577	0.749921	NaN	Low	1.6125	1.90629
22_ACCCTGTAGATCCGAATTT_hsa-mir-10a	3.42321	0.246589	0.762553	0.746413	NaN	Low	3.13136	3.71505
62_ACCACAGGGTAGAACCACGGAT_hsa-mir-140	0.416718	0.257736	0.686031	0.707146	NaN	Low	0.379593	0.453842
52_ATTGCACTTGTCCCGGCCTGA_hsa-mir-25	0.336919	0.261351	0.568416	0.645668	NaN	Low	0.306485	0.367353
14_ATAGTAGACCGTATAGCGTACG_hsa-mir-411	3.00984	0.264467	0.782599	0.735413	NaN	Low	2.73474	3.28495
56_TCGGATCCGTCTGAGCTTGGC_hsa-mir-127	1.91977	0.265048	0.772386	0.731482	NaN	Low	1.74392	2.09562
38_CTCGTGGGCTCTGGCCACGGC_hsa-mir-3677	0.764802	0.267266	0.627117	0.669975	NaN	Low	0.694162	0.835442
49_TGAGCGCCTCGACGACAGAGCT_hsa-mir-339	0.60341	0.270519	0.711325	0.703721	NaN	Low	0.547002	0.659817
hsa-miR-93-3p	0.201326	0.270541	0.460647	0.556998	NaN	Low	0.182504	0.220148
0_GTAGAGGAGATGGCGCAGGGA_hsa-mir-877	0.201326	0.270541	0.460647	0.556998	NaN	Low	0.182504	0.220148
15_CAACGGAATCTCAAAAGCAGCT_hsa-mir-191	0.201326	0.270541	0.460647	0.556998	NaN	Low	0.182504	0.220148
16_TGTAAACATCCTTGACTGGAAGCTCT_hsa-mir-30e	0.201326	0.270541	0.460647	0.556998	NaN	Low	0.182504	0.220148
16_TGTTTGCAGAGGAAACTGAGAC_hsa-mir-452	0.201326	0.270541	0.460647	0.556998	NaN	Low	0.182504	0.220148
19_CATGCCTTGAGTGTAGGACCGTT_hsa-mir-532	0.201326	0.270541	0.460647	0.556998	NaN	Low	0.182504	0.220148
23_ACCCTATCAATATTGTCTCTG_hsa-mir-454	0.201326	0.270541	0.460647	0.556998	NaN	Low	0.182504	0.220148
5_TGTAAACATTCTCGACTGGAAG_hsa-mir-30a	0.201326	0.270541	0.460647	0.556998	NaN	Low	0.182504	0.220148
53_GGATTCCTGGAAATACTGTT_hsa-mir-145	0.201326	0.270541	0.460647	0.556998	NaN	Low	0.182504	0.220148
53_TAGCACCATTTGAAATCGGTTAA_hsa-mir-29c	0.201326	0.270541	0.460647	0.556998	NaN	Low	0.182504	0.220148
66_TGAATTACCGAAGGGCCA_hsa-mir-183	0.201326	0.270541	0.460647	0.556998	NaN	Low	0.182504	0.220148
50_TCTGGGCAACAAAGTGAGACC_hsa-mir-1285-1	0.468211	0.270905	0.679372	0.690071	NaN	Low	0.42438	0.512042
21_TGAGGTAGTAAGTTGTATTG_hsa-mir-98	0.826567	0.271726	0.79049	0.731039	NaN	Low	0.748956	0.904178
0_ACCTGTACTGAGCTGCCCCGAGA_hsa-mir-486-2	0.109962	0.272683	0.469486	0.561368	NaN	Low	0.0996011	0.120323
14_TCCCTGTCCTCCAGGAGCT_hsa-mir-339	0.109962	0.272683	0.469486	0.561368	NaN	Low	0.0996011	0.120323
16_TGTAAACATCCTACACTCT_hsa-mir-30c-1	0.109962	0.272683	0.469486	0.561368	NaN	Low	0.0996011	0.120323
38_AAAAGCTGGGTTGAGAGGGCTT_hsa-mir-320b-1	0.109962	0.272683	0.469486	0.561368	NaN	Low	0.0996011	0.120323
50_ACCGCACTGTGGGTACTTGC_hsa-mir-106b	0.109962	0.272683	0.469486	0.561368	NaN	Low	0.0996011	0.120323
7_CAAGTCACTAGTGGTTCCGTTTAG_hsa-mir-224	0.109962	0.272683	0.469486	0.561368	NaN	Low	0.0996011	0.120323
9_AGAAGTAATTGCGGTTTTGC_hsa-mir-548ax	0.109962	0.272683	0.469486	0.561368	NaN	Low	0.0996011	0.120323
36_ACATTCATTGCTGTCGGTGGG_hsa-mir-181b-1	0.536797	0.272734	0.603486	0.651318	NaN	Low	0.486208	0.587385
hsa-miR-1260b	0.209091	0.273368	0.462872	0.554795	NaN	Low	0.18934	0.228842
hsa-miR-7155-3p	0.209091	0.273368	0.462872	0.554795	NaN	Low	0.18934	0.228842
13_AGTTTTGCATAGTTGCACT_hsa-mir-19a	0.209091	0.273368	0.462872	0.554795	NaN	Low	0.18934	0.228842
14_ATGACACGATCACTCCCGTTGAG_hsa-mir-425	0.209091	0.273368	0.462872	0.554795	NaN	Low	0.18934	0.228842
47_ATATACAAGGGCAAGCTCTCTGT_hsa-mir-381	0.209091	0.273368	0.462872	0.554795	NaN	Low	0.18934	0.228842
47_TATTGCACTTGTCTCGGTCT_hsa-mir-92a-2	0.209091	0.273368	0.462872	0.554795	NaN	Low	0.18934	0.228842
51_CCGCACTGTGGGTACTTGCTGA_hsa-mir-106b	0.209091	0.273368	0.462872	0.554795	NaN	Low	0.18934	0.228842
51_GTCAACACTTGCTGGTTTCC_hsa-mir-505	0.209091	0.273368	0.462872	0.554795	NaN	Low	0.18934	0.228842
60_TCAGAACAAATGCCGGTTCC_hsa-mir-589	0.209091	0.273368	0.462872	0.554795	NaN	Low	0.18934	0.228842
9_TAGCAGCACGTAAATATTGGCGGA_hsa-mir-16-2	0.209091	0.273368	0.462872	0.554795	NaN	Low	0.18934	0.228842
0_TCCTGTACTGAGCTGC_hsa-mir-486-2	0.535995	0.273741	0.736999	0.71032	NaN	Low	0.485296	0.586693
hsa-miR-21-5p	318.13	0.277542	0.274392	0.311787	0.43007	OK	287.624	348.637
hsa-miR-4732-3p	6.98179	0.280207	0.729892	0.701051	NaN	Low	6.30589	7.65768
35_AACATTCATTGCTGTCGG_hsa-mir-181b-1	1.23964	0.280698	0.784638	0.720536	NaN	Low	1.11942	1.35986
hsa-miR-4433b-5p	1.22491	0.283497	0.718341	0.693097	NaN	Low	1.10495	1.34488
23_TGAGAACCACGTCTGCTCTGAGC_hsa-mir-589	0.412143	0.283706	0.670464	0.672187	NaN	Low	0.371749	0.452537
51_ACCAATATTACTGTGCTGCTTT_hsa-mir-16-2	2.8356	0.28412	0.780166	0.715724	NaN	Low	2.55728	3.11392
hsa-miR-25-3p	168.733	0.290381	0.275779	0.292365	0.410124	OK	151.809	185.656
51_ACCAATATTACTGTGCTG_hsa-mir-16-2	0.525674	0.291601	0.746978	0.69626	NaN	Low	0.472729	0.578619
53_TAGCACCATTTGAAATCGGA_hsa-mir-29c	1.14042	0.291669	0.770765	0.705122	NaN	Low	1.02553	1.2553
16_TGTAAACATCCTTGACT_hsa-mir-30e	0.969706	0.293153	0.774007	0.704876	NaN	Low	0.871523	1.06789
13_CAAAGTGCTTACAGTGCAG_hsa-mir-17	0.826247	0.295636	0.639726	0.643989	NaN	Low	0.741885	0.910609
7_TAGCTTATCAGACTGAT_hsa-mir-21	1.76026	0.298429	0.791477	0.706135	NaN	Low	1.57885	1.94168
48_TACAGTACTGTGATAACTGAAT_hsa-mir-101-2	10.4751	0.299397	0.556162	0.590351	0.687987	OK	9.39202	11.5581
hsa-miR-15b-5p	2.50006	0.300932	0.761563	0.692731	NaN	Low	2.24026	2.75987
51_TCACAGTGAACCGGTCTCT_hsa-mir-128-2	19.9183	0.305944	0.512731	0.550712	0.657404	OK	17.8142	22.0224
5_TTATCAGAATCTCCAGGGGT_hsa-mir-361	1.22352	0.306691	0.792214	0.698659	NaN	Low	1.09396	1.35308
10_CAAAGTGCTGTTCGTGCAGGTAT_hsa-mir-93	1.97169	0.307759	0.772405	0.690304	NaN	Low	1.76219	2.1812
0_TCGAATCCGAGTCACGGCACCA_hsa-mir-4454	0.241591	0.310761	0.48715	0.523528	NaN	Low	0.215672	0.267511
10_TTTTGCAATATGTTCCTGAATAT_hsa-mir-450b	0.241591	0.310761	0.48715	0.523528	NaN	Low	0.215672	0.267511
14_TGGAGAGAAAGGCAGTTCCTG_hsa-mir-185	0.241591	0.310761	0.48715	0.523528	NaN	Low	0.215672	0.267511
21_TGAGGTAGTAAGTTGTATTGTTT_hsa-mir-98	0.241591	0.310761	0.48715	0.523528	NaN	Low	0.215672	0.267511
22_ACCCTGTAGATCCGAATTTGA_hsa-mir-10a	0.241591	0.310761	0.48715	0.523528	NaN	Low	0.215672	0.267511
47_TATTGCACTTGTCCCGGCCTGTTCT_hsa-mir-92a-1	0.241591	0.310761	0.48715	0.523528	NaN	Low	0.215672	0.267511
49_ACAGTACTGTGATAACTGAAGA_hsa-mir-101-2	0.241591	0.310761	0.48715	0.523528	NaN	Low	0.215672	0.267511
75_CTCACTGAACAATGAATGC_hsa-mir-181b-1	0.241591	0.310761	0.48715	0.523528	NaN	Low	0.215672	0.267511
5_CCCAGTGTTCAGACTACCTGTTCT_hsa-mir-199a-1	0.792453	0.312752	0.758304	0.680019	NaN	Low	0.706893	0.878014
53_CACTAGATTGTGAGCTCCTGGAGA_hsa-mir-28	0.288889	0.317482	0.643424	0.621712	NaN	Low	0.25723	0.320548
39_TTTGTTCGTTCGGCTCGCGTG_hsa-mir-375	1.30641	0.317734	0.788978	0.687157	NaN	Low	1.16313	1.44969
64_ACAGTAGTCTGCAC_hsa-mir-199b	0.475581	0.319491	0.694696	0.645587	NaN	Low	0.423136	0.528027
55_ACAAGTCAGGCTCTTGGGACC_hsa-mir-125b-2	0.363952	0.32116	0.644152	0.618077	NaN	Low	0.323609	0.404295
46_CACCCGGCTGTGTGCACATGT_hsa-mir-941-3	0.406616	0.323632	0.590034	0.583351	NaN	Low	0.3612	0.452033
hsa-miR-412-5p	0.285715	0.327317	0.497938	0.510959	NaN	Low	0.253442	0.317988
hsa-miR-561-5p	0.285715	0.327317	0.497938	0.510959	NaN	Low	0.253442	0.317988
hsa-miR-627-3p	0.285715	0.327317	0.497938	0.510959	NaN	Low	0.253442	0.317988
hsa-miR-6764-3p	0.285715	0.327317	0.497938	0.510959	NaN	Low	0.253442	0.317988
10_CAGTTATCACAGTGCTGATGC_hsa-mir-101-1	0.285715	0.327317	0.497938	0.510959	NaN	Low	0.253442	0.317988
18_TAAACATCCTTGACTGGAAGCTGT_hsa-mir-30e	0.285715	0.327317	0.497938	0.510959	NaN	Low	0.253442	0.317988
48_AAAGCTGGGTTGAGAGGGCGAAT_hsa-mir-320a	0.285715	0.327317	0.497938	0.510959	NaN	Low	0.253442	0.317988
49_ATCATGGAGGAAAATCCACGT_hsa-mir-376a-2	0.285715	0.327317	0.497938	0.510959	NaN	Low	0.253442	0.317988
51_TTGTGAAGAAAGAAATTCTT_hsa-mir-3611	0.285715	0.327317	0.497938	0.510959	NaN	Low	0.253442	0.317988
60_TACGTCATCGTTGTCATCG_hsa-mir-598	0.285715	0.327317	0.497938	0.510959	NaN	Low	0.253442	0.317988
60_TCTCACACAGAAATCGCAC_hsa-mir-342	0.285715	0.327317	0.497938	0.510959	NaN	Low	0.253442	0.317988
62_TCACACAGAAATCGCACCCGT_hsa-mir-342	0.285715	0.327317	0.497938	0.510959	NaN	Low	0.253442	0.317988
68_GTCAGTTTGTCAAATACCCCAAG_hsa-mir-223	0.285715	0.327317	0.497938	0.510959	NaN	Low	0.253442	0.317988
7_TGTGACTGGTTGACCAGAGGG_hsa-mir-134	0.285715	0.327317	0.497938	0.510959	NaN	Low	0.253442	0.317988
70_CTACATCTGGCTACTGGGTCTCT_hsa-mir-222	0.285715	0.327317	0.497938	0.510959	NaN	Low	0.253442	0.317988
9_GGCCAGCCACCAGGAGGGCTGC_hsa-mir-3194	0.285715	0.327317	0.497938	0.510959	NaN	Low	0.253442	0.317988
7_TCAGGCTCAGTCCCCTCCCGAAA_hsa-mir-484	0.307488	0.329554	0.647005	0.610504	NaN	Low	0.27252	0.342455
6_CACCCGTAGAACCGACCT_hsa-mir-99b	0.986735	0.330026	0.781446	0.672786	NaN	Low	0.874364	1.09911
21_TGGCAGTGTCTTAGCTGGTT_hsa-mir-34a	0.522773	0.330754	0.697235	0.635229	NaN	Low	0.463109	0.582438
20_TGAGAACTGAATTCCATGGGTTT_hsa-mir-146a	11.5997	0.334075	0.610962	0.584515	0.685462	OK	10.2626	12.9367
23_ACCCTATCAATATTGTCTCT_hsa-mir-454	0.278788	0.335463	0.502105	0.504062	NaN	Low	0.246521	0.311055
27_ATGGCACTGGTAGAATTCACTGA_hsa-mir-183	0.278788	0.335463	0.502105	0.504062	NaN	Low	0.246521	0.311055
3_TGTACTGAGCTGCCCCGA_hsa-mir-486-2	0.278788	0.335463	0.502105	0.504062	NaN	Low	0.246521	0.311055
44_TGCCCTGTGGACTCAGTTCTGGT_hsa-mir-146b	0.278788	0.335463	0.502105	0.504062	NaN	Low	0.246521	0.311055
50_AATGCACCTGGGCAAGGAT_hsa-mir-500a	0.278788	0.335463	0.502105	0.504062	NaN	Low	0.246521	0.311055
50_CGTCAACACTTGCTGGTT_hsa-mir-505	0.278788	0.335463	0.502105	0.504062	NaN	Low	0.246521	0.311055
51_TCTGGGCAACAAAGTGAGACC_hsa-mir-1285-2	0.278788	0.335463	0.502105	0.504062	NaN	Low	0.246521	0.311055
62_TAACGCATAATATGGACATG_hsa-mir-3912	0.278788	0.335463	0.502105	0.504062	NaN	Low	0.246521	0.311055
hsa-miR-181c-5p	2.30562	0.336939	0.756912	0.656212	NaN	Low	2.0376	2.57364
17_GTAAACATCCTTGAC_hsa-mir-30e	0.505013	0.338184	0.690644	0.624371	NaN	Low	0.446092	0.563934
hsa-miR-142-5p	231.857	0.338578	0.536547	0.52802	0.63996	OK	204.774	258.939
48_TACAGTACTGTGATAACTGATT_hsa-mir-101-2	0.999412	0.340189	0.792277	0.667645	NaN	Low	0.882123	1.1167
62_ACCACAGGGTAGAACCACGGACT_hsa-mir-140	12.9035	0.341746	0.66395	0.606751	0.704389	OK	11.3823	14.4246
22_TTTGGCAATGGTAGAACTCACA_hsa-mir-182	20.2122	0.343199	0.586311	0.55831	0.663404	OK	17.8193	22.605
35_AACATTCATTGCTGTCGGTGG_hsa-mir-181b-1	0.486415	0.343484	0.701536	0.624405	NaN	Low	0.428783	0.544047
hsa-let-7g-3p	0.281857	0.346832	0.508517	0.495209	NaN	Low	0.248139	0.315574
39_TTTGTTCGTTCGGCTAGCGTGAA_hsa-mir-375	0.281857	0.346832	0.508517	0.495209	NaN	Low	0.248139	0.315574
14_AGTTCTTCAGTGGCAAGCTT_hsa-mir-22	0.150227	0.348963	0.517802	0.500354	NaN	Low	0.132147	0.168308
14_TCCCTGAGACCCTTTAACCT_hsa-mir-125a	0.150227	0.348963	0.517802	0.500354	NaN	Low	0.132147	0.168308
22_TTGGGACTGATCTTGATGTCT_hsa-mir-3913-2	0.150227	0.348963	0.517802	0.500354	NaN	Low	0.132147	0.168308
16_ACATTCATTGCTGTCGGTGGGT_hsa-mir-181b-2	0.325926	0.354039	0.513339	0.490396	NaN	Low	0.286134	0.365718
25_CGTGTATTTGACAAGCTGAGTTGGACAC_hsa-mir-223	0.325926	0.354039	0.513339	0.490396	NaN	Low	0.286134	0.365718
42_ACTGGACTTGGAGTCAGA_hsa-mir-378a	0.325926	0.354039	0.513339	0.490396	NaN	Low	0.286134	0.365718
50_AGCATTGTACAGGGCT_hsa-mir-103a-2	0.325926	0.354039	0.513339	0.490396	NaN	Low	0.286134	0.365718
51_TAGCACCATTTGAAATCGGA_hsa-mir-29b-2	0.325926	0.354039	0.513339	0.490396	NaN	Low	0.286134	0.365718
52_CCAATATTGGCTGTGCTGCTC_hsa-mir-195	0.325926	0.354039	0.513339	0.490396	NaN	Low	0.286134	0.365718
58_CTGCGCTTGGATTTCGTCCCC_hsa-mir-191	0.325926	0.354039	0.513339	0.490396	NaN	Low	0.286134	0.365718
8_TGAGAACTGAATTCCATAGG_hsa-mir-146b	0.325926	0.354039	0.513339	0.490396	NaN	Low	0.286134	0.365718
9_AGCTGGTGTTGTGAAT_hsa-mir-138-2	0.325926	0.354039	0.513339	0.490396	NaN	Low	0.286134	0.365718
56_CCTCCCACACCCAAGGCTTG_hsa-mir-532	1.16796	0.354398	0.730149	0.627409	NaN	Low	1.02523	1.3107
21_TACCCTGTAGATCCGAATTTGTGT_hsa-mir-10a	0.71086	0.355627	0.757686	0.638813	NaN	Low	0.623686	0.798033
63_CCACAGGGTAGAACCACGGAC_hsa-mir-140	1.06816	0.356363	0.736624	0.628542	NaN	Low	0.9369	1.19941
48_CATATGTCTGCTGACCATCACC_hsa-mir-654	1.15874	0.356661	0.707665	0.614264	NaN	Low	1.01624	1.30125
46_CTAGACTGAAGCTCCT_hsa-mir-151a	0.68394	0.358153	0.72551	0.621548	NaN	Low	0.599478	0.768402
15_GATATCATCATATACTGTAAGT_hsa-mir-144	0.81412	0.358855	0.766968	0.639865	NaN	Low	0.713387	0.914853
18_AGGGGCAGAGAGCGAGACTTT_hsa-mir-423	0.647138	0.359561	0.766155	0.638851	NaN	Low	0.566911	0.727366
14_TGTAACAGCAACTCCATGTGG_hsa-mir-194-2	0.566988	0.360002	0.746904	0.629811	NaN	Low	0.496611	0.637364
44_TACTAGACTGAAGCTCCTTGAGA_hsa-mir-151a	0.832665	0.360462	0.782188	0.644915	NaN	Low	0.729181	0.936149
12_TCTTCTCTGTTTTGGCCATG_hsa-mir-942	1.11225	0.368064	0.777643	0.635994	NaN	Low	0.971139	1.25337
hsa-miR-493-5p	1.41083	0.370508	0.782331	0.635789	NaN	Low	1.23066	1.591
10_TGAGGTAGTAGGTTGTATGGTTA_hsa-let-7c	0.183123	0.372931	0.532177	0.48345	NaN	Low	0.159585	0.20666
13_TAGCAGCACATAATGGTTGT_hsa-mir-15a	0.183123	0.372931	0.532177	0.48345	NaN	Low	0.159585	0.20666
22_ACCCTGTAGATCCGAA_hsa-mir-10a	0.183123	0.372931	0.532177	0.48345	NaN	Low	0.159585	0.20666
50_CAGTGCAATGATGAAAGGGCATT_hsa-mir-130b	0.183123	0.372931	0.532177	0.48345	NaN	Low	0.159585	0.20666
7_TAAAGTGCTTATAGTGCAGGT_hsa-mir-20a	0.329155	0.374673	0.656406	0.568139	NaN	Low	0.286652	0.371657
26_AACATTCAACCTGTCGGTGAG_hsa-mir-181c	1.19242	0.374691	0.789782	0.635198	NaN	Low	1.03844	1.3464
48_AAAGCTGGGTTGAGAGGGCG_hsa-mir-320a	0.89599	0.375037	0.783688	0.632256	NaN	Low	0.780183	1.0118
59_TTCTAGTAAGAGTGGCAGTCG_hsa-mir-628	0.492673	0.379283	0.685291	0.579947	NaN	Low	0.428282	0.557064
10_TATATATATATATGTACGTAT_hsa-mir-1277	0.322122	0.379813	0.526372	0.470561	NaN	Low	0.279963	0.364281
45_ACTAGACTGAAGCTCCTTGAGGT_hsa-mir-151a	0.322122	0.379813	0.526372	0.470561	NaN	Low	0.279963	0.364281
48_TGTGCAAATCTATGCAAAACTGT_hsa-mir-19a	0.322122	0.379813	0.526372	0.470561	NaN	Low	0.279963	0.364281
57_CGAATCATTATTTCCTGCT_hsa-mir-15b	0.322122	0.379813	0.526372	0.470561	NaN	Low	0.279963	0.364281
68_GTCAGTTTGTCAAATACCCCAT_hsa-mir-223	0.322122	0.379813	0.526372	0.470561	NaN	Low	0.279963	0.364281
16_ATAAAGTAGAAAGCACT_hsa-mir-142	1.24595	0.385527	0.788891	0.625057	NaN	Low	1.08045	1.41144
26_TATGGCACTGGTAGAATT_hsa-mir-183	0.450847	0.386197	0.72838	0.595964	NaN	Low	0.390861	0.510833
51_TCGTACCGTGAGTAATAATGA_hsa-mir-126	1.49707	0.386407	0.771877	0.616647	NaN	Low	1.29777	1.69636
52_CCAATATTACTGTGCTGCT_hsa-mir-16-2	3.60188	0.38796	0.679125	0.56782	NaN	Low	3.12048	4.08328
7_TAGCTTATCAGACTGA_hsa-mir-21	0.547021	0.389057	0.610986	0.524275	NaN	Low	0.473706	0.620336
20_ATGCCTTGAGTGTAGGACCGT_hsa-mir-532	0.348485	0.389144	0.531171	0.463792	NaN	Low	0.301769	0.395201
25_TCTGGGCACAGGCGGATGGAC_hsa-mir-5189	0.348485	0.389144	0.531171	0.463792	NaN	Low	0.301769	0.395201
26_TATGGCACTGGTAGAATTTAC_hsa-mir-183	0.348485	0.389144	0.531171	0.463792	NaN	Low	0.301769	0.395201
59_ACTGGCCTGGGACTACCGGGA_hsa-mir-3176	0.348485	0.389144	0.531171	0.463792	NaN	Low	0.301769	0.395201
59_CTATACAACCTACTGCCTTCT_hsa-let-7b	0.348485	0.389144	0.531171	0.463792	NaN	Low	0.301769	0.395201
10_GCAGGAACTTGTGAGTCT_hsa-mir-873	0.179659	0.392023	0.541262	0.468897	NaN	Low	0.155399	0.203919
25_CTAGGTATGGTCCCAGGGAT_hsa-mir-331	0.179659	0.392023	0.541262	0.468897	NaN	Low	0.155399	0.203919
15_CGCATCCCCTAGGGCATTG_hsa-mir-324	0.587606	0.392704	0.754117	0.602543	NaN	Low	0.508123	0.66709
17_GCTGACTCCTAGTCCAGGGCTCT_hsa-mir-345	0.203228	0.394409	0.543717	0.46821	NaN	Low	0.17562	0.230836
23_TTGGGACTGATCTTGATGTCT_hsa-mir-3913-1	0.203228	0.394409	0.543717	0.46821	NaN	Low	0.17562	0.230836
47_AAAAGCTGGGTTGAGAGGGAT_hsa-mir-320a	0.203228	0.394409	0.543717	0.46821	NaN	Low	0.17562	0.230836
5_GTGCATTGTAGTTGCATTG_hsa-mir-33a	0.203228	0.394409	0.543717	0.46821	NaN	Low	0.17562	0.230836
71_AAAAGCTGGGTTGAGAGGGAT_hsa-mir-320b-2	0.203228	0.394409	0.543717	0.46821	NaN	Low	0.17562	0.230836
42_ACTGGACTTGGAGTCAGAAG_hsa-mir-378a	4.01943	0.394601	0.694006	0.569638	NaN	Low	3.47314	4.56572
50_TATGTCTGCTGACCATCACCT_hsa-mir-654	8.3756	0.395038	0.788896	NaN	NaN	Low	7.23601	9.51519
38_AACATTCAACGCTGTCGGTGG_hsa-mir-181a-2	21.6634	0.397793	0.416776	0.339854	0.449715	OK	18.6956	24.6312
41_AACACACCTATTCAAGGAT_hsa-mir-362	0.948832	0.398913	0.719286	0.579172	NaN	Low	0.818483	1.07918
14_CAAAGAATTCTCCTTTTGGGC_hsa-mir-186	35.0206	0.399932	0.511921	0.434663	0.548762	OK	30.1974	39.8438
50_CTACAGTATAGATGATG_hsa-mir-144	3.89169	0.405372	0.763508	0.595465	NaN	Low	3.34851	4.43487
15_TACCCATTGCATATCGGAG_hsa-mir-660	0.774517	0.408483	0.706259	0.56301	NaN	Low	0.665596	0.883439
19_TAGCAGCACATCATGGTTTA_hsa-mir-15b	0.212554	0.409101	0.550449	0.457352	NaN	Low	0.182618	0.242491
50_AATGCACCCGGGCAAGGATTC_hsa-mir-501	0.212554	0.409101	0.550449	0.457352	NaN	Low	0.182618	0.242491
3_TGTACTGAGCTGCCCCGAG_hsa-mir-486-2	0.190493	0.413972	0.551994	0.453281	NaN	Low	0.163348	0.217637
35_AACATTCATTGCTGTCGGTGT_hsa-mir-181b-1	0.190493	0.413972	0.551994	0.453281	NaN	Low	0.163348	0.217637
46_CACCCGGCTGTGTGCACATGT_hsa-mir-941-5	0.190493	0.413972	0.551994	0.453281	NaN	Low	0.163348	0.217637
hsa-miR-409-3p	6.61984	0.414166	0.760925	0.58624	NaN	Low	5.67611	7.56358
hsa-miR-130a-3p	6.7085	0.420277	0.640566	0.511758	NaN	Low	5.73821	7.67878
55_ATTCCTGGAAATACTGTTCTT_hsa-mir-145	0.888392	0.420287	0.780852	0.59041	NaN	Low	0.759896	1.01689
47_CTGGCCCTCTCTGCCCTTCCGA_hsa-mir-328	1.80881	0.421392	0.765552	0.582016	NaN	Low	1.54651	2.07111
45_AACCAGGATGTTGGCT_control2_vs_test2-novelMiR-829:control2_6_novelMiR_1+test2_6_novelMiR_3	10.6348	0.423998	0.566768	0.454401	0.571301	OK	9.08321	12.1864
hsa-miR-24-3p	0.428572	0.42468	0.548741	0.43898	NaN	Low	0.365945	0.491199
14_CATTATTACTTTTGGTACGCGCT_hsa-mir-126	0.428572	0.42468	0.548741	0.43898	NaN	Low	0.365945	0.491199
15_TTAGGGCCCTGGCTCCATCT_hsa-mir-1296	0.428572	0.42468	0.548741	0.43898	NaN	Low	0.365945	0.491199
56_TCGGATCCGTCTGAGCTT_hsa-mir-127	0.428572	0.42468	0.548741	0.43898	NaN	Low	0.365945	0.491199
57_CATCAGAATTCATGGAGGC_hsa-mir-2115	0.428572	0.42468	0.548741	0.43898	NaN	Low	0.365945	0.491199
58_TAACACTGTCTGGTAAAGA_hsa-mir-141	0.428572	0.42468	0.548741	0.43898	NaN	Low	0.365945	0.491199
61_TACCACAGGGTAGAACCACGT_hsa-mir-140	0.428572	0.42468	0.548741	0.43898	NaN	Low	0.365945	0.491199
hsa-miR-136-3p	8.56618	0.426006	0.769364	0.579776	NaN	Low	7.31056	9.8218
62_ACCACAGGGTAGAACCACGGAAT_hsa-mir-140	0.41008	0.428015	0.668605	0.522067	NaN	Low	0.349691	0.470468
13_CAAAGTGCTTACAG_hsa-mir-17	0.23266	0.428472	0.559964	0.444165	NaN	Low	0.198363	0.266958
43_TGAAGCGCCTGTGCTCTGCCG_hsa-mir-7706	0.23266	0.428472	0.559964	0.444165	NaN	Low	0.198363	0.266958
46_CACCCGGCTGTGTGCACATG_hsa-mir-941-4	0.23266	0.428472	0.559964	0.444165	NaN	Low	0.198363	0.266958
52_TAACTGGTTGAACAACTGAAC_hsa-mir-582	0.23266	0.428472	0.559964	0.444165	NaN	Low	0.198363	0.266958
53_TGTGCAAATCCATGCAAAA_hsa-mir-19b-1	0.23266	0.428472	0.559964	0.444165	NaN	Low	0.198363	0.266958
6_TGTAAACATCCTACACTCTCA_hsa-mir-30c-2	0.23266	0.428472	0.559964	0.444165	NaN	Low	0.198363	0.266958
60_TATTGCACTCGTCCC_hsa-mir-92b	0.23266	0.428472	0.559964	0.444165	NaN	Low	0.198363	0.266958
46_CCTGTTCTCCATTACTTGGC_hsa-mir-26b	0.94693	0.432904	0.729905	0.553117	NaN	Low	0.805915	1.08794
45_CTTTCAGTCAGATGTTTGCT_hsa-mir-30d	0.960557	0.434247	0.723875	0.548578	NaN	Low	0.817076	1.10404
0_TCGAATCCGAGTCACGGCAC_hsa-mir-4454	0.73235	0.435139	0.721094	0.546214	NaN	Low	0.622736	0.841964
48_TGTGCAAATCTATGCAAAAC_hsa-mir-19a	0.73235	0.435139	0.721094	0.546214	NaN	Low	0.622736	0.841964
45_AGTGCACTACAGAACTTTG_hsa-mir-148a	0.418182	0.436354	0.55375	0.430698	NaN	Low	0.355419	0.480945
60_TATTGCACTCGTCCCGGAG_hsa-mir-92b	0.418182	0.436354	0.55375	0.430698	NaN	Low	0.355419	0.480945
61_TACCACAGGGTAGAACCACGGAAA_hsa-mir-140	0.418182	0.436354	0.55375	0.430698	NaN	Low	0.355419	0.480945
9_TCAGTTATCACAGTGCTGAT_hsa-mir-101-1	0.418182	0.436354	0.55375	0.430698	NaN	Low	0.355419	0.480945
61_TGTGCAAATCCATGCAAAACTGT_hsa-mir-19b-2	0.223388	0.440684	0.565626	0.435916	NaN	Low	0.189533	0.257243
15_TACCCATTGCATATCGGAGT_hsa-mir-660	2.13365	0.445399	0.786043	0.570962	NaN	Low	1.80689	2.46042
47_AAAAGCTGGGTTGAGAGGGCGT_hsa-mir-320a	2.63853	0.4468	0.773392	0.563457	NaN	Low	2.23319	3.04387
3_TCCTGTACTGAGCTGC_hsa-mir-486-1	0.566671	0.449183	0.693759	0.517332	NaN	Low	0.479161	0.654182
46_TACAGTACTGTGATAACTGATT_hsa-mir-101-1	1.90311	0.449403	0.791242	0.570054	NaN	Low	1.60908	2.19715
41_TAGCACCATCTGAAATCGGA_hsa-mir-29a	2.20043	0.449784	0.729191	0.537349	NaN	Low	1.86017	2.54069
7_TGAGGTAGTAGATTGTATAG_hsa-let-7f-2	7.24828	0.450001	0.570286	0.430065	NaN	Low	6.12692	8.36963
5_TGAGGTAGTAGGTTGTATAG_hsa-let-7a-1	5.62768	0.454833	0.562387	0.418656	NaN	Low	4.74785	6.50752
46_CTGCCCTGGCCCGAGGGAC_hsa-mir-874	0.48889	0.455242	0.562488	0.418321	NaN	Low	0.412389	0.56539
66_CAGATTCGATTCTAGGGGA_hsa-mir-10b	0.48889	0.455242	0.562488	0.418321	NaN	Low	0.412389	0.56539
80_CTCGGCGTGGCGTCGGTCGTG_hsa-mir-1307	0.48889	0.455242	0.562488	0.418321	NaN	Low	0.412389	0.56539
hsa-miR-30a-3p	1.3088	0.456453	0.779972	0.558402	NaN	Low	1.10347	1.51414
4_TGAGGTAGTAGGTTGTATAG_hsa-let-7a-2	5.94069	0.456618	0.584903	0.434995	NaN	Low	5.00833	6.87304
51_GACTATAGAACTTTCCCCCT_hsa-mir-625	1.18371	0.458211	0.781741	0.55778	NaN	Low	0.9973	1.37013
38_AACATTCAACGCTGTCGGT_hsa-mir-181a-2	19.1706	0.458392	0.397066	0.248317	0.362835	OK	16.1504	22.1907
15_CATAAAGTAGAAAGCACTAC_hsa-mir-142	32.4539	0.459482	0.375466	0.221042	0.339978	OK	27.3291	37.5788
40_TCGACCGGACCTCGACCGG_hsa-mir-1307	0.684229	0.459603	0.709454	0.517097	NaN	Low	0.576153	0.792305
38_TTTTGTTCGTTCGGCTCGCG_hsa-mir-375	0.243494	0.460877	0.574918	0.422761	NaN	Low	0.204928	0.282059
5_TGTAAACATCCTCGACT_hsa-mir-30a	0.243494	0.460877	0.574918	0.422761	NaN	Low	0.204928	0.282059
43_TCAGTGCACTACAGAACTTT_hsa-mir-148a	12.5655	0.461256	0.624056	0.45983	0.575738	OK	10.5737	14.5573
51_TCTGGGCAACAAAGTGAGAC_hsa-mir-1285-2	0.219924	0.462303	0.574853	0.421275	NaN	Low	0.184986	0.254863
6_CACCCGTAGAACCGACCTTG_hsa-mir-99b	4.80046	0.464313	0.665871	0.485614	NaN	Low	4.03458	5.56635
15_TACCCATTGCATATCGGAGTTGT_hsa-mir-660	3.88986	0.466273	0.695901	0.50284	NaN	Low	3.26668	4.51304
50_CAGTGCAATGATGAAAGGGC_hsa-mir-130b	3.14824	0.467429	0.740917	0.52812	NaN	Low	2.64264	3.65383
20_AGGGGGATGGCAGAGCAAAAT_hsa-mir-5010	0.230758	0.470838	0.577834	0.415168	NaN	Low	0.193434	0.268082
6_TGTACTGAGCTGCCCCGAG_hsa-mir-486-1	0.230758	0.470838	0.577834	0.415168	NaN	Low	0.193434	0.268082
26_TACCCTGTAGAACCGAATTT_hsa-mir-10b	50.7714	0.4724	0.383704	0.218264	0.339978	OK	42.5325	59.0103
51_CCGCACTGTGGGTACT_hsa-mir-106b	1.60594	0.472406	0.790473	0.55009	NaN	Low	1.34534	1.86655
22_TTTGGCAATGGTAGAACTC_hsa-mir-182	0.860911	0.479145	0.713067	0.501616	NaN	Low	0.719248	1.00257
23_CTGACCTATGAATTGACAG_hsa-mir-192	3.80443	0.487065	0.777803	0.53118	NaN	Low	3.16826	4.4406
13_CCCAAAAAGAAGAAAGCACT_hsa-mir-142	0.249356	0.487449	0.58507	0.404762	NaN	Low	0.207627	0.291085
51_TCTGGGCAACAAAGTGAGA_hsa-mir-1285-2	0.249356	0.487449	0.58507	0.404762	NaN	Low	0.207627	0.291085
51_CTATACAATCTACTGTCTTTCT_hsa-let-7a-3	0.661773	0.487828	0.712	0.493248	NaN	Low	0.550942	0.772603
51_TACAGTATAGATGATGTA_hsa-mir-144	45.0689	0.488277	0.530909	0.35773	0.47127	OK	37.5142	52.6237
40_TCGACCGGACCTCGACCGGCTCG_hsa-mir-1307	0.755989	0.489207	0.759876	0.519707	NaN	Low	0.629028	0.88295
52_AAAAACTGAGACTACTTTTGC_hsa-mir-548e	0.483183	0.489723	0.576629	0.395722	NaN	Low	0.401953	0.564413
50_TTCACAGTGGCTAAGTTCCG_hsa-mir-27a	142.907	0.492133	0.247637	0.0468874	0.106022	OK	118.766	167.047
38_AACATTCAACGCTGTCGGAA_hsa-mir-181a-2	0.305821	0.493027	0.587805	0.401604	NaN	Low	0.254068	0.357574
10_ACTGGACTTGGAGTCAGAAG_hsa-mir-378c	2.96126	0.493028	0.77271	0.523441	NaN	Low	2.46014	3.46238
11_TTATAATACAACCTGATAAGT_hsa-mir-374a	1.14814	0.493184	0.742546	0.506576	NaN	Low	0.953783	1.34249
hsa-miR-92b-3p	5.71909	0.495716	0.579886	0.392634	NaN	Low	4.7461	6.69209
hsa-miR-107	0.263653	0.497368	0.589727	0.399012	NaN	Low	0.218651	0.308655
50_TCATCGTCTCAAATGAGTCTT_hsa-mir-136	0.263653	0.497368	0.589727	0.399012	NaN	Low	0.218651	0.308655
60_TATTGCACTCGTCCCGGCCTTT_hsa-mir-92b	0.263653	0.497368	0.589727	0.399012	NaN	Low	0.218651	0.308655
hsa-miR-432-5p	0.57143	0.501752	0.581357	0.388099	NaN	Low	0.473051	0.669808
hsa-miR-3130-3p	0.57143	0.501752	0.581357	0.388099	NaN	Low	0.473051	0.669808
38_TATGTGGGATGGTAAACCGCT_hsa-mir-299	0.57143	0.501752	0.581357	0.388099	NaN	Low	0.473051	0.669808
7_TGTGACTGGTTGACCAGAGGGT_hsa-mir-134	0.57143	0.501752	0.581357	0.388099	NaN	Low	0.473051	0.669808
4_TGAGGTAGTAGTTTGTACAGT_hsa-let-7g	32.9384	0.506055	0.469383	0.280977	0.395982	OK	27.22	38.6568
61_TGTGCAAATCCATGCAAAACT_hsa-mir-19b-2	5.67965	0.506808	0.747113	0.497546	NaN	Low	4.69217	6.66712
47_AAAAGCTGGGTTGAGAGGGCGC_hsa-mir-320a	0.855619	0.513083	0.786286	0.514053	NaN	Low	0.705056	1.00618
21_TACCCTGTAGATCC_hsa-mir-10a	0.283759	0.516115	0.597355	0.387588	NaN	Low	0.233537	0.333981
hsa-miR-627-5p	0.557576	0.516133	0.586757	0.379056	NaN	Low	0.458888	0.656264
hsa-miR-19b-3p	10.3862	0.521181	0.594615	0.380757	0.493032	OK	8.53033	12.2421
hsa-miR-3615	0.26019	0.521618	0.599202	0.384016	NaN	Low	0.213659	0.306721
51_ATGCACCTGGGCAAGGATTCT_hsa-mir-500a	0.439117	0.522284	0.691663	0.450181	NaN	Low	0.360489	0.517744
56_CTATACAATCTACTGTCTTTCT_hsa-let-7a-1	0.589007	0.525656	0.762383	0.490514	NaN	Low	0.482874	0.69514
65_ACCATCGACCGTTGAGTGGACC_hsa-mir-181c	1.87409	0.5273	0.776564	0.497127	NaN	Low	1.53536	2.21281
53_AACTGGTTGAACAACTGAACC_hsa-mir-582	0.621902	0.528481	0.762685	0.488359	NaN	Low	0.509253	0.734551
51_ACCAATATTACTGTGCTGCTT_hsa-mir-16-2	46.393	0.529509	0.450003	0.239323	0.357216	OK	37.9736	54.8125
64_AGCTACATTGTCTGCTGGGT_hsa-mir-221	30.6107	0.529593	0.447225	0.236344	0.356279	OK	25.0546	36.1668
9_TTCAAGTAATCCAGGATAG_hsa-mir-26a-1	15.2104	0.531403	0.54261	0.327409	0.4397	OK	12.4404	17.9805
45_GTACAGTACTGTGATAACT_hsa-mir-101-1	24.3322	0.534216	0.472516	0.258233	0.374376	OK	19.878	28.7864
12_AACCCGTAGATCTGAACTTGT_hsa-mir-100	0.651853	0.534273	0.593596	0.368088	NaN	Low	0.532513	0.771192
hsa-miR-30c-1-3p	0.32598	0.538958	0.60575	0.373608	NaN	Low	0.265789	0.386171
11_TAAAGTGCTGACAGTGCAGATT_hsa-mir-106b	0.32598	0.538958	0.60575	0.373608	NaN	Low	0.265789	0.386171
hsa-miR-424-3p	0.457715	0.540075	0.696855	0.438329	NaN	Low	0.373029	0.542402
hsa-miR-500a-3p	1.34194	0.542591	0.78855	0.491398	NaN	Low	1.09252	1.59135
19_GGGGTGCTATCTGTGATTGA_hsa-mir-342	0.303918	0.546909	0.608431	0.368714	NaN	Low	0.246992	0.360844
47_ATCAACAGACATTAATTGGGCGA_hsa-mir-421	0.303918	0.546909	0.608431	0.368714	NaN	Low	0.246992	0.360844
49_AATTGCACGGTATCCATC_hsa-mir-363	0.627273	0.550382	0.599253	0.358385	NaN	Low	0.509052	0.745493
22_TTTGGCAATGGTAGAACT_hsa-mir-182	9.63998	0.552009	0.74445	0.458391	NaN	Low	7.81791	11.462
21_TACCCTGTAGATCCGAATAA_hsa-mir-10a	0.289621	0.554703	0.611505	0.364348	NaN	Low	0.234619	0.344624
15_AACATTCATTGCTGTCGGTGGG_hsa-mir-181b-2	1.30734	0.554818	0.791799	0.483487	NaN	Low	1.05901	1.55567
hsa-miR-132-3p	0.647202	0.555392	0.717788	0.439075	NaN	Low	0.524142	0.770262
50_CTACAGTATAGATGATGTA_hsa-mir-144	6.59237	0.556015	0.627923	0.375896	NaN	Low	5.33751	7.84722
60_TATTGCACTCGTCCCGGCC_hsa-mir-92b	8.33623	0.556046	0.660771	0.400062	NaN	Low	6.74934	9.92312
hsa-miR-582-3p	0.355412	0.564069	0.614417	0.358589	NaN	Low	0.286804	0.42402
47_TATTGCACTTGTCCCGG_hsa-mir-92a-1	0.355412	0.564069	0.614417	0.358589	NaN	Low	0.286804	0.42402
hsa-miR-654-3p	0.714287	0.564995	0.604265	0.349782	NaN	Low	0.576181	0.852393
47_GTACAGTACTGTGATAACT_hsa-mir-101-2	22.564	0.566325	0.542949	0.296923	0.414598	OK	18.1913	26.9367
16_AAACCGTTACCAT_hsa-mir-451a	0.319053	0.56732	0.615179	0.356423	NaN	Low	0.257118	0.380989
14_ATTATGGTTTGCCTGGGACTGA_hsa-mir-584	0.705842	0.568728	0.760561	0.454596	NaN	Low	0.568491	0.843194
67_TGTCAGTTTGTCAAATACCCCAT_hsa-mir-223	2.75621	0.569096	0.792157	0.472502	NaN	Low	2.21953	3.29288
3_TGAGGTAGTAGGTTG_hsa-let-7a-3	0.549474	0.569337	0.69322	0.41148	NaN	Low	0.442439	0.656509
53_TGTGCAAATCCATGCAAAACTG_hsa-mir-19b-1	12.1838	0.569648	0.633548	0.368579	0.481376	OK	9.80921	14.5585
60_TATTGCACTCGTCCCGGCCT_hsa-mir-92b	9.82303	0.571181	0.650368	0.379813	NaN	Low	7.90351	11.7426
52_AGCTCGGTCTGAGGCCCCT_hsa-mir-423	48.6892	0.571893	0.48996	0.24312	0.359344	OK	39.1632	58.2151
15_CATAAAGTAGAAAGCACTAA_hsa-mir-142	0.616718	0.572464	0.693052	0.408801	NaN	Low	0.495941	0.737495
26_TACCCTGTAGAACCGAATTAA_hsa-mir-10b	0.300455	0.57385	0.61817	0.353249	NaN	Low	0.241476	0.359434
44_ATCACATTGCCAGGGATTTC_hsa-mir-23a	4.44213	0.574198	0.623817	0.357333	NaN	Low	3.56963	5.31464
46_TACAGTACTGTGATAACTGAAT_hsa-mir-101-1	11.6959	0.574749	0.498655	0.249075	0.362835	OK	9.39649	13.9953
48_TACAGTACTGTGATAACTGAT_hsa-mir-101-2	2.31033	0.579089	0.752329	0.441461	NaN	Low	1.85278	2.76788
60_TATTGCACTCGTCCCGG_hsa-mir-92b	0.351948	0.581275	0.620161	0.348605	NaN	Low	0.281991	0.421906
20_TGAGAACTGAATTCCATGGGTTG_hsa-mir-146a	8.83054	0.58191	0.701581	0.406863	NaN	Low	7.0734	10.5877
50_CAGTGCAATGATGAAAGGGCA_hsa-mir-130b	5.68461	0.586334	0.648538	0.36595	NaN	Low	4.5451	6.82413
hsa-miR-146a-5p	39.0045	0.586636	0.581663	0.313191	0.43007	OK	31.1819	46.8272
13_CAAAGTGCTTACAGTGCAGG_hsa-mir-17	0.395623	0.591442	0.623749	0.343025	NaN	Low	0.315646	0.475601
13_CCCATAAAGTAGAAAGCAC_hsa-mir-142	36.7836	0.594866	0.546606	0.276467	0.393284	OK	29.3057	44.2614
48_AAAGCTGGGTTGAGAGGGCGAA_hsa-mir-320a	0.806205	0.594874	0.716862	0.406634	NaN	Low	0.642307	0.970102
15_GATATCATCATATACTGT_hsa-mir-144	0.814816	0.598536	0.615258	0.330642	NaN	Low	0.648176	0.981455
hsa-miR-134-5p	0.366245	0.602118	0.628091	0.337736	NaN	Low	0.290908	0.441582
9_TAGCAGCACGTAAATAT_hsa-mir-16-2	0.366245	0.602118	0.628091	0.337736	NaN	Low	0.290908	0.441582
15_TTATGGTTTGCCTGGGACTGA_hsa-mir-584	22.5042	0.607104	0.495126	0.220139	0.339978	OK	17.8379	27.1706
7_TAGCTTATCAGACTGATGTTG_hsa-mir-21	88.174	0.60805	0.516019	0.238657	0.357216	OK	69.863	106.485
7_AGAGGTAGTAGGTTGCATAG_hsa-let-7d	7.04597	0.609985	0.673778	0.365296	NaN	Low	5.57822	8.51371
48_TGTGCAAATCTATGCAAAACTG_hsa-mir-19a	4.12394	0.611506	0.692543	0.377244	NaN	Low	3.2628	4.98508
9_TAGCAGCACGTAAATATTG_hsa-mir-16-2	3.24413	0.617679	0.724917	0.394177	NaN	Low	2.56008	3.92819
52_TCTCACTGTAGCATCGAACCC_hsa-mir-1304	0.626098	0.617746	0.704221	0.380375	NaN	Low	0.494065	0.758131
48_TATACAAGGGCAAGCTCTCTG_hsa-mir-381	0.857145	0.618314	0.621344	0.319676	NaN	Low	0.676227	1.03806
62_ACCACAGGGTAGAACCACGGAC_hsa-mir-140	18.3584	0.628783	0.641697	0.327148	0.4397	OK	14.4199	22.2969
26_TACCCTGTAGAACCGA_hsa-mir-10b	0.406457	0.630228	0.637031	0.322506	NaN	Low	0.319064	0.49385
61_CTGCGCAAGCTACTGCCTTGC_hsa-let-7i	0.406457	0.630228	0.637031	0.322506	NaN	Low	0.319064	0.49385
49_TGAGCGCCTCGACGACAGAGCC_hsa-mir-339	0.384449	0.630817	0.635935	0.321221	NaN	Low	0.301713	0.467185
13_TTCAAGTAATCCAGGATAGGCTATT_hsa-mir-26a-2	0.585438	0.631485	0.710398	0.374048	NaN	Low	0.459318	0.711557
5_TGAGGTAGTAGGTTG_hsa-let-7b	1.81895	0.632436	0.790269	0.423549	NaN	Low	1.42653	2.21137
45_ACTAGACTGAAGCTCCTTGA_hsa-mir-151a	0.359318	0.63408	0.637757	0.320108	NaN	Low	0.281603	0.437034
16_TGTAAACATCCTTGACTGGAAA_hsa-mir-30e	0.468784	0.638967	0.638262	0.316777	NaN	Low	0.366636	0.570931
25_CGTGTATTTGACAAGCTGAGTTG_hsa-mir-223	0.468784	0.638967	0.638262	0.316777	NaN	Low	0.366636	0.570931
54_CAGTGCAATGTTAAAAGGGCATT_hsa-mir-130a	3.04873	0.63949	0.755146	0.397083	NaN	Low	2.38389	3.71357
59_CCTCTGGGCCCTTCCTCCAGA_hsa-mir-326	0.964513	0.641645	0.761031	0.399158	NaN	Low	0.753494	1.17553
hsa-miR-493-3p	0.699258	0.642123	0.702636	0.360781	NaN	Low	0.546162	0.852354
hsa-miR-127-3p	14.5287	0.643373	0.752628	NaN	NaN	Outlier	11.3418	17.7156
54_AGTGTTTCCTACTTTATGGAT_hsa-mir-142	0.549079	0.643692	0.713431	0.366925	NaN	Low	0.428579	0.669579
hsa-miR-381-3p	11.9527	0.644283	0.772321	NaN	NaN	Outlier	9.32724	14.5781
61_TACCACAGGGTAGAACCACGGAC_hsa-mir-140	3.23343	0.645521	0.751029	0.390056	NaN	Low	2.52188	3.94498
hsa-miR-139-5p	0.272925	0.646199	0.649909	0.320081	NaN	Low	0.212804	0.333047
27_TGACCTATGAATTGACAG_hsa-mir-215	0.272925	0.646199	0.649909	0.320081	NaN	Low	0.212804	0.333047
5_TGTAAACATCCCCGACTGGA_hsa-mir-30d	63.1278	0.647119	0.414253	0.118256	0.20813	OK	49.2026	77.0531
24_TGACCTATGAATTGACAGCC_hsa-mir-192	59.5895	0.649054	0.529312	0.220116	0.339978	OK	46.4068	72.7723
46_TACAGTACTGTGATAACT_hsa-mir-101-1	2.76271	0.650034	0.714773	0.363125	NaN	Low	2.15064	3.37479
43_AATAATACATGGTTGATCTT_hsa-mir-369	0.406511	0.652954	0.64385	0.310516	NaN	Low	0.316057	0.496964
hsa-miR-19a-3p	5.61434	0.652968	0.756086	0.387799	NaN	Low	4.36506	6.86362
16_CGTAGATCCGAACTTGT_hsa-mir-100	0.468837	0.658613	0.644091	0.306522	NaN	Low	0.363642	0.574033
51_CATTGCACTTGTCTCGGTCTG_hsa-mir-25	24.8409	0.658866	0.568012	0.246069	0.361936	OK	19.2652	30.4167
51_AAGCTCGGTCTGAGGCCCCT_hsa-mir-423	11.2279	0.658943	0.585987	0.260801	0.376298	OK	8.70744	13.7484
50_CTACAGTATAGATGATGTACT_hsa-mir-144	6.32081	0.663242	0.754946	0.379657	NaN	Low	4.89295	7.74866
22_TTTGGCAATGGTAGAACTCACAC_hsa-mir-182	0.642901	0.669603	0.754519	0.374833	NaN	Low	0.496327	0.789475
61_TACCACAGGGTAGAACCACGGAA_hsa-mir-140	6.9349	0.670665	0.610542	0.271997	NaN	Low	5.3514	8.5184
69_ACAGTAGTCTGCAC_hsa-mir-199a-2	0.46532	0.672253	0.6487	0.300058	NaN	Low	0.358828	0.571813
9_TCAGTTATCACAGTGCTGA_hsa-mir-101-1	0.578511	0.676768	0.71974	0.347066	NaN	Low	0.445256	0.711766
hsa-miR-873-5p	0.446722	0.679584	0.651526	0.296918	NaN	Low	0.343411	0.550033
61_TGTGCAAATCCATGCAAAACTG_hsa-mir-19b-2	11.7273	0.681867	0.676773	0.313682	0.43007	OK	9.00641	14.4482
10_TAGCTAATCAGACTGATGTTGA_control2_vs_test2-novelMiR-419:control2_17_novelMiR_4+test2_17_novelMiR_10	0.728401	0.682306	0.770963	0.376154	NaN	Low	0.559297	0.897505
64_AGCTACATTGTCTG_hsa-mir-221	0.529155	0.69147	0.653168	0.289763	NaN	Low	0.404718	0.653591
39_TTTGTTCGTTCGGCTCGCG_hsa-mir-375	2.29906	0.691669	0.735485	0.346999	NaN	Low	1.75826	2.83986
46_CACCCGGCTGTGTGCACATG_hsa-mir-941-1	0.709529	0.69618	0.754004	0.355845	NaN	Low	0.541582	0.877476
64_ACTGTGCGTGTGACAGCGGCT_hsa-mir-210	1.17032	0.69628	0.776552	0.369916	NaN	Low	0.893263	1.44737
hsa-miR-376c-3p	1.67966	0.696476	0.684309	0.308782	NaN	Low	1.28191	2.0774
hsa-miR-223-5p	0.446776	0.697177	0.656228	0.288055	NaN	Low	0.340877	0.552674
50_CTACAGTATAGATGATGT_hsa-mir-144	3.0072	0.697791	0.750484	0.352481	NaN	Low	2.2938	3.7206
16_TGTAAACATCCTTGACTGA_hsa-mir-30e	0.429015	0.701551	0.656912	0.285542	NaN	Low	0.326713	0.531318
3_ATAACATTGTAAAGCGCTTCT_hsa-mir-3143	0.429015	0.701551	0.656912	0.285542	NaN	Low	0.326713	0.531318
hsa-miR-7706	0.410417	0.701885	0.657383	0.285658	NaN	Low	0.312505	0.508329
50_TCTGGGCAACAAAGTGAGAC_hsa-mir-1285-1	0.410417	0.701885	0.657383	0.285658	NaN	Low	0.312505	0.508329
62_TCAGTGCATCACAGAACTTT_hsa-mir-148b	0.410417	0.701885	0.657383	0.285658	NaN	Low	0.312505	0.508329
19_TAGCAGCACATCATGGTT_hsa-mir-15b	4.07068	0.704564	0.678849	0.299326	NaN	Low	3.09599	5.04538
53_TAGCACCATTTGAAATCGGAAA_hsa-mir-29c	0.69434	0.70864	0.765614	0.354662	NaN	Low	0.527161	0.86152
46_CTAGACTGAAGCTCCTTGA_hsa-mir-151a	1.61747	0.710602	0.790907	0.368938	NaN	Low	1.22699	2.00795
38_AACATTCAACGCTGTCGGTG_hsa-mir-181a-2	16.7719	0.712877	0.587082	0.224644	0.343773	OK	12.7105	20.8333
51_CTATACAATCTACTGTCTTT_hsa-let-7a-3	0.511448	0.713544	0.658764	0.278739	NaN	Low	0.387486	0.63541
13_CAAAGTGCTTACAGT_hsa-mir-17	0.494806	0.714214	0.659969	0.279167	NaN	Low	0.374769	0.614842
47_TATTGCACTTGTCTCGGTCT_hsa-mir-92a-1	0.494806	0.714214	0.659969	0.279167	NaN	Low	0.374769	0.614842
14_TTCTCTGTTTTGGCCATGTGT_hsa-mir-942	0.293085	0.714332	0.669144	0.285733	NaN	Low	0.221973	0.364197
20_TGAGAACTGAATTCCATGGGTTTT_hsa-mir-146a	0.509103	0.719939	0.661676	0.276571	NaN	Low	0.384648	0.633558
48_ATCATACAAGGACAATTTCTT_hsa-mir-539	0.509103	0.719939	0.661676	0.276571	NaN	Low	0.384648	0.633558
0_TCCTGTACTGAGCTGCC_hsa-mir-486-2	1.06946	0.725836	0.736755	0.324536	NaN	Low	0.805968	1.33296
52_AGCTCGGTCTGAGGCC_hsa-mir-423	5.25411	0.728634	0.663424	0.272076	NaN	Low	3.95481	6.5534
control2_vs_test2-novelMiR-658:test2_22_novelMiR_6	0.472349	0.729935	0.663215	0.27107	NaN	Low	0.355342	0.589357
13_CCCATAAAGTAGAAA_hsa-mir-142	0.313191	0.73166	0.673763	0.27751	NaN	Low	0.235433	0.390948
51_CATTGCACTTGTC_hsa-mir-25	0.313191	0.73166	0.673763	0.27751	NaN	Low	0.235433	0.390948
38_AAAAGCTGGGTTGAGAGGGCGC_hsa-mir-320b-1	0.375518	0.738536	0.674117	0.273271	NaN	Low	0.281447	0.469589
57_CGAATCATTATTTGCTGCT_hsa-mir-15b	8.69002	0.743642	0.722471	0.303337	NaN	Low	6.49867	10.8814
46_CACCCGGCTGTGTGCACATGT_hsa-mir-941-1	0.528144	0.743845	0.666196	0.264184	NaN	Low	0.394928	0.66136
13_CCCATAAAGTAGAAAGCACTAA_hsa-mir-142	8.98048	0.744827	0.756993	0.325151	NaN	Low	6.71244	11.2485
38_AACATTCAACGCTGTCGGTGA_hsa-mir-181a-2	85.3063	0.752434	0.408467	0.065462	0.135856	OK	63.5516	107.061
hsa-miR-501-3p	0.567966	0.754527	0.66972	0.259899	NaN	Low	0.422739	0.713194
8_AGATCGACCGTGTTATATTCG_hsa-mir-369	0.641127	0.76577	0.671051	0.253808	NaN	Low	0.47486	0.807393
hsa-miR-532-5p	4.4089	0.772875	0.701259	0.270407	NaN	Low	3.2554	5.5624
5_TGTAAACATCCCCGACTGG_hsa-mir-30d	1.80888	0.777896	0.773327	0.314459	NaN	Low	1.33269	2.28507
48_TACAGTACTGTGATAAC_hsa-mir-101-2	1.59822	0.778943	0.79179	0.325227	NaN	Low	1.17695	2.01949
6_TGAGGTAGTAGATTG_hsa-let-7f-1	0.871205	0.781899	0.776338	0.313856	NaN	Low	0.640735	1.10167
21_TACCCTGTAGATCCGAATTT_hsa-mir-10a	11.1822	0.788061	0.628531	0.20991	0.329547	OK	8.20183	14.1625
3_TCCTGTACTGAGCTGCC_hsa-mir-486-1	1.16327	0.800045	0.765906	0.29622	NaN	Low	0.848743	1.47779
49_ATCATCGTCTCAAATGAGTCT_hsa-mir-136	2.80464	0.806255	0.789612	0.307217	NaN	Low	2.04073	3.56855
61_TACCACAGGGTAGAACCACGGACT_hsa-mir-140	8.02615	0.806472	0.731002	0.269922	NaN	Low	5.83947	10.2128
15_TTATGGTTTGCCTGGGAC_hsa-mir-584	0.841827	0.806785	0.781468	0.301886	NaN	Low	0.612391	1.07126
53_TGTGCAAATCCATGCAAAACTGT_hsa-mir-19b-1	0.841827	0.806785	0.781468	0.301886	NaN	Low	0.612391	1.07126
40_TCGACCGGACCTCGACCGGCTCT_hsa-mir-1307	0.65196	0.812099	0.682828	0.234315	NaN	Low	0.473161	0.830759
23_AACATTCAACGCTGTCGGTGA_hsa-mir-181a-1	85.6097	0.812678	0.391609	0.0379655	0.0942913	OK	62.1155	109.104
49_AGCAGCATTGTACAGGGC_hsa-mir-107	34.2707	0.814754	0.492847	0.0982985	0.184997	OK	24.8429	43.6985
58_CTTTCAGTCGGATGTTTAC_hsa-mir-30e	0.637663	0.814781	0.683555	0.233271	NaN	Low	0.462237	0.813089
45_CAACACCAGTCGATGGGCT_hsa-mir-21	0.6342	0.820691	0.684642	0.230639	NaN	Low	0.458526	0.809873
11_TAAAGTGCTGACAGTGCAGA_hsa-mir-106b	6.11048	0.829261	0.601952	0.168321	NaN	Low	4.40113	7.81982
48_TATACAAGGGCAAGCTCTCT_hsa-mir-381	0.96508	0.830849	0.79145	0.293819	NaN	Low	0.694619	1.23554
48_TCAACAGACATTAATTGGGCG_hsa-mir-421	0.674411	0.838718	0.688357	0.223059	NaN	Low	0.483716	0.865107
23_AGCAATACTGTTACCTGAAAT_hsa-mir-3942	0.710824	0.839476	0.688098	0.222467	NaN	Low	0.509661	0.911987
67_TGTCAGTTTGTCAAATACCCCG_hsa-mir-223	0.710824	0.839476	0.688098	0.222467	NaN	Low	0.509661	0.911987
59_TATGGAAAGACTTTGCCACT_hsa-mir-3688-1	0.549811	0.839863	0.690321	0.223746	NaN	Low	0.394147	0.705475
38_CTCGTGGGCTCTGGCCACGGCT_hsa-mir-3677	0.629898	0.843851	0.690582	0.221729	NaN	Low	0.450759	0.809038
51_TGTAGTGTTTCCTACT_hsa-mir-142	1.66192	0.85154	0.790832	0.281586	NaN	Low	1.18521	2.13863
46_CACCCGGCTGTGTGCACATG_hsa-mir-941-2	0.412319	0.851628	0.700009	0.223758	NaN	Low	0.294038	0.530601
61_TACCACAGGGTAGAACCACG_hsa-mir-140	1.96366	0.858863	0.770691	0.265105	NaN	Low	1.39583	2.53149
59_TCGAGGAGCTCACAGTCTAG_hsa-mir-151b	2.58824	0.859038	0.738987	0.245051	NaN	Low	1.83966	3.33682
63_ACCATCGACCGTTGATTGT_hsa-mir-181a-1	1.61177	0.861742	0.773788	0.265422	NaN	Low	1.14422	2.07932
41_AACACACCTATTCAAGGATT_hsa-mir-362	0.70736	0.865881	0.694003	0.212155	NaN	Low	0.501238	0.913482
50_TTCACAGTGGCTAAGTTCCGCT_hsa-mir-27a	4.76631	0.868333	0.757022	0.251366	NaN	Low	3.37372	6.1589
64_AGCTACATTGTCTGCTGGGTTT_hsa-mir-221	10.9243	0.872974	0.492644	0.0763918	0.152281	OK	7.71646	14.1322
16_TGAGGGGCAGAGAGCGAGACTT_hsa-mir-423	147.527	0.875184	0.367639	0.0172866	0.0529076	OK	104.103	190.95
50_CCACTGCCCCAGGTGCTG_hsa-mir-324	0.509049	0.877691	0.704481	0.212812	NaN	Low	0.35881	0.659288
13_AATGACACGATCACTCCCGTTG_hsa-mir-425	48.0076	0.880091	0.565475	0.119619	0.208302	OK	33.8023	62.2129
47_AGCAGCATTGTACAGGGC_hsa-mir-103a-1	34.4409	0.886086	0.466889	0.0577156	0.123996	OK	24.1847	44.6971
16_AACGGAATCCCAAAAGCAGCTG_hsa-mir-191	32.8404	0.88871	0.508198	0.0803349	0.158607	OK	23.0336	42.6472
39_TTTGTTCGTTCGGCTCGCGTGAA_hsa-mir-375	0.413881	0.892521	0.708025	0.207461	NaN	Low	0.28979	0.537971
47_AAAAGCTGGGTTGAGAGGGCGAA_hsa-mir-320a	6.1396	0.894256	0.686754	0.192865	NaN	Low	4.29545	7.98375
19_CATGCCTTGAGTGTAGGACC_hsa-mir-532	5.26163	0.896374	0.694334	0.196709	NaN	Low	3.67769	6.84558
51_ACCAATATTACTGTGCTGC_hsa-mir-16-2	0.538481	0.896583	0.707474	0.205048	NaN	Low	0.376343	0.700619
56_TATGGAAAGACTTTGCCACT_hsa-mir-3688-2	0.707803	0.896821	0.699694	0.199937	NaN	Low	0.494629	0.920978
48_TGTGCAAATCTATG_hsa-mir-19a	2.87526	0.899995	0.7676	0.241005	NaN	Low	2.00642	3.74411
16_TGAGGGGCAGAGAGCGAGA_hsa-mir-423	6.94018	0.903961	0.756727	0.232256	NaN	Low	4.83435	9.04601
15_AACATTCATTGCTGTCGGTGG_hsa-mir-181b-2	0.433986	0.906526	0.71067	0.202099	NaN	Low	0.301953	0.566019
60_TCTCACACAGAAATCGCACC_hsa-mir-342	0.853681	0.908021	0.700763	0.195058	NaN	Low	0.593562	1.1138
[truncated: 4,090 more rows]

## Sheet: significant miRs+iso-miRs
	baseMean	log2FoldChange	lfcSE	pvalue	padj	status	control	comparison
50_CTACAGTATAGATG_hsa-mir-144	11.8652	2.7301	0.710558	0.000121938	0.0019446	OK	3.10809	20.6223
46_TACAGTACTGTGATAACTGA_hsa-mir-101-1	39.6294	2.71072	0.525058	2.43395e-07	3.68743e-05	OK	10.5027	68.7561
48_TACAGTACTGTGATAACTGA_hsa-mir-101-2	34.1003	2.51722	0.561566	7.37735e-06	0.000279417	OK	10.1417	58.0589
3_TCCTGTACTGAGCTGCCCCGA_hsa-mir-486-1	4544.33	2.50217	0.515534	1.21269e-06	7.87706e-05	OK	1363.56	7725.09
0_TCCTGTACTGAGCTGCCCCGA_hsa-mir-486-2	4577.72	2.43947	0.512721	1.95632e-06	9.87941e-05	OK	1425.1	7730.34
51_TACAGTATAGATGAT_hsa-mir-144	26.834	2.41542	0.605194	6.57517e-05	0.00124517	OK	8.47198	45.196
47_AGCAGCATTGTACAGGGCT_hsa-mir-103a-1	283.5	2.33826	0.483133	1.29984e-06	7.87706e-05	OK	93.612	473.388
hsa-miR-660-5p	12.5037	2.27842	0.602606	0.000156236	0.00197248	OK	4.27369	20.7336
49_AGCAGCATTGTACAGGGCT_hsa-mir-107	272.719	2.25835	0.455397	7.08239e-07	7.15322e-05	OK	94.2938	451.144
5_TATTGCACATTACTAAGTTG_hsa-mir-32	35.043	2.16143	0.504186	1.81137e-05	0.000470445	OK	12.8045	57.2815
47_AGCAGCATTGTACAGGGCT_hsa-mir-103a-2	283.199	2.11658	0.464989	5.31655e-06	0.000230131	OK	106.134	460.264
51_TACAGTATAGATGATGTAC_hsa-mir-144	24.314	2.09296	0.548676	0.000136422	0.00196837	OK	9.23393	39.3941
16_TGAGGGGCAGAGAGCGAGACT_hsa-mir-423	458.476	2.0893	0.400841	1.86522e-07	3.68743e-05	OK	174.477	742.474
hsa-miR-410-3p	27.6223	2.06894	0.645867	0.0013584	0.00919042	OK	10.6326	44.6121
3_TCCTGTACTGAGCTGCCCCG_hsa-mir-486-1	437.806	2.06157	0.53868	0.000129679	0.00196463	OK	169.22	706.392
51_TACAGTATAGATG_hsa-mir-144	15.0814	1.98888	0.68733	0.0038082	0.0186111	OK	6.06987	24.093
hsa-miR-486-5p	8267.08	1.95695	0.469188	3.03348e-05	0.000656533	OK	3386.48	13147.7
13_TAGCAGCACATAATGGTTTG_hsa-mir-15a	593.582	1.91163	0.476476	6.02036e-05	0.00121611	OK	249.282	937.882
0_TCCTGTACTGAGCTGCCCCG_hsa-mir-486-2	431.289	1.91048	0.564016	0.000705882	0.00609691	OK	181.239	681.339
17_GCTGACTCCTAGTCCAGGGCT_hsa-mir-345	25.9136	1.90401	0.552273	0.000565616	0.00535567	OK	10.9282	40.899
60_AATGGCGCCACTAGGGTTG_hsa-mir-652	32.8298	1.8445	0.512923	0.00032307	0.00333228	OK	14.3009	51.3587
49_AATTGCACGGTATCCATCTG_hsa-mir-363	66.5984	1.84395	0.589081	0.00174678	0.0108015	OK	29.0195	104.177
50_ATTGCACGGTATCCATCTGT_hsa-mir-363	10.1387	1.84002	0.673778	0.00631605	0.0268802	OK	4.42721	15.8501
16_AAACCGTTACCATTACTGA_hsa-mir-451a	55.9155	1.79904	0.561212	0.00134763	0.00919042	OK	24.9629	86.8682
7_TCAGGCTCAGTCCCCTCCCGA_hsa-mir-484	39.3262	1.7932	0.583058	0.00210149	0.0120142	OK	17.6121	61.0403
hsa-miR-1307-5p	77.5129	1.73074	0.568539	0.00233304	0.0126234	OK	35.894	119.132
47_AAAAGCTGGGTTGAGAGGGCG_hsa-mir-320a	14.4555	1.72472	0.560516	0.00209077	0.0120142	OK	6.7154	22.1955
19_CATGCCTTGAGTGTAGGACCG_hsa-mir-532	12.9695	1.72075	0.630958	0.00638737	0.0268802	OK	6.03782	19.9012
49_AATTGCACGGTATCCATCTGT_hsa-mir-363	79.101	1.66496	0.460885	0.000303214	0.00333228	OK	37.9285	120.273
51_CATTGCACTTGTCTCGGTCT_hsa-mir-25	477.564	1.66037	0.460261	0.00030923	0.00333228	OK	229.545	725.584
16_TGAGGGGCAGAGAGCGAGAC_hsa-mir-423	32.2997	1.64388	0.529374	0.00190063	0.0115178	OK	15.6602	48.9392
5_TGAGGTAGTAGTTTGTGCTG_hsa-let-7i	44.8548	1.59059	0.465066	0.000625869	0.00574661	OK	22.3618	67.3478
47_AGCAGCATTGTACAGGGCTAT_hsa-mir-103a-1	21.4771	1.57302	0.548484	0.00413162	0.0193675	OK	10.8054	32.1487
15_CATAAAGTAGAAAGCACT_hsa-mir-142	112.729	1.54977	0.446761	0.000522594	0.00510794	OK	57.402	168.056
54_CAGTGCAATGTTAAAAGGGCA_hsa-mir-130a	30.1569	1.53696	0.497403	0.00200185	0.0118933	OK	15.4579	44.8559
17_GTAAACATCCTTGACTGGAAGCT_hsa-mir-30e	73.8261	1.53313	0.463928	0.00095083	0.00738722	OK	37.9165	109.736
47_TATTGCACTTGTCCCGGCCTG_hsa-mir-92a-2	494.046	1.5255	0.498071	0.00219258	0.0120791	OK	254.737	733.355
13_CCCATAAAGTAGAAAGCACT_hsa-mir-142	1026.47	1.49711	0.395163	0.00015151	0.00197248	OK	537.03	1515.91
15_CAACGGAATCCCAAAAGCAG_hsa-mir-191	16.7288	1.46711	0.56505	0.00942014	0.0352383	OK	8.88724	24.5703
14_GGATATCATCATATACTGT_hsa-mir-144	28.236	1.44474	0.599477	0.0159522	0.0498302	OK	15.1719	41.3001
47_TATTGCACTTGTCCCGGCCTG_hsa-mir-92a-1	490.344	1.4418	0.518026	0.00538144	0.0236315	OK	263.867	716.822
5_TGAGGTAGTAGTTTGTGCTGT_hsa-let-7i	54.5897	1.43925	0.391983	0.00024094	0.00292019	OK	29.4142	79.7653
49_AGCAGCATTGTACAGGGCTAT_hsa-mir-107	25.0773	1.38449	0.559752	0.0133832	0.0453799	OK	13.8902	36.2645
16_AAACCGTTACCATTACTGAGT_hsa-mir-451a	1314.67	1.37657	0.489668	0.00493534	0.0223195	OK	731.085	1898.26
hsa-miR-21-3p	72.1251	1.36444	0.508655	0.00730857	0.0287597	OK	40.3524	103.898
hsa-miR-320a	34.3843	1.36363	0.476573	0.00421865	0.0193675	OK	19.245	49.5235
47_TATTGCACTTGTCCCGGCCTGA_hsa-mir-92a-1	201.243	1.3633	0.432898	0.00163697	0.0103333	OK	112.655	289.83
46_TACAGTACTGTGATAACTGAAG_hsa-mir-101-1	37.66	1.36193	0.536137	0.0110767	0.0399553	OK	21.0963	54.2237
47_AGCAGCATTGTACAGGGCTAT_hsa-mir-103a-2	24.5483	1.35637	0.526268	0.00995647	0.0367904	OK	13.7896	35.307
53_TAGCACCATTTGAAATCGGTT_hsa-mir-29c	10.9622	1.33146	0.538868	0.0134792	0.0453799	OK	6.23457	15.6898
hsa-miR-101-3p	30.4663	1.29734	0.431208	0.00262443	0.0139509	OK	17.622	43.3105
48_TACAGTACTGTGATAACTGAAG_hsa-mir-101-2	40.5213	1.28954	0.465548	0.00560678	0.0242693	OK	23.5281	57.5144
41_TAGCACCATCTGAAATCGGT_hsa-mir-29a	17.7156	1.28902	0.478274	0.00703554	0.0284236	OK	10.2889	25.1423
13_TAGCAGCACATAATGGTTTGT_hsa-mir-15a	159.602	1.27467	0.375453	0.00068626	0.00609691	OK	93.3499	225.854
47_TATTGCACTTGTCCCGGCCTGA_hsa-mir-92a-2	204.22	1.26079	0.469161	0.00720281	0.0287165	OK	120.262	288.178
hsa-miR-92a-3p	2627.79	1.13429	0.418234	0.0066859	0.0277511	OK	1644.88	3610.69
5_TGTAAACATCCCCGACTGGAA_hsa-mir-30d	42.0506	1.13066	0.457102	0.0133784	0.0453799	OK	26.3675	57.7338
hsa-miR-30d-5p	32.88	1.11417	0.38808	0.00409197	0.0193675	OK	20.7792	44.9808
9_TTCAAGTAATCCAGGAT_hsa-mir-26a-1	81.9019	-1.16662	0.418819	0.00534445	0.0236315	OK	113.323	50.4811
44_ATCACATTGCCAGGGAT_hsa-mir-23a	53.1054	-1.20832	0.458876	0.00845798	0.032856	OK	74.1296	32.0812
hsa-let-7a-5p	128.359	-1.21026	0.499596	0.0154151	0.0497546	OK	179.249	77.4695
67_TGTCAGTTTGTCAAATACCC_hsa-mir-223	19.7035	-1.22604	0.485431	0.0115476	0.0411638	OK	27.6058	11.8012
13_TTCAAGTAATCCAGGATAGGC_hsa-mir-26a-2	25.2814	-1.23096	0.429845	0.0041867	0.0193675	OK	35.4569	15.1058
47_TATTGCACTTGTCCCGGCCTGTAA_hsa-mir-92a-2	33.0363	-1.23677	0.491215	0.0118096	0.0416081	OK	46.3889	19.6838
67_TGTCAGTTTGTCAAATACCCC_hsa-mir-223	19.0491	-1.34602	0.556636	0.0156002	0.0497565	OK	27.3424	10.7558
47_TATTGCACTTGTCCCGGCCTGTT_hsa-mir-92a-1	82.7269	-1.36419	0.563249	0.0154354	0.0497546	OK	119.164	46.2897
9_TTCAAGTAATCCAGGATAGGC_hsa-mir-26a-1	24.2401	-1.37422	0.538818	0.0107588	0.0392762	OK	34.9845	13.4957
60_TTCACAGTGGCTAAGT_hsa-mir-27b	274.062	-1.39763	0.472513	0.0030978	0.0153874	OK	397.32	150.804
16_TGAGGGGCAGAGAGCGAGACTTTT_hsa-mir-423	27.5935	-1.43159	0.587673	0.0148496	0.0489068	OK	40.2612	14.9257
57_ATCACATTGCCAGGGAT_hsa-mir-23b	51.431	-1.458	0.444881	0.00104809	0.00793929	OK	75.4122	27.4498
50_TTCACAGTGGCTAAGT_hsa-mir-27a	285.623	-1.46895	0.48955	0.00269432	0.0140755	OK	419.649	151.596
hsa-let-7d-3p	21.1379	-1.537	0.628455	0.0144576	0.0481391	OK	31.4412	10.8346
5_TGAGGTAGTAGGTTGTATAGT_hsa-let-7a-1	14.5764	-1.54845	0.520732	0.00294328	0.0148636	OK	21.7255	7.42744
53_TAACACTGTCTGGT_hsa-mir-200a	50.953	-1.55297	0.506942	0.00218834	0.0120791	OK	76.0035	25.9026
47_TATTGCACTTGTCCCGGCCTGTA_hsa-mir-92a-2	54.6515	-1.58551	0.496149	0.00139525	0.00919042	OK	81.9851	27.318
50_TTCACAGTGGCTAAGTT_hsa-mir-27a	37.1521	-1.60129	0.642354	0.0126721	0.0441338	OK	55.8855	18.4188
hsa-miR-30b-5p	30.8016	-1.61577	0.51215	0.00160567	0.0103333	OK	46.4477	15.1555
38_AAAAGCTGGGTTGAGAGGGC_hsa-mir-320b-1	66.9551	-1.64692	0.509092	0.00121639	0.00877541	OK	101.499	32.4109
61_CTATACGACCTGCTGCCTTTC_hsa-let-7d	10.4458	-1.66041	0.688275	0.0158466	0.0498302	OK	15.8709	5.02074
60_TTCACAGTGGCTAAGTT_hsa-mir-27b	30.704	-1.67791	0.621917	0.00697644	0.0284236	OK	46.7859	14.6222
58_TAACACTGTCTGGT_hsa-mir-141	54.9568	-1.70864	0.507601	0.000762395	0.00624339	OK	84.1638	25.7499
50_TTCACAGTGGCTAAGTTC_hsa-mir-27a	18.0157	-1.72162	0.537788	0.00136811	0.00919042	OK	27.6482	8.38318
64_GTGAAATGTTTAGGAC_hsa-mir-203a	1791	-1.74406	0.460558	0.000152576	0.00197248	OK	2758.51	823.493
4_TGAGGTAGTAGGTT_hsa-let-7a-2	11.2404	-1.7714	0.54748	0.00121405	0.00877541	OK	17.3876	5.09324
hsa-miR-128-3p	15.3317	-1.7919	0.602054	0.00291737	0.0148636	OK	23.7924	6.87105
43_TAATACTGCCGGGT_hsa-mir-200c	218.943	-1.80784	0.534835	0.000724385	0.00609691	OK	340.603	97.2827
71_AAAAGCTGGGTTGAGAGGGC_hsa-mir-320b-2	66.1062	-1.83515	0.503317	0.000266246	0.00310278	OK	103.27	28.9427
59_TTGGTCCCCTTCAACCAGCTGT_hsa-mir-133a-2	21.5779	-1.90506	0.731967	0.00925059	0.0350366	OK	34.0613	9.09457
60_TTCACAGTGGCTAAGTTC_hsa-mir-27b	19.1617	-1.93043	0.577086	0.000822441	0.00655789	OK	30.3588	7.96466
68_AGCTACATCTGGCTACTGGGTCTCT_hsa-mir-222	11.2857	-1.94945	0.745406	0.00891536	0.0341944	OK	17.9292	4.64216
68_AGCTACATCTGGCTACTGGGTCTC_hsa-mir-222	25.0788	-1.96785	0.449872	1.21855e-05	0.000369221	OK	39.946	10.2115
65_TGAAATGTTTAGGAC_hsa-mir-203a	211.842	-1.97535	0.470268	2.66354e-05	0.000620809	OK	337.783	85.9011
6_TGTAAACATCCTACACTCTCAGCT_hsa-mir-30c-2	35.5857	-2.02023	0.562644	0.000329928	0.00333228	OK	57.0962	14.0753
15_TCTCCCAACCCTTGTACCAGT_hsa-mir-150	15.6242	-2.12921	0.537024	7.34439e-05	0.00130903	OK	25.4345	5.81387
47_AAAAGCTGGGTTGAGAGGGC_hsa-mir-320a	66.4134	-2.15488	0.503394	1.86315e-05	0.000470445	OK	108.47	24.3571
hsa-miR-150-5p	37.4966	-2.17949	0.557692	9.30402e-05	0.00156618	OK	61.432	13.5613
16_TGTAAACATCCTACACTCTCAGCT_hsa-mir-30c-1	32.4176	-2.35417	0.533727	1.02985e-05	0.000346717	OK	54.2291	10.6061

## Sheet: significantly altered miRs 
	baseMean	log2FoldChange	lfcSE	pvalue	padj	status	control	comparison
hsa-miR-660-5p	12.5037	2.27842	0.602606	0.000156236	0.00197248	OK	4.27369	20.7336
hsa-miR-410-3p	27.6223	2.06894	0.645867	0.0013584	0.00919042	OK	10.6326	44.6121
hsa-miR-486-5p	8267.08	1.95695	0.469188	3.03348e-05	0.000656533	OK	3386.48	13147.7
hsa-miR-1307-5p	77.5129	1.73074	0.568539	0.00233304	0.0126234	OK	35.894	119.132
hsa-miR-21-3p	72.1251	1.36444	0.508655	0.00730857	0.0287597	OK	40.3524	103.898
hsa-miR-320a	34.3843	1.36363	0.476573	0.00421865	0.0193675	OK	19.245	49.5235
hsa-miR-101-3p	30.4663	1.29734	0.431208	0.00262443	0.0139509	OK	17.622	43.3105
hsa-miR-92a-3p	2627.79	1.13429	0.418234	0.0066859	0.0277511	OK	1644.88	3610.69
hsa-miR-30d-5p	32.88	1.11417	0.38808	0.00409197	0.0193675	OK	20.7792	44.9808
hsa-let-7a-5p	128.359	-1.21026	0.499596	0.0154151	0.0497546	OK	179.249	77.4695
hsa-let-7d-3p	21.1379	-1.537	0.628455	0.0144576	0.0481391	OK	31.4412	10.8346
hsa-miR-30b-5p	30.8016	-1.61577	0.51215	0.00160567	0.0103333	OK	46.4477	15.1555
hsa-miR-128-3p	15.3317	-1.7919	0.602054	0.00291737	0.0148636	OK	23.7924	6.87105
hsa-miR-150-5p	37.4966	-2.17949	0.557692	9.30402e-05	0.00156618	OK	61.432	13.5613
