# Supplementary material for: Novel, non-invasive markers for detecting therapy induced neuroendocrine differentiation in castration-resistant prostate cancer patients
Source: Sci Rep. 2021 Apr 15;11:8279. doi: 10.1038/s41598-021-87441-2 (PMC8050049; doi:10.1038/s41598-021-87441-2)
Supplement: Supplementary file 5 — Supplementary Information 5. [file 41598_2021_87441_MOESM5_ESM.xlsx]

## Sheet: Proteins
Sno	Identified Proteins (354)	Accession Number	Molecular Weight	41213 SpC LNCaP-AR	41214 SpC LNCaP-AR Enz R	41215 SpC NCI-H660	41213-Normalized	41214-Normalized	41215-Normalized	Abundance	2vs1	3vs1	Average Expression
1	Serotransferrin OS=Homo sapiens OX=9606 GN=TF PE=1 SV=3	sp|P02787|TRFE_HUMAN	77 kDa	8	7	65	5.42925	6.60689	131.181	1High	1.18317	20.5593	47.7389
2	Protein kinase C-binding protein NELL1 OS=Homo sapiens OX=9606 GN=NELL1 PE=1 SV=4	sp|Q92832|NELL1_HUMAN	90 kDa	0	0	7	0	0	14.1271	2Medium	1	15.1271	4.70905
3	Hemoglobin subunit alpha OS=Homo sapiens OX=9606 GN=HBA1 PE=1 SV=2	sp|P69905|HBA_HUMAN	15 kDa	0	5	6	0	4.71921	12.109	2Medium	5.71921	13.109	5.6094
4	Keratin, type II cytoskeletal 1 OS=Homo sapiens OX=9606 GN=KRT1 PE=1 SV=6	sp|P04264|K2C1_HUMAN	66 kDa	15	13	34	10.1798	12.2699	68.6176	1High	1.18695	6.22706	30.3558
5	Fibronectin OS=Homo sapiens OX=9606 GN=FN1 PE=1 SV=4	sp|P02751|FINC_HUMAN	263 kDa	31	41	63	21.0383	38.6975	127.144	1High	1.80129	5.81461	62.2934
6	Cation-independent mannose-6-phosphate receptor OS=Homo sapiens OX=9606 GN=IGF2R PE=1 SV=3	sp|P11717|MPRI_HUMAN	274 kDa	2	5	6	1.35731	4.71921	12.109	2Medium	2.42616	5.56099	6.06183
7	Apolipoprotein B-100 OS=Homo sapiens OX=9606 GN=APOB PE=1 SV=2	sp|P04114|APOB_HUMAN	516 kDa	16	20	27	10.8585	18.8768	54.4904	1High	1.67617	4.67938	28.0752
8	Thrombospondin-1 OS=Homo sapiens OX=9606 GN=THBS1 PE=1 SV=2	sp|P07996|TSP1_HUMAN	129 kDa	24	26	35	16.2878	24.5399	70.6357	1High	1.47734	4.14373	37.1544
9	Prosaposin OS=Homo sapiens OX=9606 GN=PSAP PE=1 SV=2	sp|P07602|SAP_HUMAN	58 kDa	4	0	7	2.71463	0	14.1271	2Medium	0.269206	4.07232	5.61392
10	Complement C1q tumor necrosis factor-related protein 3 OS=Homo sapiens OX=9606 GN=C1QTNF3 PE=1 SV=1	sp|Q9BXJ4|C1QT3_HUMAN	27 kDa	8	8	12	5.42925	7.55073	24.218	1High	1.32997	3.92238	12.3993
11	Inter-alpha-trypsin inhibitor heavy chain H1 OS=Homo sapiens OX=9606 GN=ITIH1 PE=1 SV=3	sp|P19827|ITIH1_HUMAN	101 kDa	5	8	8	3.39328	7.55073	16.1453	2Medium	1.94632	3.90262	9.02977
12	Collagen alpha-3(VI) chain OS=Homo sapiens OX=9606 GN=COL6A3 PE=1 SV=5	sp|P12111|CO6A3_HUMAN	344 kDa	2	4	4	1.35731	3.77537	8.07265	2Medium	2.02577	3.84873	4.40178
13	Gelsolin OS=Homo sapiens OX=9606 GN=GSN PE=1 SV=1	sp|P06396|GELS_HUMAN	86 kDa	21	36	28	14.2518	33.9783	56.5086	1High	2.29339	3.77061	34.9129
14	(Bos taurus) Bovine serum albumin precursor	IPI:CON_00708398.1|SWISS-PROT:P02769	69 kDa	264	272	332	179.165	256.725	670.03	1High	1.43049	3.72453	368.64
15	Vitamin D-binding protein OS=Homo sapiens OX=9606 GN=GC PE=1 SV=2	sp|P02774|VTDB_HUMAN	53 kDa	11	13	15	7.46522	12.2699	30.2725	1High	1.56758	3.69423	16.6692
16	Fibulin-1 OS=Homo sapiens OX=9606 GN=FBLN1 PE=1 SV=4	sp|P23142|FBLN1_HUMAN	77 kDa	20	24	26	13.5731	22.6522	52.4723	1High	1.623	3.66924	29.5659
17	Titin OS=Homo sapiens OX=9606 GN=TTN PE=1 SV=4	sp|Q8WZ42|TITIN_HUMAN	3816 kDa	3	0	5	2.03597	0	10.0908	2Medium	0.329384	3.65314	4.04226
18	Alpha-2-HS-glycoprotein OS=Homo sapiens OX=9606 GN=AHSG PE=1 SV=2	sp|P02765|FETUA_HUMAN	39 kDa	9	10	11	6.10791	9.43841	22.1998	1High	1.46856	3.26394	12.582
19	Complement C3 OS=Homo sapiens OX=9606 GN=C3 PE=1 SV=2	sp|P01024|CO3_HUMAN	187 kDa	23	33	26	15.6091	31.1468	52.4723	1High	1.93549	3.21946	33.076
20	Complement C5 OS=Homo sapiens OX=9606 GN=C5 PE=1 SV=4	sp|P01031|CO5_HUMAN	188 kDa	14	12	16	9.50119	11.3261	32.2906	1High	1.17378	3.17018	17.706
21	Thrombospondin-4 OS=Homo sapiens OX=9606 GN=THBS4 PE=1 SV=2	sp|P35443|TSP4_HUMAN	106 kDa	6	10	7	4.07194	9.43841	14.1271	2Medium	2.05807	2.98252	9.2125
22	Alpha-fetoprotein OS=Homo sapiens OX=9606 GN=AFP PE=1 SV=1	sp|P02771|FETA_HUMAN	69 kDa	8	8	9	5.42925	7.55073	18.1635	1High	1.32997	2.98067	10.3812
23	Alpha-2-macroglobulin OS=Homo sapiens OX=9606 GN=A2M PE=1 SV=3	sp|P01023|A2MG_HUMAN	163 kDa	13	14	13	8.82253	13.2138	26.2361	1High	1.44706	2.77282	16.0908
24	Periostin OS=Homo sapiens OX=9606 GN=POSTN PE=1 SV=2	sp|Q15063|POSTN_HUMAN	93 kDa	9	15	9	6.10791	14.1576	18.1635	1High	2.1325	2.69608	12.8097
25	Complement C4-A OS=Homo sapiens OX=9606 GN=C4A PE=1 SV=2	sp|P0C0L4|CO4A_HUMAN	193 kDa	18	19	17	12.2158	17.933	34.3088	1High	1.4326	2.67171	21.4859
26	Pigment epithelium-derived factor OS=Homo sapiens OX=9606 GN=SERPINF1 PE=1 SV=4	sp|P36955|PEDF_HUMAN	46 kDa	8	8	8	5.42925	7.55073	16.1453	2Medium	1.32997	2.66677	9.70843
27	Inter-alpha-trypsin inhibitor heavy chain H3 OS=Homo sapiens OX=9606 GN=ITIH3 PE=1 SV=2	sp|Q06033|ITIH3_HUMAN	100 kDa	7	10	7	4.75059	9.43841	14.1271	2Medium	1.81519	2.63054	9.43872
28	Antithrombin-III OS=Homo sapiens OX=9606 GN=SERPINC1 PE=1 SV=1	sp|P01008|ANT3_HUMAN	53 kDa	11	11	10	7.46522	10.3823	20.1816	1High	1.34459	2.5022	12.6764
29	Lactotransferrin OS=Homo sapiens OX=9606 GN=LTF PE=1 SV=6	sp|P02788|TRFL_HUMAN	78 kDa	10	12	9	6.78656	11.3261	18.1635	1High	1.583	2.4611	12.092
30	Inter-alpha-trypsin inhibitor heavy chain H4 OS=Homo sapiens OX=9606 GN=ITIH4 PE=1 SV=4	sp|Q14624|ITIH4_HUMAN	103 kDa	3	7	3	2.03597	6.60689	6.05449	2Medium	2.50559	2.32364	4.89912
31	Collagen alpha-1(I) chain OS=Homo sapiens OX=9606 GN=COL1A1 PE=1 SV=5	sp|P02452|CO1A1_HUMAN	139 kDa	3	6	3	2.03597	5.66305	6.05449	2Medium	2.1947	2.32364	4.5845
32	Plasminogen OS=Homo sapiens OX=9606 GN=PLG PE=1 SV=2	sp|P00747|PLMN_HUMAN	91 kDa	12	12	10	8.14388	11.3261	20.1816	1High	1.34802	2.31648	13.2172
33	Inter-alpha-trypsin inhibitor heavy chain H2 OS=Homo sapiens OX=9606 GN=ITIH2 PE=1 SV=2	sp|P19823|ITIH2_HUMAN	106 kDa	16	18	13	10.8585	16.9891	26.2361	1High	1.51698	2.29676	18.0279
34	Cartilage oligomeric matrix protein OS=Homo sapiens OX=9606 GN=COMP PE=1 SV=2	sp|P49747|COMP_HUMAN	83 kDa	5	8	4	3.39328	7.55073	8.07265	2Medium	1.94632	2.06512	6.33889
35	Fructose-bisphosphate aldolase A OS=Homo sapiens OX=9606 GN=ALDOA PE=1 SV=2	sp|P04075|ALDOA_HUMAN	39 kDa	8	9	6	5.42925	8.49457	12.109	2Medium	1.47678	2.03896	8.6776
36	Elongation factor 1-alpha 1 OS=Homo sapiens OX=9606 GN=EEF1A1 PE=1 SV=1	sp|P68104|EF1A1_HUMAN (+1)	50 kDa	24	20	3	16.2878	18.8768	6.05449	1High	1.14976	0.408063	13.7397
37	Adenosylhomocysteinase OS=Homo sapiens OX=9606 GN=AHCY PE=1 SV=4	sp|P23526|SAHH_HUMAN	48 kDa	17	14	2	11.5372	13.2138	4.03633	2Medium	1.13373	0.401712	9.59575
38	Glyceraldehyde-3-phosphate dehydrogenase OS=Homo sapiens OX=9606 GN=GAPDH PE=1 SV=3	sp|P04406|G3P_HUMAN	36 kDa	41	38	5	27.8249	35.866	10.0908	1High	1.27896	0.384765	24.5939
39	Transitional endoplasmic reticulum ATPase OS=Homo sapiens OX=9606 GN=VCP PE=1 SV=4	sp|P55072|TERA_HUMAN	89 kDa	24	22	2	16.2878	20.7645	4.03633	1High	1.25896	0.291323	13.6962
40	Heat shock protein HSP 90-alpha OS=Homo sapiens OX=9606 GN=HSP90AA1 PE=1 SV=5	sp|P07900|HS90A_HUMAN	85 kDa	67	56	6	45.47	52.8551	12.109	1High	1.15892	0.282096	36.8114
41	Tubulin beta chain OS=Homo sapiens OX=9606 GN=TUBB PE=1 SV=2	sp|P07437|TBB5_HUMAN	50 kDa	36	22	3	24.4316	20.7645	6.05449	1High	0.855805	0.27739	17.0835
42	Transferrin receptor protein 1 OS=Homo sapiens OX=9606 GN=TFRC PE=1 SV=2	sp|P02786|TFR1_HUMAN	85 kDa	4	16	0	2.71463	15.1015	0	2Medium	4.33461	0.269206	5.9387
43	Peroxiredoxin-2 OS=Homo sapiens OX=9606 GN=PRDX2 PE=1 SV=5	sp|P32119|PRDX2_HUMAN	22 kDa	5	10	0	3.39328	9.43841	0	2Medium	2.37599	0.22762	4.27723
44	Protein disulfide-isomerase A4 OS=Homo sapiens OX=9606 GN=PDIA4 PE=1 SV=2	sp|P13667|PDIA4_HUMAN	73 kDa	6	11	0	4.07194	10.3823	0	2Medium	2.24416	0.197163	4.81806
45	Talin-1 OS=Homo sapiens OX=9606 GN=TLN1 PE=1 SV=3	sp|Q9Y490|TLN1_HUMAN	270 kDa	8	12	0	5.42925	11.3261	0	2Medium	1.91719	0.155539	5.58512
46	Endoplasmic reticulum chaperone BiP OS=Homo sapiens OX=9606 GN=HSPA5 PE=1 SV=2	sp|P11021|BIP_HUMAN	72 kDa	8	8	0	5.42925	7.55073	0	2Medium	1.32997	0.155539	4.32666
47	Agrin OS=Homo sapiens OX=9606 GN=AGRN PE=1 SV=6	sp|O00468|AGRIN_HUMAN	217 kDa	9	20	0	6.10791	18.8768	0	2Medium	2.79644	0.140688	8.32825
48	Semaphorin-3C OS=Homo sapiens OX=9606 GN=SEMA3C PE=2 SV=2	sp|Q99985|SEM3C_HUMAN	85 kDa	9	19	0	6.10791	17.933	0	2Medium	2.66365	0.140688	8.01363
49	Filamin-A OS=Homo sapiens OX=9606 GN=FLNA PE=1 SV=4	sp|P21333|FLNA_HUMAN	281 kDa	9	15	0	6.10791	14.1576	0	2Medium	2.1325	0.140688	6.75518
50	ADP-ribosylation factor 3 OS=Homo sapiens OX=9606 GN=ARF3 PE=1 SV=2	sp|P61204|ARF3_HUMAN (+1)	21 kDa	9	8	0	6.10791	7.55073	0	2Medium	1.20299	0.140688	4.55288
51	Microtubule-associated protein 1B OS=Homo sapiens OX=9606 GN=MAP1B PE=1 SV=2	sp|P46821|MAP1B_HUMAN	271 kDa	10	15	0	6.78656	14.1576	0	2Medium	1.94664	0.128426	6.98139
52	Prothrombin OS=Homo sapiens OX=9606 GN=F2 PE=1 SV=2	sp|P00734|THRB_HUMAN	70 kDa	10	9	0	6.78656	8.49457	0	2Medium	1.21935	0.128426	5.09371
53	Heterogeneous nuclear ribonucleoprotein K OS=Homo sapiens OX=9606 GN=HNRNPK PE=1 SV=1	sp|P61978|HNRPK_HUMAN	51 kDa	10	8	0	6.78656	7.55073	0	2Medium	1.09814	0.128426	4.7791
54	Heat shock 70 kDa protein 1A OS=Homo sapiens OX=9606 GN=HSPA1A PE=1 SV=1	sp|P0DMV8|HS71A_HUMAN (+1)	70 kDa	10	8	0	6.78656	7.55073	0	2Medium	1.09814	0.128426	4.7791
55	Rab GDP dissociation inhibitor beta OS=Homo sapiens OX=9606 GN=GDI2 PE=1 SV=2	sp|P50395|GDIB_HUMAN	51 kDa	10	7	0	6.78656	6.60689	0	2Medium	0.976925	0.128426	4.46448
56	Creatine kinase B-type OS=Homo sapiens OX=9606 GN=CKB PE=1 SV=1	sp|P12277|KCRB_HUMAN	43 kDa	10	6	0	6.78656	5.66305	0	2Medium	0.855711	0.128426	4.14987
57	Ubiquitin-like modifier-activating enzyme 1 OS=Homo sapiens OX=9606 GN=UBA1 PE=1 SV=3	sp|P22314|UBA1_HUMAN	118 kDa	11	11	0	7.46522	10.3823	0	2Medium	1.34459	0.11813	5.94916
58	Peptidyl-prolyl cis-trans isomerase FKBP4 OS=Homo sapiens OX=9606 GN=FKBP4 PE=1 SV=3	sp|Q02790|FKBP4_HUMAN	52 kDa	11	7	0	7.46522	6.60689	0	2Medium	0.898605	0.11813	4.6907
59	Heterogeneous nuclear ribonucleoproteins A2/B1 OS=Homo sapiens OX=9606 GN=HNRNPA2B1 PE=1 SV=2	sp|P22626|ROA2_HUMAN	37 kDa	11	7	0	7.46522	6.60689	0	2Medium	0.898605	0.11813	4.6907
60	Nucleophosmin OS=Homo sapiens OX=9606 GN=NPM1 PE=1 SV=2	sp|P06748|NPM_HUMAN	33 kDa	11	5	0	7.46522	4.71921	0	2Medium	0.675612	0.11813	4.06148
61	Peroxiredoxin-1 OS=Homo sapiens OX=9606 GN=PRDX1 PE=1 SV=1	sp|Q06830|PRDX1_HUMAN	22 kDa	12	12	0	8.14388	11.3261	0	2Medium	1.34802	0.109363	6.48999
62	Alpha-enolase OS=Homo sapiens OX=9606 GN=ENO1 PE=1 SV=2	sp|P06733|ENOA_HUMAN	47 kDa	12	9	0	8.14388	8.49457	0	2Medium	1.03835	0.109363	5.54615
63	Proteasome subunit alpha type-4 OS=Homo sapiens OX=9606 GN=PSMA4 PE=1 SV=1	sp|P25789|PSA4_HUMAN	29 kDa	12	8	0	8.14388	7.55073	0	2Medium	0.935132	0.109363	5.23154
64	Filamin-B OS=Homo sapiens OX=9606 GN=FLNB PE=1 SV=2	sp|O75369|FLNB_HUMAN	278 kDa	13	11	0	8.82253	10.3823	0	2Medium	1.15879	0.101807	6.4016
65	Heterogeneous nuclear ribonucleoprotein A1 OS=Homo sapiens OX=9606 GN=HNRNPA1 PE=1 SV=5	sp|P09651|ROA1_HUMAN	39 kDa	13	6	0	8.82253	5.66305	0	2Medium	0.678343	0.101807	4.82853
66	Exportin-2 OS=Homo sapiens OX=9606 GN=CSE1L PE=1 SV=3	sp|P55060|XPO2_HUMAN	110 kDa	13	4	0	8.82253	3.77537	0	2Medium	0.486164	0.101807	4.1993
67	Myosin-9 OS=Homo sapiens OX=9606 GN=MYH9 PE=1 SV=4	sp|P35579|MYH9_HUMAN	227 kDa	14	9	0	9.50119	8.49457	0	2Medium	0.904143	0.0952273	5.99859
68	Threonine--tRNA ligase, cytoplasmic OS=Homo sapiens OX=9606 GN=TARS PE=1 SV=3	sp|P26639|SYTC_HUMAN	83 kDa	14	6	0	9.50119	5.66305	0	2Medium	0.634504	0.0952273	5.05475
69	Calsyntenin-1 OS=Homo sapiens OX=9606 GN=CLSTN1 PE=1 SV=1	sp|O94985|CSTN1_HUMAN	110 kDa	15	19	0	10.1798	17.933	0	2Medium	1.69349	0.0894467	9.37094
70	L-lactate dehydrogenase A chain OS=Homo sapiens OX=9606 GN=LDHA PE=1 SV=2	sp|P00338|LDHA_HUMAN	37 kDa	15	17	0	10.1798	16.0453	0	2Medium	1.52465	0.0894467	8.74172
71	L-lactate dehydrogenase B chain OS=Homo sapiens OX=9606 GN=LDHB PE=1 SV=2	sp|P07195|LDHB_HUMAN	37 kDa	15	15	0	10.1798	14.1576	0	2Medium	1.3558	0.0894467	8.11249
72	Alpha-actinin-1 OS=Homo sapiens OX=9606 GN=ACTN1 PE=1 SV=2	sp|P12814|ACTN1_HUMAN	103 kDa	15	14	0	10.1798	13.2138	0	2Medium	1.27138	0.0894467	7.79787
73	Nucleoside diphosphate kinase B OS=Homo sapiens OX=9606 GN=NME2 PE=1 SV=1	sp|P22392|NDKB_HUMAN	17 kDa	15	12	0	10.1798	11.3261	0	2Medium	1.10253	0.0894467	7.16865
74	Vinculin OS=Homo sapiens OX=9606 GN=VCL PE=1 SV=4	sp|P18206|VINC_HUMAN	124 kDa	16	19	0	10.8585	17.933	0	2Medium	1.59658	0.0843277	9.59716
75	Amyloid-beta A4 protein OS=Homo sapiens OX=9606 GN=APP PE=1 SV=3	sp|P05067|A4_HUMAN	87 kDa	16	17	0	10.8585	16.0453	0	2Medium	1.43739	0.0843277	8.96793
76	Elongation factor 1-gamma OS=Homo sapiens OX=9606 GN=EEF1G PE=1 SV=3	sp|P26641|EF1G_HUMAN	50 kDa	16	14	0	10.8585	13.2138	0	2Medium	1.19862	0.0843277	8.02409
77	Cullin-associated NEDD8-dissociated protein 1 OS=Homo sapiens OX=9606 GN=CAND1 PE=1 SV=2	sp|Q86VP6|CAND1_HUMAN	136 kDa	16	11	0	10.8585	10.3823	0	2Medium	0.959839	0.0843277	7.08025
78	ATP-dependent RNA helicase A OS=Homo sapiens OX=9606 GN=DHX9 PE=1 SV=4	sp|Q08211|DHX9_HUMAN	141 kDa	16	3	0	10.8585	2.83152	0	2Medium	0.323104	0.0843277	4.56334
79	Receptor-type tyrosine-protein phosphatase F OS=Homo sapiens OX=9606 GN=PTPRF PE=1 SV=2	sp|P10586|PTPRF_HUMAN	213 kDa	17	24	0	11.5372	22.6522	0	1High	1.88657	0.0797629	11.3965
80	T-complex protein 1 subunit delta OS=Homo sapiens OX=9606 GN=CCT4 PE=1 SV=4	sp|P50991|TCPD_HUMAN	58 kDa	17	8	0	11.5372	7.55073	0	2Medium	0.682031	0.0797629	6.36263
81	Nucleolin OS=Homo sapiens OX=9606 GN=NCL PE=1 SV=3	sp|P19338|NUCL_HUMAN	77 kDa	17	4	0	11.5372	3.77537	0	2Medium	0.380897	0.0797629	5.10417
82	Growth/differentiation factor 15 OS=Homo sapiens OX=9606 GN=GDF15 PE=1 SV=3	sp|Q99988|GDF15_HUMAN	34 kDa	18	30	0	12.2158	28.3152	0	1High	2.21819	0.0756669	13.5104
83	Sulfhydryl oxidase 1 OS=Homo sapiens OX=9606 GN=QSOX1 PE=1 SV=3	sp|O00391|QSOX1_HUMAN	83 kDa	19	20	0	12.8945	18.8768	0	1High	1.43056	0.0719711	10.5904
84	Eukaryotic initiation factor 4A-I OS=Homo sapiens OX=9606 GN=EIF4A1 PE=1 SV=1	sp|P60842|IF4A1_HUMAN	46 kDa	20	7	0	13.5731	6.60689	0	2Medium	0.521981	0.0686195	6.72667
85	X-ray repair cross-complementing protein 6 OS=Homo sapiens OX=9606 GN=XRCC6 PE=1 SV=2	sp|P12956|XRCC6_HUMAN	70 kDa	21	4	0	14.2518	3.77537	0	2Medium	0.313102	0.0655661	6.00905
86	T-complex protein 1 subunit epsilon OS=Homo sapiens OX=9606 GN=CCT5 PE=1 SV=1	sp|P48643|TCPE_HUMAN	60 kDa	21	2	0	14.2518	1.88768	0	2Medium	0.189334	0.0655661	5.37982
87	Sorbitol dehydrogenase OS=Homo sapiens OX=9606 GN=SORD PE=1 SV=4	sp|Q00796|DHSO_HUMAN	38 kDa	22	17	0	14.9304	16.0453	0	1High	1.06998	0.0627729	10.3252
88	X-ray repair cross-complementing protein 5 OS=Homo sapiens OX=9606 GN=XRCC5 PE=1 SV=3	sp|P13010|XRCC5_HUMAN	83 kDa	22	10	0	14.9304	9.43841	0	2Medium	0.65525	0.0627729	8.12295
89	T-complex protein 1 subunit theta OS=Homo sapiens OX=9606 GN=CCT8 PE=1 SV=4	sp|P50990|TCPQ_HUMAN	60 kDa	22	9	0	14.9304	8.49457	0	2Medium	0.596002	0.0627729	7.80834
90	T-complex protein 1 subunit zeta OS=Homo sapiens OX=9606 GN=CCT6A PE=1 SV=3	sp|P40227|TCPZ_HUMAN	58 kDa	24	8	0	16.2878	7.55073	0	2Medium	0.494612	0.0578444	7.94616
91	Multifunctional protein ADE2 OS=Homo sapiens OX=9606 GN=PAICS PE=1 SV=3	sp|P22234|PUR6_HUMAN	47 kDa	25	12	0	16.9664	11.3261	0	2Medium	0.686064	0.0556594	9.43083
92	T-complex protein 1 subunit beta OS=Homo sapiens OX=9606 GN=CCT2 PE=1 SV=4	sp|P78371|TCPB_HUMAN	57 kDa	25	10	0	16.9664	9.43841	0	2Medium	0.580996	0.0556594	8.80161
93	Heat shock cognate 71 kDa protein OS=Homo sapiens OX=9606 GN=HSPA8 PE=1 SV=1	sp|P11142|HSP7C_HUMAN	71 kDa	30	15	0	20.3597	14.1576	0	1High	0.709637	0.0468172	11.5058
94	Clathrin heavy chain 1 OS=Homo sapiens OX=9606 GN=CLTC PE=1 SV=5	sp|Q00610|CLH1_HUMAN	192 kDa	32	33	0	21.717	31.1468	0	1High	1.4151	0.0440199	17.6213
95	Tubulin beta-4B chain OS=Homo sapiens OX=9606 GN=TUBB4B PE=1 SV=1	sp|P68371|TBB4B_HUMAN	50 kDa	32	20	0	21.717	18.8768	0	1High	0.874976	0.0440199	13.5313
96	Tubulin alpha-4A chain OS=Homo sapiens OX=9606 GN=TUBA4A PE=1 SV=1	sp|P68366|TBA4A_HUMAN	50 kDa	36	26	0	24.4316	24.5399	0	1High	1.00426	0.0393211	16.3238
97	Fatty acid synthase OS=Homo sapiens OX=9606 GN=FASN PE=1 SV=3	sp|P49327|FAS_HUMAN	273 kDa	36	6	0	24.4316	5.66305	0	1High	0.261999	0.0393211	10.0316
98	Pyruvate kinase PKM OS=Homo sapiens OX=9606 GN=PKM PE=1 SV=4	sp|P14618|KPYM_HUMAN	58 kDa	47	32	0	31.8968	30.2029	0	1High	0.948508	0.0303981	20.6999
99	Elongation factor 2 OS=Homo sapiens OX=9606 GN=EEF2 PE=1 SV=4	sp|P13639|EF2_HUMAN	95 kDa	47	13	0	31.8968	12.2699	0	1High	0.40338	0.0303981	14.7223
100	Heat shock protein HSP 90-beta OS=Homo sapiens OX=9606 GN=HSP90AB1 PE=1 SV=4	sp|P08238|HS90B_HUMAN	83 kDa	57	42	0	38.6834	39.6413	0	1High	1.02414	0.0251994	26.1082
101	Transforming growth factor-beta-induced protein ig-h3 OS=Homo sapiens OX=9606 GN=TGFBI PE=1 SV=1	sp|Q15582|BGH3_HUMAN	75 kDa	0	4	4	0	3.77537	8.07265	Low	4.77537	9.07265	3.94934
102	Apolipoprotein E OS=Homo sapiens OX=9606 GN=APOE PE=1 SV=1	sp|P02649|APOE_HUMAN	36 kDa	0	0	4	0	0	8.07265	Low	1	9.07265	2.69088
103	Apolipoprotein M OS=Homo sapiens OX=9606 GN=APOM PE=1 SV=2	sp|O95445|APOM_HUMAN	21 kDa	0	2	3	0	1.88768	6.05449	Low	2.88768	7.05449	2.64739
104	EGF-containing fibulin-like extracellular matrix protein 1 OS=Homo sapiens OX=9606 GN=EFEMP1 PE=1 SV=2	sp|Q12805|FBLN3_HUMAN	55 kDa	0	0	3	0	0	6.05449	Low	1	7.05449	2.01816
105	Complement component C8 alpha chain OS=Homo sapiens OX=9606 GN=C8A PE=1 SV=2	sp|P07357|CO8A_HUMAN	65 kDa	0	2	2	0	1.88768	4.03633	Low	2.88768	5.03633	1.97467
106	C-type lectin domain family 11 member A OS=Homo sapiens OX=9606 GN=CLEC11A PE=1 SV=1	sp|Q9Y240|CLC11_HUMAN	36 kDa	0	2	2	0	1.88768	4.03633	Low	2.88768	5.03633	1.97467
107	von Willebrand factor OS=Homo sapiens OX=9606 GN=VWF PE=1 SV=4	sp|P04275|VWF_HUMAN	309 kDa	0	2	2	0	1.88768	4.03633	Low	2.88768	5.03633	1.97467
108	Alpha-1B-glycoprotein OS=Homo sapiens OX=9606 GN=A1BG PE=1 SV=4	sp|P04217|A1BG_HUMAN	54 kDa	0	0	2	0	0	4.03633	Low	1	5.03633	1.34544
109	Latent-transforming growth factor beta-binding protein 4 OS=Homo sapiens OX=9606 GN=LTBP4 PE=1 SV=2	sp|Q8N2S1|LTBP4_HUMAN	173 kDa	0	0	2	0	0	4.03633	Low	1	5.03633	1.34544
110	Hornerin OS=Homo sapiens OX=9606 GN=HRNR PE=1 SV=2	sp|Q86YZ3|HORN_HUMAN	282 kDa	0	0	2	0	0	4.03633	Low	1	5.03633	1.34544
111	Haptoglobin OS=Homo sapiens OX=9606 GN=HP PE=1 SV=1	sp|P00738|HPT_HUMAN (+1)	45 kDa	0	0	2	0	0	4.03633	Low	1	5.03633	1.34544
112	Breast cancer type 2 susceptibility protein OS=Homo sapiens OX=9606 GN=BRCA2 PE=1 SV=3	sp|P51587|BRCA2_HUMAN	384 kDa	0	0	2	0	0	4.03633	Low	1	5.03633	1.34544
113	Epithelial cell adhesion molecule OS=Homo sapiens OX=9606 GN=EPCAM PE=1 SV=2	sp|P16422|EPCAM_HUMAN	35 kDa	2	2	4	1.35731	1.88768	8.07265	Low	1.22499	3.84873	3.77255
114	Complement factor I OS=Homo sapiens OX=9606 GN=CFI PE=1 SV=2	sp|P05156|CFAI_HUMAN	66 kDa	2	3	3	1.35731	2.83152	6.05449	Low	1.62538	2.9926	3.41444
115	Alpha-2-antiplasmin OS=Homo sapiens OX=9606 GN=SERPINF2 PE=1 SV=3	sp|P08697|A2AP_HUMAN	55 kDa	2	2	3	1.35731	1.88768	6.05449	Low	1.22499	2.9926	3.09983
116	Hemoglobin subunit delta OS=Homo sapiens OX=9606 GN=HBD PE=1 SV=2	sp|P02042|HBD_HUMAN (+1)	16 kDa	3	3	3	2.03597	2.83152	6.05449	Low	1.26204	2.32364	3.64066
117	Beta-2-glycoprotein 1 OS=Homo sapiens OX=9606 GN=APOH PE=1 SV=3	sp|P02749|APOH_HUMAN	38 kDa	3	3	3	2.03597	2.83152	6.05449	Low	1.26204	2.32364	3.64066
118	Complement component C8 beta chain OS=Homo sapiens OX=9606 GN=C8B PE=1 SV=3	sp|P07358|CO8B_HUMAN	67 kDa	2	2	2	1.35731	1.88768	4.03633	Low	1.22499	2.13647	2.42711
119	Protein strawberry notch homolog 2 OS=Homo sapiens OX=9606 GN=SBNO2 PE=2 SV=3	sp|Q9Y2G9|SBNO2_HUMAN	150 kDa	2	2	2	1.35731	1.88768	4.03633	Low	1.22499	2.13647	2.42711
120	14-3-3 protein zeta/delta OS=Homo sapiens OX=9606 GN=YWHAZ PE=1 SV=1	sp|P63104|1433Z_HUMAN	28 kDa	5	0	4	3.39328	0	8.07265	Low	0.22762	2.06512	3.82198
121	Complement component C7 OS=Homo sapiens OX=9606 GN=C7 PE=1 SV=2	sp|P10643|CO7_HUMAN	94 kDa	7	6	5	4.75059	5.66305	10.0908	2Medium	1.15867	1.92864	6.83482
122	Guanine nucleotide-binding protein G(I)/G(S)/G(T) subunit beta-1 OS=Homo sapiens OX=9606 GN=GNB1 PE=1 SV=3	sp|P62873|GBB1_HUMAN (+1)	37 kDa	3	0	2	2.03597	0	4.03633	Low	0.329384	1.65889	2.0241
123	Actin, cytoplasmic 2 OS=Homo sapiens OX=9606 GN=ACTG1 PE=1 SV=1	sp|P63261|ACTG_HUMAN	42 kDa	40	36	20	27.1463	33.9783	40.3633	1High	1.24273	1.46958	33.8293
124	Tetranectin OS=Homo sapiens OX=9606 GN=CLEC3B PE=1 SV=3	sp|P05452|TETN_HUMAN	23 kDa	4	7	2	2.71463	6.60689	4.03633	2Medium	2.04782	1.35581	4.45261
125	Immunoglobulin lambda-1 light chain OS=Homo sapiens OX=9606 PE=1 SV=1	sp|P0DOX8|IGL1_HUMAN	23 kDa	4	0	2	2.71463	0	4.03633	Low	0.269206	1.35581	2.25032
126	Proteasome subunit alpha type-2 OS=Homo sapiens OX=9606 GN=PSMA2 PE=1 SV=2	sp|P25787|PSA2_HUMAN	26 kDa	7	4	3	4.75059	3.77537	6.05449	2Medium	0.830413	1.22674	4.86015
127	CD9 antigen OS=Homo sapiens OX=9606 GN=CD9 PE=1 SV=4	sp|P21926|CD9_HUMAN	25 kDa	5	7	2	3.39328	6.60689	4.03633	2Medium	1.73148	1.14637	4.67883
128	Endoplasmin OS=Homo sapiens OX=9606 GN=HSP90B1 PE=1 SV=1	sp|P14625|ENPL_HUMAN	92 kDa	0	7	0	0	6.60689	0	Low	7.60689	1	2.2023
129	Insulin-like growth factor-binding protein 2 OS=Homo sapiens OX=9606 GN=IGFBP2 PE=1 SV=2	sp|P18065|IBP2_HUMAN	35 kDa	0	5	0	0	4.71921	0	Low	5.71921	1	1.57307
130	Laminin subunit gamma-1 OS=Homo sapiens OX=9606 GN=LAMC1 PE=1 SV=3	sp|P11047|LAMC1_HUMAN	178 kDa	0	4	0	0	3.77537	0	Low	4.77537	1	1.25846
131	Ribonuclease 4 OS=Homo sapiens OX=9606 GN=RNASE4 PE=1 SV=3	sp|P34096|RNAS4_HUMAN	17 kDa	0	4	0	0	3.77537	0	Low	4.77537	1	1.25846
132	6-phosphogluconate dehydrogenase, decarboxylating OS=Homo sapiens OX=9606 GN=PGD PE=1 SV=3	sp|P52209|6PGD_HUMAN	53 kDa	0	4	0	0	3.77537	0	Low	4.77537	1	1.25846
133	Collagen alpha-1(II) chain OS=Homo sapiens OX=9606 GN=COL2A1 PE=1 SV=3	sp|P02458|CO2A1_HUMAN	142 kDa	0	3	0	0	2.83152	0	Low	3.83152	1	0.943841
134	Laminin subunit beta-2 OS=Homo sapiens OX=9606 GN=LAMB2 PE=1 SV=2	sp|P55268|LAMB2_HUMAN	196 kDa	0	3	0	0	2.83152	0	Low	3.83152	1	0.943841
135	Fibrinogen beta chain OS=Homo sapiens OX=9606 GN=FGB PE=1 SV=2	sp|P02675|FIBB_HUMAN	56 kDa	0	3	0	0	2.83152	0	Low	3.83152	1	0.943841
136	Catenin beta-1 OS=Homo sapiens OX=9606 GN=CTNNB1 PE=1 SV=1	sp|P35222|CTNB1_HUMAN	85 kDa	0	3	0	0	2.83152	0	Low	3.83152	1	0.943841
137	Puromycin-sensitive aminopeptidase OS=Homo sapiens OX=9606 GN=NPEPPS PE=1 SV=2	sp|P55786|PSA_HUMAN	103 kDa	0	3	0	0	2.83152	0	Low	3.83152	1	0.943841
138	Heterogeneous nuclear ribonucleoprotein U OS=Homo sapiens OX=9606 GN=HNRNPU PE=1 SV=6	sp|Q00839|HNRPU_HUMAN	91 kDa	0	3	0	0	2.83152	0	Low	3.83152	1	0.943841
139	Chloride intracellular channel protein 1 OS=Homo sapiens OX=9606 GN=CLIC1 PE=1 SV=4	sp|O00299|CLIC1_HUMAN	27 kDa	0	3	0	0	2.83152	0	Low	3.83152	1	0.943841
140	Receptor-type tyrosine-protein phosphatase S OS=Homo sapiens OX=9606 GN=PTPRS PE=1 SV=3	sp|Q13332|PTPRS_HUMAN	217 kDa	0	3	0	0	2.83152	0	Low	3.83152	1	0.943841
141	Insulin-like growth factor-binding protein 3 OS=Homo sapiens OX=9606 GN=IGFBP3 PE=1 SV=2	sp|P17936|IBP3_HUMAN	32 kDa	0	3	0	0	2.83152	0	Low	3.83152	1	0.943841
142	Thyroxine-binding globulin OS=Homo sapiens OX=9606 GN=SERPINA7 PE=1 SV=2	sp|P05543|THBG_HUMAN	46 kDa	0	2	0	0	1.88768	0	Low	2.88768	1	0.629228
143	Retinol-binding protein 4 OS=Homo sapiens OX=9606 GN=RBP4 PE=1 SV=3	sp|P02753|RET4_HUMAN	23 kDa	0	2	0	0	1.88768	0	Low	2.88768	1	0.629228
144	Ras GTPase-activating-like protein IQGAP1 OS=Homo sapiens OX=9606 GN=IQGAP1 PE=1 SV=1	sp|P46940|IQGA1_HUMAN	189 kDa	0	2	0	0	1.88768	0	Low	2.88768	1	0.629228
145	Heparin cofactor 2 OS=Homo sapiens OX=9606 GN=SERPIND1 PE=1 SV=3	sp|P05546|HEP2_HUMAN	57 kDa	0	2	0	0	1.88768	0	Low	2.88768	1	0.629228
146	Isocitrate dehydrogenase [NADP] cytoplasmic OS=Homo sapiens OX=9606 GN=IDH1 PE=1 SV=2	sp|O75874|IDHC_HUMAN	47 kDa	0	2	0	0	1.88768	0	Low	2.88768	1	0.629228
147	F-actin-capping protein subunit alpha-2 OS=Homo sapiens OX=9606 GN=CAPZA2 PE=1 SV=3	sp|P47755|CAZA2_HUMAN	33 kDa	0	2	0	0	1.88768	0	Low	2.88768	1	0.629228
148	Kinesin heavy chain isoform 5C OS=Homo sapiens OX=9606 GN=KIF5C PE=1 SV=1	sp|O60282|KIF5C_HUMAN	109 kDa	0	2	0	0	1.88768	0	Low	2.88768	1	0.629228
149	Methanethiol oxidase OS=Homo sapiens OX=9606 GN=SELENBP1 PE=1 SV=2	sp|Q13228|SBP1_HUMAN	52 kDa	0	2	0	0	1.88768	0	Low	2.88768	1	0.629228
150	AP-2 complex subunit beta OS=Homo sapiens OX=9606 GN=AP2B1 PE=1 SV=1	sp|P63010|AP2B1_HUMAN (+1)	105 kDa	0	2	0	0	1.88768	0	Low	2.88768	1	0.629228
151	Macrophage migration inhibitory factor OS=Homo sapiens OX=9606 GN=MIF PE=1 SV=4	sp|P14174|MIF_HUMAN	12 kDa	0	2	0	0	1.88768	0	Low	2.88768	1	0.629228
152	26S proteasome regulatory subunit 7 OS=Homo sapiens OX=9606 GN=PSMC2 PE=1 SV=3	sp|P35998|PRS7_HUMAN	49 kDa	0	2	0	0	1.88768	0	Low	2.88768	1	0.629228
153	Contactin-1 OS=Homo sapiens OX=9606 GN=CNTN1 PE=1 SV=1	sp|Q12860|CNTN1_HUMAN	113 kDa	0	2	0	0	1.88768	0	Low	2.88768	1	0.629228
154	Nicotinamide phosphoribosyltransferase OS=Homo sapiens OX=9606 GN=NAMPT PE=1 SV=1	sp|P43490|NAMPT_HUMAN	56 kDa	0	2	0	0	1.88768	0	Low	2.88768	1	0.629228
155	Neogenin OS=Homo sapiens OX=9606 GN=NEO1 PE=1 SV=2	sp|Q92859|NEO1_HUMAN	160 kDa	0	2	0	0	1.88768	0	Low	2.88768	1	0.629228
156	Laminin subunit alpha-5 OS=Homo sapiens OX=9606 GN=LAMA5 PE=1 SV=8	sp|O15230|LAMA5_HUMAN	400 kDa	0	2	0	0	1.88768	0	Low	2.88768	1	0.629228
157	F-actin-capping protein subunit beta OS=Homo sapiens OX=9606 GN=CAPZB PE=1 SV=4	sp|P47756|CAPZB_HUMAN	31 kDa	0	2	0	0	1.88768	0	Low	2.88768	1	0.629228
158	Tubulin alpha-1B chain OS=Homo sapiens OX=9606 GN=TUBA1B PE=1 SV=1	sp|P68363|TBA1B_HUMAN	50 kDa	37	28	11	25.1103	26.4276	22.1998	1High	1.05045	0.888531	24.5792
159	Alpha-actinin-4 OS=Homo sapiens OX=9606 GN=ACTN4 PE=1 SV=2	sp|O43707|ACTN4_HUMAN	105 kDa	17	21	4	11.5372	19.8207	8.07265	1High	1.66072	0.723661	13.1435
160	Histone H2B type 1-J OS=Homo sapiens OX=9606 GN=HIST1H2BJ PE=1 SV=3	sp|P06899|H2B1J_HUMAN (+3)	14 kDa	11	8	2	7.46522	7.55073	4.03633	2Medium	1.0101	0.594944	6.35076
161	Proteasome subunit alpha type-7 OS=Homo sapiens OX=9606 GN=PSMA7 PE=1 SV=1	sp|O14818|PSA7_HUMAN	28 kDa	12	12	2	8.14388	11.3261	4.03633	2Medium	1.34802	0.550787	7.83543
162	Radixin OS=Homo sapiens OX=9606 GN=RDX PE=1 SV=1	sp|P35241|RADI_HUMAN	69 kDa	2	5	0	1.35731	4.71921	0	Low	2.42616	0.424212	2.02551
163	Basement membrane-specific heparan sulfate proteoglycan core protein OS=Homo sapiens OX=9606 GN=HSPG2 PE=1 SV=4	sp|P98160|PGBM_HUMAN	469 kDa	2	4	0	1.35731	3.77537	0	Low	2.02577	0.424212	1.71089
164	Collagen alpha-1(VI) chain OS=Homo sapiens OX=9606 GN=COL6A1 PE=1 SV=3	sp|P12109|CO6A1_HUMAN	109 kDa	2	4	0	1.35731	3.77537	0	Low	2.02577	0.424212	1.71089
165	Ras-related protein Rab-1A OS=Homo sapiens OX=9606 GN=RAB1A PE=1 SV=3	sp|P62820|RAB1A_HUMAN (+2)	23 kDa	2	2	0	1.35731	1.88768	0	Low	1.22499	0.424212	1.08167
166	Actin-related protein 3 OS=Homo sapiens OX=9606 GN=ACTR3 PE=1 SV=3	sp|P61158|ARP3_HUMAN	47 kDa	2	2	0	1.35731	1.88768	0	Low	1.22499	0.424212	1.08167
167	Glutathione S-transferase Mu 3 OS=Homo sapiens OX=9606 GN=GSTM3 PE=1 SV=3	sp|P21266|GSTM3_HUMAN	27 kDa	2	2	0	1.35731	1.88768	0	Low	1.22499	0.424212	1.08167
168	Protein kinase C and casein kinase substrate in neurons protein 2 OS=Homo sapiens OX=9606 GN=PACSIN2 PE=1 SV=2	sp|Q9UNF0|PACN2_HUMAN	56 kDa	2	2	0	1.35731	1.88768	0	Low	1.22499	0.424212	1.08167
169	Platelet-activating factor acetylhydrolase IB subunit alpha OS=Homo sapiens OX=9606 GN=PAFAH1B1 PE=1 SV=2	sp|P43034|LIS1_HUMAN	47 kDa	2	2	0	1.35731	1.88768	0	Low	1.22499	0.424212	1.08167
170	26S proteasome non-ATPase regulatory subunit 13 OS=Homo sapiens OX=9606 GN=PSMD13 PE=1 SV=2	sp|Q9UNM6|PSD13_HUMAN	43 kDa	2	2	0	1.35731	1.88768	0	Low	1.22499	0.424212	1.08167
171	Collagen alpha-2(I) chain OS=Homo sapiens OX=9606 GN=COL1A2 PE=1 SV=7	sp|P08123|CO1A2_HUMAN	129 kDa	2	0	0	1.35731	0	0	Low	0.424212	0.424212	0.452438
172	Reticulon-3 OS=Homo sapiens OX=9606 GN=RTN3 PE=1 SV=2	sp|O95197|RTN3_HUMAN	113 kDa	2	0	0	1.35731	0	0	Low	0.424212	0.424212	0.452438
173	ATP-dependent 6-phosphofructokinase, platelet type OS=Homo sapiens OX=9606 GN=PFKP PE=1 SV=2	sp|Q01813|PFKAP_HUMAN	86 kDa	2	0	0	1.35731	0	0	Low	0.424212	0.424212	0.452438
174	Glutamine synthetase OS=Homo sapiens OX=9606 GN=GLUL PE=1 SV=4	sp|P15104|GLNA_HUMAN	42 kDa	2	0	0	1.35731	0	0	Low	0.424212	0.424212	0.452438
175	Transportin-1 OS=Homo sapiens OX=9606 GN=TNPO1 PE=1 SV=2	sp|Q92973|TNPO1_HUMAN	102 kDa	2	0	0	1.35731	0	0	Low	0.424212	0.424212	0.452438
176	Pyrroline-5-carboxylate reductase 3 OS=Homo sapiens OX=9606 GN=PYCR3 PE=1 SV=3	sp|Q53H96|P5CR3_HUMAN	29 kDa	2	0	0	1.35731	0	0	Low	0.424212	0.424212	0.452438
177	C-1-tetrahydrofolate synthase, cytoplasmic OS=Homo sapiens OX=9606 GN=MTHFD1 PE=1 SV=3	sp|P11586|C1TC_HUMAN	102 kDa	2	0	0	1.35731	0	0	Low	0.424212	0.424212	0.452438
178	COP9 signalosome complex subunit 3 OS=Homo sapiens OX=9606 GN=COPS3 PE=1 SV=3	sp|Q9UNS2|CSN3_HUMAN	48 kDa	2	0	0	1.35731	0	0	Low	0.424212	0.424212	0.452438
179	26S proteasome non-ATPase regulatory subunit 6 OS=Homo sapiens OX=9606 GN=PSMD6 PE=1 SV=1	sp|Q15008|PSMD6_HUMAN	46 kDa	2	0	0	1.35731	0	0	Low	0.424212	0.424212	0.452438
180	RuvB-like 2 OS=Homo sapiens OX=9606 GN=RUVBL2 PE=1 SV=3	sp|Q9Y230|RUVB2_HUMAN	51 kDa	2	0	0	1.35731	0	0	Low	0.424212	0.424212	0.452438
181	Vitamin K-dependent protein S OS=Homo sapiens OX=9606 GN=PROS1 PE=1 SV=1	sp|P07225|PROS_HUMAN	75 kDa	2	0	0	1.35731	0	0	Low	0.424212	0.424212	0.452438
182	Pre-mRNA-splicing factor ATP-dependent RNA helicase DHX15 OS=Homo sapiens OX=9606 GN=DHX15 PE=1 SV=2	sp|O43143|DHX15_HUMAN	91 kDa	2	0	0	1.35731	0	0	Low	0.424212	0.424212	0.452438
183	DNA-(apurinic or apyrimidinic site) lyase OS=Homo sapiens OX=9606 GN=APEX1 PE=1 SV=2	sp|P27695|APEX1_HUMAN	36 kDa	2	0	0	1.35731	0	0	Low	0.424212	0.424212	0.452438
184	Proteasome subunit beta type-2 OS=Homo sapiens OX=9606 GN=PSMB2 PE=1 SV=1	sp|P49721|PSB2_HUMAN	23 kDa	2	0	0	1.35731	0	0	Low	0.424212	0.424212	0.452438
185	Taste receptor type 2 member 1 OS=Homo sapiens OX=9606 GN=TAS2R1 PE=1 SV=1	sp|Q9NYW7|TA2R1_HUMAN	34 kDa	2	0	0	1.35731	0	0	Low	0.424212	0.424212	0.452438
186	Syntenin-1 OS=Homo sapiens OX=9606 GN=SDCBP PE=1 SV=1	sp|O00560|SDCB1_HUMAN	32 kDa	2	0	0	1.35731	0	0	Low	0.424212	0.424212	0.452438
187	Polyadenylate-binding protein 1 OS=Homo sapiens OX=9606 GN=PABPC1 PE=1 SV=2	sp|P11940|PABP1_HUMAN	71 kDa	2	0	0	1.35731	0	0	Low	0.424212	0.424212	0.452438
188	Cyclin-dependent kinase 18 OS=Homo sapiens OX=9606 GN=CDK18 PE=1 SV=4	sp|Q07002|CDK18_HUMAN	54 kDa	2	0	0	1.35731	0	0	Low	0.424212	0.424212	0.452438
189	Plasminogen activator inhibitor 1 RNA-binding protein OS=Homo sapiens OX=9606 GN=SERBP1 PE=1 SV=2	sp|Q8NC51|PAIRB_HUMAN	45 kDa	2	0	0	1.35731	0	0	Low	0.424212	0.424212	0.452438
190	RuvB-like 1 OS=Homo sapiens OX=9606 GN=RUVBL1 PE=1 SV=1	sp|Q9Y265|RUVB1_HUMAN	50 kDa	2	0	0	1.35731	0	0	Low	0.424212	0.424212	0.452438
191	Polymeric immunoglobulin receptor OS=Homo sapiens OX=9606 GN=PIGR PE=1 SV=4	sp|P01833|PIGR_HUMAN	83 kDa	2	0	0	1.35731	0	0	Low	0.424212	0.424212	0.452438
192	Triosephosphate isomerase OS=Homo sapiens OX=9606 GN=TPI1 PE=1 SV=3	sp|P60174|TPIS_HUMAN	31 kDa	2	0	0	1.35731	0	0	Low	0.424212	0.424212	0.452438
193	Nuclear migration protein nudC OS=Homo sapiens OX=9606 GN=NUDC PE=1 SV=1	sp|Q9Y266|NUDC_HUMAN	38 kDa	2	0	0	1.35731	0	0	Low	0.424212	0.424212	0.452438
194	Eukaryotic translation initiation factor 2 subunit 1 OS=Homo sapiens OX=9606 GN=EIF2S1 PE=1 SV=3	sp|P05198|IF2A_HUMAN	36 kDa	2	0	0	1.35731	0	0	Low	0.424212	0.424212	0.452438
195	Pre-mRNA-processing factor 19 OS=Homo sapiens OX=9606 GN=PRPF19 PE=1 SV=1	sp|Q9UMS4|PRP19_HUMAN	55 kDa	2	0	0	1.35731	0	0	Low	0.424212	0.424212	0.452438
196	UDP-glucose 6-dehydrogenase OS=Homo sapiens OX=9606 GN=UGDH PE=1 SV=1	sp|O60701|UGDH_HUMAN	55 kDa	2	0	0	1.35731	0	0	Low	0.424212	0.424212	0.452438
197	FACT complex subunit SPT16 OS=Homo sapiens OX=9606 GN=SUPT16H PE=1 SV=1	sp|Q9Y5B9|SP16H_HUMAN	120 kDa	2	0	0	1.35731	0	0	Low	0.424212	0.424212	0.452438
198	ATP-dependent DNA helicase Q1 OS=Homo sapiens OX=9606 GN=RECQL PE=1 SV=3	sp|P46063|RECQ1_HUMAN	73 kDa	2	0	0	1.35731	0	0	Low	0.424212	0.424212	0.452438
199	Basic leucine zipper and W2 domain-containing protein 1 OS=Homo sapiens OX=9606 GN=BZW1 PE=1 SV=1	sp|Q7L1Q6|BZW1_HUMAN	48 kDa	2	0	0	1.35731	0	0	Low	0.424212	0.424212	0.452438
200	DNA replication licensing factor MCM5 OS=Homo sapiens OX=9606 GN=MCM5 PE=1 SV=5	sp|P33992|MCM5_HUMAN	82 kDa	2	0	0	1.35731	0	0	Low	0.424212	0.424212	0.452438
201	26S proteasome non-ATPase regulatory subunit 8 OS=Homo sapiens OX=9606 GN=PSMD8 PE=1 SV=2	sp|P48556|PSMD8_HUMAN	40 kDa	2	0	0	1.35731	0	0	Low	0.424212	0.424212	0.452438
202	Actin-related protein 2/3 complex subunit 2 OS=Homo sapiens OX=9606 GN=ARPC2 PE=1 SV=1	sp|O15144|ARPC2_HUMAN	34 kDa	2	0	0	1.35731	0	0	Low	0.424212	0.424212	0.452438
203	Cytoplasmic dynein 1 heavy chain 1 OS=Homo sapiens OX=9606 GN=DYNC1H1 PE=1 SV=5	sp|Q14204|DYHC1_HUMAN	532 kDa	2	0	0	1.35731	0	0	Low	0.424212	0.424212	0.452438
204	Small nuclear ribonucleoprotein-associated proteins B and B' OS=Homo sapiens OX=9606 GN=SNRPB PE=1 SV=2	sp|P14678|RSMB_HUMAN (+1)	25 kDa	2	0	0	1.35731	0	0	Low	0.424212	0.424212	0.452438
205	Coatomer subunit gamma-1 OS=Homo sapiens OX=9606 GN=COPG1 PE=1 SV=1	sp|Q9Y678|COPG1_HUMAN	98 kDa	2	0	0	1.35731	0	0	Low	0.424212	0.424212	0.452438
206	Putative small nuclear ribonucleoprotein G-like protein 15 OS=Homo sapiens OX=9606 GN=SNRPGP15 PE=5 SV=2	sp|A8MWD9|RUXGL_HUMAN (+1)	9 kDa	2	0	0	1.35731	0	0	Low	0.424212	0.424212	0.452438
207	Mitogen-activated protein kinase kinase kinase kinase 4 OS=Homo sapiens OX=9606 GN=MAP4K4 PE=1 SV=2	sp|O95819|M4K4_HUMAN (+2)	142 kDa	2	0	0	1.35731	0	0	Low	0.424212	0.424212	0.452438
208	Eukaryotic translation initiation factor 3 subunit D OS=Homo sapiens OX=9606 GN=EIF3D PE=1 SV=1	sp|O15371|EIF3D_HUMAN	64 kDa	2	0	0	1.35731	0	0	Low	0.424212	0.424212	0.452438
209	60S ribosomal protein L10a OS=Homo sapiens OX=9606 GN=RPL10A PE=1 SV=2	sp|P62906|RL10A_HUMAN	25 kDa	2	0	0	1.35731	0	0	Low	0.424212	0.424212	0.452438
210	Activated RNA polymerase II transcriptional coactivator p15 OS=Homo sapiens OX=9606 GN=SUB1 PE=1 SV=3	sp|P53999|TCP4_HUMAN	14 kDa	2	0	0	1.35731	0	0	Low	0.424212	0.424212	0.452438
211	Septin-2 OS=Homo sapiens OX=9606 GN=SEPT2 PE=1 SV=1	sp|Q15019|SEPT2_HUMAN	41 kDa	2	0	0	1.35731	0	0	Low	0.424212	0.424212	0.452438
212	Proteasome subunit alpha type-5 OS=Homo sapiens OX=9606 GN=PSMA5 PE=1 SV=3	sp|P28066|PSA5_HUMAN	26 kDa	3	3	0	2.03597	2.83152	0	Low	1.26204	0.329384	1.6225
213	Nuclear mitotic apparatus protein 1 OS=Homo sapiens OX=9606 GN=NUMA1 PE=1 SV=2	sp|Q14980|NUMA1_HUMAN	238 kDa	3	3	0	2.03597	2.83152	0	Low	1.26204	0.329384	1.6225
214	Malate dehydrogenase, mitochondrial OS=Homo sapiens OX=9606 GN=MDH2 PE=1 SV=3	sp|P40926|MDHM_HUMAN	36 kDa	3	2	0	2.03597	1.88768	0	Low	0.951157	0.329384	1.30788
215	Septin-8 OS=Homo sapiens OX=9606 GN=SEPT8 PE=1 SV=4	sp|Q92599|SEPT8_HUMAN	56 kDa	3	0	0	2.03597	0	0	Low	0.329384	0.329384	0.678656
216	Small nuclear ribonucleoprotein Sm D1 OS=Homo sapiens OX=9606 GN=SNRPD1 PE=1 SV=1	sp|P62314|SMD1_HUMAN	13 kDa	3	0	0	2.03597	0	0	Low	0.329384	0.329384	0.678656
217	40S ribosomal protein S16 OS=Homo sapiens OX=9606 GN=RPS16 PE=1 SV=2	sp|P62249|RS16_HUMAN	16 kDa	3	0	0	2.03597	0	0	Low	0.329384	0.329384	0.678656
218	AP-1 complex subunit gamma-1 OS=Homo sapiens OX=9606 GN=AP1G1 PE=1 SV=5	sp|O43747|AP1G1_HUMAN	91 kDa	3	0	0	2.03597	0	0	Low	0.329384	0.329384	0.678656
219	Spliceosome RNA helicase DDX39B OS=Homo sapiens OX=9606 GN=DDX39B PE=1 SV=1	sp|Q13838|DX39B_HUMAN	49 kDa	3	0	0	2.03597	0	0	Low	0.329384	0.329384	0.678656
220	Cytosolic non-specific dipeptidase OS=Homo sapiens OX=9606 GN=CNDP2 PE=1 SV=2	sp|Q96KP4|CNDP2_HUMAN	53 kDa	3	0	0	2.03597	0	0	Low	0.329384	0.329384	0.678656
221	Polypyrimidine tract-binding protein 1 OS=Homo sapiens OX=9606 GN=PTBP1 PE=1 SV=1	sp|P26599|PTBP1_HUMAN	57 kDa	3	0	0	2.03597	0	0	Low	0.329384	0.329384	0.678656
222	Histone H2A type 1 OS=Homo sapiens OX=9606 GN=HIST1H2AG PE=1 SV=2	sp|P0C0S8|H2A1_HUMAN (+6)	14 kDa	3	0	0	2.03597	0	0	Low	0.329384	0.329384	0.678656
223	Proliferation-associated protein 2G4 OS=Homo sapiens OX=9606 GN=PA2G4 PE=1 SV=3	sp|Q9UQ80|PA2G4_HUMAN	44 kDa	3	0	0	2.03597	0	0	Low	0.329384	0.329384	0.678656
224	Arginine--tRNA ligase, cytoplasmic OS=Homo sapiens OX=9606 GN=RARS PE=1 SV=2	sp|P54136|SYRC_HUMAN	75 kDa	3	0	0	2.03597	0	0	Low	0.329384	0.329384	0.678656
225	Calcyclin-binding protein OS=Homo sapiens OX=9606 GN=CACYBP PE=1 SV=2	sp|Q9HB71|CYBP_HUMAN	26 kDa	3	0	0	2.03597	0	0	Low	0.329384	0.329384	0.678656
226	Eukaryotic translation initiation factor 3 subunit A OS=Homo sapiens OX=9606 GN=EIF3A PE=1 SV=1	sp|Q14152|EIF3A_HUMAN	167 kDa	3	0	0	2.03597	0	0	Low	0.329384	0.329384	0.678656
227	Bifunctional purine biosynthesis protein PURH OS=Homo sapiens OX=9606 GN=ATIC PE=1 SV=3	sp|P31939|PUR9_HUMAN	65 kDa	3	0	0	2.03597	0	0	Low	0.329384	0.329384	0.678656
228	26S proteasome non-ATPase regulatory subunit 3 OS=Homo sapiens OX=9606 GN=PSMD3 PE=1 SV=2	sp|O43242|PSMD3_HUMAN	61 kDa	3	0	0	2.03597	0	0	Low	0.329384	0.329384	0.678656
229	Proteasome subunit beta type-7 OS=Homo sapiens OX=9606 GN=PSMB7 PE=1 SV=1	sp|Q99436|PSB7_HUMAN	30 kDa	3	0	0	2.03597	0	0	Low	0.329384	0.329384	0.678656
230	Exosome RNA helicase MTR4 OS=Homo sapiens OX=9606 GN=MTREX PE=1 SV=3	sp|P42285|MTREX_HUMAN	118 kDa	3	0	0	2.03597	0	0	Low	0.329384	0.329384	0.678656
231	Asparagine synthetase [glutamine-hydrolyzing] OS=Homo sapiens OX=9606 GN=ASNS PE=1 SV=4	sp|P08243|ASNS_HUMAN	64 kDa	3	0	0	2.03597	0	0	Low	0.329384	0.329384	0.678656
232	Heterogeneous nuclear ribonucleoproteins C1/C2 OS=Homo sapiens OX=9606 GN=HNRNPC PE=1 SV=4	sp|P07910|HNRPC_HUMAN	34 kDa	3	0	0	2.03597	0	0	Low	0.329384	0.329384	0.678656
233	Eukaryotic translation initiation factor 3 subunit L OS=Homo sapiens OX=9606 GN=EIF3L PE=1 SV=1	sp|Q9Y262|EIF3L_HUMAN	67 kDa	3	0	0	2.03597	0	0	Low	0.329384	0.329384	0.678656
234	Replication protein A 70 kDa DNA-binding subunit OS=Homo sapiens OX=9606 GN=RPA1 PE=1 SV=2	sp|P27694|RFA1_HUMAN	68 kDa	3	0	0	2.03597	0	0	Low	0.329384	0.329384	0.678656
235	Elongation factor 1-delta OS=Homo sapiens OX=9606 GN=EEF1D PE=1 SV=5	sp|P29692|EF1D_HUMAN	31 kDa	3	0	0	2.03597	0	0	Low	0.329384	0.329384	0.678656
236	Adenine phosphoribosyltransferase OS=Homo sapiens OX=9606 GN=APRT PE=1 SV=2	sp|P07741|APT_HUMAN	20 kDa	3	0	0	2.03597	0	0	Low	0.329384	0.329384	0.678656
237	Splicing factor 3B subunit 1 OS=Homo sapiens OX=9606 GN=SF3B1 PE=1 SV=3	sp|O75533|SF3B1_HUMAN	146 kDa	3	0	0	2.03597	0	0	Low	0.329384	0.329384	0.678656
238	Serine-threonine kinase receptor-associated protein OS=Homo sapiens OX=9606 GN=STRAP PE=1 SV=1	sp|Q9Y3F4|STRAP_HUMAN	38 kDa	3	0	0	2.03597	0	0	Low	0.329384	0.329384	0.678656
239	Valine--tRNA ligase OS=Homo sapiens OX=9606 GN=VARS PE=1 SV=4	sp|P26640|SYVC_HUMAN	140 kDa	3	0	0	2.03597	0	0	Low	0.329384	0.329384	0.678656
240	Eukaryotic translation initiation factor 3 subunit E OS=Homo sapiens OX=9606 GN=EIF3E PE=1 SV=1	sp|P60228|EIF3E_HUMAN	52 kDa	3	0	0	2.03597	0	0	Low	0.329384	0.329384	0.678656
241	Cullin-4A OS=Homo sapiens OX=9606 GN=CUL4A PE=1 SV=3	sp|Q13619|CUL4A_HUMAN	88 kDa	3	0	0	2.03597	0	0	Low	0.329384	0.329384	0.678656
242	Ubiquitin carboxyl-terminal hydrolase 7 OS=Homo sapiens OX=9606 GN=USP7 PE=1 SV=2	sp|Q93009|UBP7_HUMAN	128 kDa	3	0	0	2.03597	0	0	Low	0.329384	0.329384	0.678656
243	Glypican-3 OS=Homo sapiens OX=9606 GN=GPC3 PE=1 SV=1	sp|P51654|GPC3_HUMAN	66 kDa	3	0	0	2.03597	0	0	Low	0.329384	0.329384	0.678656
244	DNA damage-binding protein 1 OS=Homo sapiens OX=9606 GN=DDB1 PE=1 SV=1	sp|Q16531|DDB1_HUMAN	127 kDa	3	0	0	2.03597	0	0	Low	0.329384	0.329384	0.678656
245	Heat shock protein 75 kDa, mitochondrial OS=Homo sapiens OX=9606 GN=TRAP1 PE=1 SV=3	sp|Q12931|TRAP1_HUMAN	80 kDa	3	0	0	2.03597	0	0	Low	0.329384	0.329384	0.678656
246	Probable ATP-dependent RNA helicase DDX5 OS=Homo sapiens OX=9606 GN=DDX5 PE=1 SV=1	sp|P17844|DDX5_HUMAN (+1)	69 kDa	3	0	0	2.03597	0	0	Low	0.329384	0.329384	0.678656
247	26S proteasome regulatory subunit 10B OS=Homo sapiens OX=9606 GN=PSMC6 PE=1 SV=1	sp|P62333|PRS10_HUMAN	44 kDa	3	0	0	2.03597	0	0	Low	0.329384	0.329384	0.678656
248	Transmembrane protein 132A OS=Homo sapiens OX=9606 GN=TMEM132A PE=1 SV=1	sp|Q24JP5|T132A_HUMAN	110 kDa	4	8	0	2.71463	7.55073	0	Low	2.30191	0.269206	3.42179
249	Proteasome subunit beta type-6 OS=Homo sapiens OX=9606 GN=PSMB6 PE=1 SV=4	sp|P28072|PSB6_HUMAN	25 kDa	4	4	0	2.71463	3.77537	0	Low	1.28556	0.269206	2.16333
250	Proteasome subunit beta type-4 OS=Homo sapiens OX=9606 GN=PSMB4 PE=1 SV=4	sp|P28070|PSB4_HUMAN	29 kDa	4	4	0	2.71463	3.77537	0	Low	1.28556	0.269206	2.16333
251	Mitochondrial fission 1 protein OS=Homo sapiens OX=9606 GN=FIS1 PE=1 SV=2	sp|Q9Y3D6|FIS1_HUMAN	17 kDa	4	4	0	2.71463	3.77537	0	Low	1.28556	0.269206	2.16333
252	Peptidyl-prolyl cis-trans isomerase A OS=Homo sapiens OX=9606 GN=PPIA PE=1 SV=2	sp|P62937|PPIA_HUMAN	18 kDa	4	4	0	2.71463	3.77537	0	Low	1.28556	0.269206	2.16333
253	Peptidyl-prolyl cis-trans isomerase B OS=Homo sapiens OX=9606 GN=PPIB PE=1 SV=2	sp|P23284|PPIB_HUMAN	24 kDa	4	3	0	2.71463	2.83152	0	Low	1.03147	0.269206	1.84872
254	Cadherin-1 OS=Homo sapiens OX=9606 GN=CDH1 PE=1 SV=3	sp|P12830|CADH1_HUMAN	97 kDa	4	3	0	2.71463	2.83152	0	Low	1.03147	0.269206	1.84872
255	4-trimethylaminobutyraldehyde dehydrogenase OS=Homo sapiens OX=9606 GN=ALDH9A1 PE=1 SV=3	sp|P49189|AL9A1_HUMAN	54 kDa	4	3	0	2.71463	2.83152	0	Low	1.03147	0.269206	1.84872
256	Small nuclear ribonucleoprotein Sm D3 OS=Homo sapiens OX=9606 GN=SNRPD3 PE=1 SV=1	sp|P62318|SMD3_HUMAN	14 kDa	4	2	0	2.71463	1.88768	0	Low	0.777382	0.269206	1.5341
257	Glycine--tRNA ligase OS=Homo sapiens OX=9606 GN=GARS PE=1 SV=3	sp|P41250|GARS_HUMAN	83 kDa	4	2	0	2.71463	1.88768	0	Low	0.777382	0.269206	1.5341
258	Proteasome subunit beta type-3 OS=Homo sapiens OX=9606 GN=PSMB3 PE=1 SV=2	sp|P49720|PSB3_HUMAN	23 kDa	4	2	0	2.71463	1.88768	0	Low	0.777382	0.269206	1.5341
259	Protein transport protein Sec23A OS=Homo sapiens OX=9606 GN=SEC23A PE=1 SV=2	sp|Q15436|SC23A_HUMAN	86 kDa	4	2	0	2.71463	1.88768	0	Low	0.777382	0.269206	1.5341
260	Coatomer subunit beta' OS=Homo sapiens OX=9606 GN=COPB2 PE=1 SV=2	sp|P35606|COPB2_HUMAN	102 kDa	4	2	0	2.71463	1.88768	0	Low	0.777382	0.269206	1.5341
261	Neutral alpha-glucosidase AB OS=Homo sapiens OX=9606 GN=GANAB PE=1 SV=3	sp|Q14697|GANAB_HUMAN	107 kDa	4	0	0	2.71463	0	0	Low	0.269206	0.269206	0.904875
262	Putative high mobility group protein B1-like 1 OS=Homo sapiens OX=9606 GN=HMGB1P1 PE=5 SV=1	sp|B2RPK0|HGB1A_HUMAN (+1)	24 kDa	4	0	0	2.71463	0	0	Low	0.269206	0.269206	0.904875
263	Profilin-1 OS=Homo sapiens OX=9606 GN=PFN1 PE=1 SV=2	sp|P07737|PROF1_HUMAN	15 kDa	4	0	0	2.71463	0	0	Low	0.269206	0.269206	0.904875
264	Plectin OS=Homo sapiens OX=9606 GN=PLEC PE=1 SV=3	sp|Q15149|PLEC_HUMAN	532 kDa	4	0	0	2.71463	0	0	Low	0.269206	0.269206	0.904875
265	CD81 antigen OS=Homo sapiens OX=9606 GN=CD81 PE=1 SV=1	sp|P60033|CD81_HUMAN	26 kDa	4	0	0	2.71463	0	0	Low	0.269206	0.269206	0.904875
266	Serine/threonine-protein phosphatase 2A 65 kDa regulatory subunit A alpha isoform OS=Homo sapiens OX=9606 GN=PPP2R1A PE=1 SV=4	sp|P30153|2AAA_HUMAN	65 kDa	4	0	0	2.71463	0	0	Low	0.269206	0.269206	0.904875
267	Programmed cell death 6-interacting protein OS=Homo sapiens OX=9606 GN=PDCD6IP PE=1 SV=1	sp|Q8WUM4|PDC6I_HUMAN	96 kDa	4	0	0	2.71463	0	0	Low	0.269206	0.269206	0.904875
268	Heterogeneous nuclear ribonucleoprotein Q OS=Homo sapiens OX=9606 GN=SYNCRIP PE=1 SV=2	sp|O60506|HNRPQ_HUMAN	70 kDa	4	0	0	2.71463	0	0	Low	0.269206	0.269206	0.904875
269	Nucleosome assembly protein 1-like 1 OS=Homo sapiens OX=9606 GN=NAP1L1 PE=1 SV=1	sp|P55209|NP1L1_HUMAN	45 kDa	4	0	0	2.71463	0	0	Low	0.269206	0.269206	0.904875
270	Eukaryotic translation initiation factor 3 subunit C-like protein OS=Homo sapiens OX=9606 GN=EIF3CL PE=3 SV=1	sp|B5ME19|EIFCL_HUMAN (+1)	105 kDa	4	0	0	2.71463	0	0	Low	0.269206	0.269206	0.904875
271	26S proteasome non-ATPase regulatory subunit 1 OS=Homo sapiens OX=9606 GN=PSMD1 PE=1 SV=2	sp|Q99460|PSMD1_HUMAN	106 kDa	4	0	0	2.71463	0	0	Low	0.269206	0.269206	0.904875
272	Exportin-1 OS=Homo sapiens OX=9606 GN=XPO1 PE=1 SV=1	sp|O14980|XPO1_HUMAN	123 kDa	4	0	0	2.71463	0	0	Low	0.269206	0.269206	0.904875
273	Adhesion G-protein coupled receptor G6 OS=Homo sapiens OX=9606 GN=ADGRG6 PE=1 SV=3	sp|Q86SQ4|AGRG6_HUMAN	137 kDa	4	0	0	2.71463	0	0	Low	0.269206	0.269206	0.904875
274	Peroxiredoxin-6 OS=Homo sapiens OX=9606 GN=PRDX6 PE=1 SV=3	sp|P30041|PRDX6_HUMAN	25 kDa	4	0	0	2.71463	0	0	Low	0.269206	0.269206	0.904875
275	40S ribosomal protein S20 OS=Homo sapiens OX=9606 GN=RPS20 PE=1 SV=1	sp|P60866|RS20_HUMAN	13 kDa	4	0	0	2.71463	0	0	Low	0.269206	0.269206	0.904875
276	IgGFc-binding protein OS=Homo sapiens OX=9606 GN=FCGBP PE=1 SV=3	sp|Q9Y6R7|FCGBP_HUMAN	572 kDa	4	0	0	2.71463	0	0	Low	0.269206	0.269206	0.904875
277	Glutathione reductase, mitochondrial OS=Homo sapiens OX=9606 GN=GSR PE=1 SV=2	sp|P00390|GSHR_HUMAN	56 kDa	4	0	0	2.71463	0	0	Low	0.269206	0.269206	0.904875
278	Prostaglandin F2 receptor negative regulator OS=Homo sapiens OX=9606 GN=PTGFRN PE=1 SV=2	sp|Q9P2B2|FPRP_HUMAN	99 kDa	4	0	0	2.71463	0	0	Low	0.269206	0.269206	0.904875
279	Phenylalanine--tRNA ligase beta subunit OS=Homo sapiens OX=9606 GN=FARSB PE=1 SV=3	sp|Q9NSD9|SYFB_HUMAN	66 kDa	4	0	0	2.71463	0	0	Low	0.269206	0.269206	0.904875
280	Importin-7 OS=Homo sapiens OX=9606 GN=IPO7 PE=1 SV=1	sp|O95373|IPO7_HUMAN	120 kDa	4	0	0	2.71463	0	0	Low	0.269206	0.269206	0.904875
281	Splicing factor 3B subunit 3 OS=Homo sapiens OX=9606 GN=SF3B3 PE=1 SV=4	sp|Q15393|SF3B3_HUMAN	136 kDa	4	0	0	2.71463	0	0	Low	0.269206	0.269206	0.904875
282	40S ribosomal protein S3 OS=Homo sapiens OX=9606 GN=RPS3 PE=1 SV=2	sp|P23396|RS3_HUMAN	27 kDa	4	0	0	2.71463	0	0	Low	0.269206	0.269206	0.904875
283	Protein SETSIP OS=Homo sapiens OX=9606 GN=SETSIP PE=1 SV=1	sp|P0DME0|SETLP_HUMAN (+1)	35 kDa	4	0	0	2.71463	0	0	Low	0.269206	0.269206	0.904875
284	Eukaryotic translation initiation factor 3 subunit M OS=Homo sapiens OX=9606 GN=EIF3M PE=1 SV=1	sp|Q7L2H7|EIF3M_HUMAN	43 kDa	4	0	0	2.71463	0	0	Low	0.269206	0.269206	0.904875
285	Vitronectin OS=Homo sapiens OX=9606 GN=VTN PE=1 SV=1	sp|P04004|VTNC_HUMAN	54 kDa	5	6	0	3.39328	5.66305	0	Low	1.51665	0.22762	3.01878
286	Phosphoglycerate kinase 1 OS=Homo sapiens OX=9606 GN=PGK1 PE=1 SV=3	sp|P00558|PGK1_HUMAN	45 kDa	5	5	0	3.39328	4.71921	0	Low	1.30181	0.22762	2.70416
287	Proteasome subunit alpha type-3 OS=Homo sapiens OX=9606 GN=PSMA3 PE=1 SV=2	sp|P25788|PSA3_HUMAN	28 kDa	5	4	0	3.39328	3.77537	0	Low	1.08697	0.22762	2.38955
288	Actin-related protein 2/3 complex subunit 4 OS=Homo sapiens OX=9606 GN=ARPC4 PE=1 SV=3	sp|P59998|ARPC4_HUMAN	20 kDa	5	4	0	3.39328	3.77537	0	Low	1.08697	0.22762	2.38955
289	Ferritin heavy chain OS=Homo sapiens OX=9606 GN=FTH1 PE=1 SV=2	sp|P02794|FRIH_HUMAN	21 kDa	5	3	0	3.39328	2.83152	0	Low	0.872133	0.22762	2.07494
290	Vacuolar protein sorting-associated protein 26A OS=Homo sapiens OX=9606 GN=VPS26A PE=1 SV=2	sp|O75436|VP26A_HUMAN	38 kDa	5	3	0	3.39328	2.83152	0	Low	0.872133	0.22762	2.07494
291	Transketolase OS=Homo sapiens OX=9606 GN=TKT PE=1 SV=3	sp|P29401|TKT_HUMAN	68 kDa	5	2	0	3.39328	1.88768	0	Low	0.657295	0.22762	1.76032
292	Pro-cathepsin H OS=Homo sapiens OX=9606 GN=CTSH PE=1 SV=4	sp|P09668|CATH_HUMAN	37 kDa	5	2	0	3.39328	1.88768	0	Low	0.657295	0.22762	1.76032
293	60S ribosomal protein L12 OS=Homo sapiens OX=9606 GN=RPL12 PE=1 SV=1	sp|P30050|RL12_HUMAN	18 kDa	5	2	0	3.39328	1.88768	0	Low	0.657295	0.22762	1.76032
294	Serine/threonine-protein phosphatase PP1-beta catalytic subunit OS=Homo sapiens OX=9606 GN=PPP1CB PE=1 SV=3	sp|P62140|PP1B_HUMAN	37 kDa	5	2	0	3.39328	1.88768	0	Low	0.657295	0.22762	1.76032
295	Coatomer subunit alpha OS=Homo sapiens OX=9606 GN=COPA PE=1 SV=2	sp|P53621|COPA_HUMAN	138 kDa	5	0	0	3.39328	0	0	Low	0.22762	0.22762	1.13109
296	40S ribosomal protein SA OS=Homo sapiens OX=9606 GN=RPSA PE=1 SV=4	sp|P08865|RSSA_HUMAN	33 kDa	5	0	0	3.39328	0	0	Low	0.22762	0.22762	1.13109
297	60S acidic ribosomal protein P0 OS=Homo sapiens OX=9606 GN=RPLP0 PE=1 SV=1	sp|P05388|RLA0_HUMAN	34 kDa	5	0	0	3.39328	0	0	Low	0.22762	0.22762	1.13109
298	Heterogeneous nuclear ribonucleoprotein H OS=Homo sapiens OX=9606 GN=HNRNPH1 PE=1 SV=4	sp|P31943|HNRH1_HUMAN	49 kDa	5	0	0	3.39328	0	0	Low	0.22762	0.22762	1.13109
299	Lysine--tRNA ligase OS=Homo sapiens OX=9606 GN=KARS PE=1 SV=3	sp|Q15046|SYK_HUMAN	68 kDa	5	0	0	3.39328	0	0	Low	0.22762	0.22762	1.13109
300	ATP-citrate synthase OS=Homo sapiens OX=9606 GN=ACLY PE=1 SV=3	sp|P53396|ACLY_HUMAN	121 kDa	5	0	0	3.39328	0	0	Low	0.22762	0.22762	1.13109
301	Argininosuccinate synthase OS=Homo sapiens OX=9606 GN=ASS1 PE=1 SV=2	sp|P00966|ASSY_HUMAN	47 kDa	5	0	0	3.39328	0	0	Low	0.22762	0.22762	1.13109
302	Eukaryotic initiation factor 4A-III OS=Homo sapiens OX=9606 GN=EIF4A3 PE=1 SV=4	sp|P38919|IF4A3_HUMAN	47 kDa	5	0	0	3.39328	0	0	Low	0.22762	0.22762	1.13109
303	Peroxiredoxin-4 OS=Homo sapiens OX=9606 GN=PRDX4 PE=1 SV=1	sp|Q13162|PRDX4_HUMAN	31 kDa	5	0	0	3.39328	0	0	Low	0.22762	0.22762	1.13109
304	Vacuolar protein sorting-associated protein 35 OS=Homo sapiens OX=9606 GN=VPS35 PE=1 SV=2	sp|Q96QK1|VPS35_HUMAN	92 kDa	6	6	0	4.07194	5.66305	0	Low	1.31371	0.197163	3.245
305	Histone H3.1 OS=Homo sapiens OX=9606 GN=HIST1H3A PE=1 SV=2	sp|P68431|H31_HUMAN (+3)	15 kDa	6	5	0	4.07194	4.71921	0	Low	1.12762	0.197163	2.93038
306	Histone H4 OS=Homo sapiens OX=9606 GN=HIST1H4A PE=1 SV=2	sp|P62805|H4_HUMAN	11 kDa	6	4	0	4.07194	3.77537	0	Low	0.941527	0.197163	2.61577
307	Proteasome subunit alpha type-1 OS=Homo sapiens OX=9606 GN=PSMA1 PE=1 SV=1	sp|P25786|PSA1_HUMAN	30 kDa	6	3	0	4.07194	2.83152	0	Low	0.755436	0.197163	2.30115
308	Protein arginine N-methyltransferase 1 OS=Homo sapiens OX=9606 GN=PRMT1 PE=1 SV=3	sp|Q99873|ANM1_HUMAN	42 kDa	6	3	0	4.07194	2.83152	0	Low	0.755436	0.197163	2.30115
309	Heat shock 70 kDa protein 4 OS=Homo sapiens OX=9606 GN=HSPA4 PE=1 SV=4	sp|P34932|HSP74_HUMAN	94 kDa	6	3	0	4.07194	2.83152	0	Low	0.755436	0.197163	2.30115
310	14-3-3 protein gamma OS=Homo sapiens OX=9606 GN=YWHAG PE=1 SV=2	sp|P61981|1433G_HUMAN	28 kDa	6	3	0	4.07194	2.83152	0	Low	0.755436	0.197163	2.30115
311	Stanniocalcin-2 OS=Homo sapiens OX=9606 GN=STC2 PE=1 SV=1	sp|O76061|STC2_HUMAN	33 kDa	6	2	0	4.07194	1.88768	0	Low	0.569345	0.197163	1.98654
312	Unconventional myosin-VI OS=Homo sapiens OX=9606 GN=MYO6 PE=1 SV=4	sp|Q9UM54|MYO6_HUMAN	150 kDa	6	0	0	4.07194	0	0	Low	0.197163	0.197163	1.35731
313	Stress-induced-phosphoprotein 1 OS=Homo sapiens OX=9606 GN=STIP1 PE=1 SV=1	sp|P31948|STIP1_HUMAN	63 kDa	6	0	0	4.07194	0	0	Low	0.197163	0.197163	1.35731
314	Isoleucine--tRNA ligase, cytoplasmic OS=Homo sapiens OX=9606 GN=IARS PE=1 SV=2	sp|P41252|SYIC_HUMAN	145 kDa	6	0	0	4.07194	0	0	Low	0.197163	0.197163	1.35731
315	Proteasome subunit beta type-5 OS=Homo sapiens OX=9606 GN=PSMB5 PE=1 SV=3	sp|P28074|PSB5_HUMAN	28 kDa	7	6	0	4.75059	5.66305	0	Low	1.15867	0.173895	3.47121
316	Cofilin-1 OS=Homo sapiens OX=9606 GN=CFL1 PE=1 SV=3	sp|P23528|COF1_HUMAN	19 kDa	7	6	0	4.75059	5.66305	0	Low	1.15867	0.173895	3.47121
317	DNA-dependent protein kinase catalytic subunit OS=Homo sapiens OX=9606 GN=PRKDC PE=1 SV=3	sp|P78527|PRKDC_HUMAN	469 kDa	7	3	0	4.75059	2.83152	0	Low	0.666283	0.173895	2.52737
318	Importin subunit beta-1 OS=Homo sapiens OX=9606 GN=KPNB1 PE=1 SV=2	sp|Q14974|IMB1_HUMAN	97 kDa	7	3	0	4.75059	2.83152	0	Low	0.666283	0.173895	2.52737
319	Glucose-6-phosphate isomerase OS=Homo sapiens OX=9606 GN=GPI PE=1 SV=4	sp|P06744|G6PI_HUMAN	63 kDa	7	3	0	4.75059	2.83152	0	Low	0.666283	0.173895	2.52737
320	Proteasome subunit beta type-1 OS=Homo sapiens OX=9606 GN=PSMB1 PE=1 SV=2	sp|P20618|PSB1_HUMAN	26 kDa	7	2	0	4.75059	1.88768	0	Low	0.502154	0.173895	2.21276
321	Coatomer subunit beta OS=Homo sapiens OX=9606 GN=COPB1 PE=1 SV=3	sp|P53618|COPB_HUMAN	107 kDa	7	2	0	4.75059	1.88768	0	Low	0.502154	0.173895	2.21276
322	26S proteasome non-ATPase regulatory subunit 12 OS=Homo sapiens OX=9606 GN=PSMD12 PE=1 SV=3	sp|O00232|PSD12_HUMAN	53 kDa	7	0	0	4.75059	0	0	Low	0.173895	0.173895	1.58353
323	Splicing factor, proline- and glutamine-rich OS=Homo sapiens OX=9606 GN=SFPQ PE=1 SV=2	sp|P23246|SFPQ_HUMAN	76 kDa	7	0	0	4.75059	0	0	Low	0.173895	0.173895	1.58353
324	Catenin alpha-1 OS=Homo sapiens OX=9606 GN=CTNNA1 PE=1 SV=1	sp|P35221|CTNA1_HUMAN	100 kDa	7	0	0	4.75059	0	0	Low	0.173895	0.173895	1.58353
325	Receptor of activated protein C kinase 1 OS=Homo sapiens OX=9606 GN=RACK1 PE=1 SV=3	sp|P63244|RACK1_HUMAN	35 kDa	7	0	0	4.75059	0	0	Low	0.173895	0.173895	1.58353
326	Interleukin enhancer-binding factor 3 OS=Homo sapiens OX=9606 GN=ILF3 PE=1 SV=3	sp|Q12906|ILF3_HUMAN	95 kDa	7	0	0	4.75059	0	0	Low	0.173895	0.173895	1.58353
327	Creatine kinase U-type, mitochondrial OS=Homo sapiens OX=9606 GN=CKMT1A PE=1 SV=1	sp|P12532|KCRU_HUMAN	47 kDa	7	0	0	4.75059	0	0	Low	0.173895	0.173895	1.58353
328	Poly(rC)-binding protein 2 OS=Homo sapiens OX=9606 GN=PCBP2 PE=1 SV=1	sp|Q15366|PCBP2_HUMAN	39 kDa	7	0	0	4.75059	0	0	Low	0.173895	0.173895	1.58353
329	Polyubiquitin-B OS=Homo sapiens OX=9606 GN=UBB PE=1 SV=1	sp|P0CG47|UBB_HUMAN (+3)	26 kDa	8	6	0	5.42925	5.66305	0	Low	1.03636	0.155539	3.69743
330	C-C motif chemokine 20 OS=Homo sapiens OX=9606 GN=CCL20 PE=1 SV=1	sp|P78556|CCL20_HUMAN	11 kDa	8	6	0	5.42925	5.66305	0	Low	1.03636	0.155539	3.69743
331	14-3-3 protein epsilon OS=Homo sapiens OX=9606 GN=YWHAE PE=1 SV=1	sp|P62258|1433E_HUMAN	29 kDa	8	5	0	5.42925	4.71921	0	Low	0.889561	0.155539	3.38282
332	Proteasome subunit alpha type-6 OS=Homo sapiens OX=9606 GN=PSMA6 PE=1 SV=1	sp|P60900|PSA6_HUMAN	27 kDa	8	4	0	5.42925	3.77537	0	Low	0.742756	0.155539	3.06821
333	Glutamine--fructose-6-phosphate aminotransferase [isomerizing] 1 OS=Homo sapiens OX=9606 GN=GFPT1 PE=1 SV=3	sp|Q06210|GFPT1_HUMAN	79 kDa	8	4	0	5.42925	3.77537	0	Low	0.742756	0.155539	3.06821
334	Asparagine--tRNA ligase, cytoplasmic OS=Homo sapiens OX=9606 GN=NARS PE=1 SV=1	sp|O43776|SYNC_HUMAN	63 kDa	8	4	0	5.42925	3.77537	0	Low	0.742756	0.155539	3.06821
335	Interleukin enhancer-binding factor 2 OS=Homo sapiens OX=9606 GN=ILF2 PE=1 SV=2	sp|Q12905|ILF2_HUMAN	43 kDa	8	3	0	5.42925	2.83152	0	Low	0.595952	0.155539	2.75359
336	Poly(rC)-binding protein 1 OS=Homo sapiens OX=9606 GN=PCBP1 PE=1 SV=2	sp|Q15365|PCBP1_HUMAN	37 kDa	8	3	0	5.42925	2.83152	0	Low	0.595952	0.155539	2.75359
337	Heterogeneous nuclear ribonucleoprotein L OS=Homo sapiens OX=9606 GN=HNRNPL PE=1 SV=2	sp|P14866|HNRPL_HUMAN	64 kDa	8	0	0	5.42925	0	0	Low	0.155539	0.155539	1.80975
338	26S proteasome non-ATPase regulatory subunit 2 OS=Homo sapiens OX=9606 GN=PSMD2 PE=1 SV=3	sp|Q13200|PSMD2_HUMAN	100 kDa	8	0	0	5.42925	0	0	Low	0.155539	0.155539	1.80975
339	Heat shock protein beta-1 OS=Homo sapiens OX=9606 GN=HSPB1 PE=1 SV=2	sp|P04792|HSPB1_HUMAN	23 kDa	8	0	0	5.42925	0	0	Low	0.155539	0.155539	1.80975
340	Poly [ADP-ribose] polymerase 1 OS=Homo sapiens OX=9606 GN=PARP1 PE=1 SV=4	sp|P09874|PARP1_HUMAN	113 kDa	8	0	0	5.42925	0	0	Low	0.155539	0.155539	1.80975
341	Aspartate--tRNA ligase, cytoplasmic OS=Homo sapiens OX=9606 GN=DARS PE=1 SV=2	sp|P14868|SYDC_HUMAN	57 kDa	8	0	0	5.42925	0	0	Low	0.155539	0.155539	1.80975
342	GTP-binding nuclear protein Ran OS=Homo sapiens OX=9606 GN=RAN PE=1 SV=3	sp|P62826|RAN_HUMAN	24 kDa	9	4	0	6.10791	3.77537	0	Low	0.671839	0.140688	3.29442
343	Transcription intermediary factor 1-beta OS=Homo sapiens OX=9606 GN=TRIM28 PE=1 SV=5	sp|Q13263|TIF1B_HUMAN	89 kDa	9	3	0	6.10791	2.83152	0	Low	0.539051	0.140688	2.97981
344	Heterogeneous nuclear ribonucleoprotein D0 OS=Homo sapiens OX=9606 GN=HNRNPD PE=1 SV=1	sp|Q14103|HNRPD_HUMAN	38 kDa	10	5	0	6.78656	4.71921	0	Low	0.734497	0.128426	3.83526
345	60 kDa heat shock protein, mitochondrial OS=Homo sapiens OX=9606 GN=HSPD1 PE=1 SV=2	sp|P10809|CH60_HUMAN	61 kDa	10	4	0	6.78656	3.77537	0	Low	0.613283	0.128426	3.52064
346	Bifunctional glutamate/proline--tRNA ligase OS=Homo sapiens OX=9606 GN=EPRS PE=1 SV=5	sp|P07814|SYEP_HUMAN	171 kDa	10	0	0	6.78656	0	0	Low	0.128426	0.128426	2.26219
347	Neutrophil gelatinase-associated lipocalin OS=Homo sapiens OX=9606 GN=LCN2 PE=1 SV=2	sp|P80188|NGAL_HUMAN	23 kDa	11	2	0	7.46522	1.88768	0	Low	0.341123	0.11813	3.11763
348	Eukaryotic translation initiation factor 2 subunit 3 OS=Homo sapiens OX=9606 GN=EIF2S3 PE=1 SV=3	sp|P41091|IF2G_HUMAN	51 kDa	12	0	0	8.14388	0	0	Low	0.109363	0.109363	2.71463
349	D-3-phosphoglycerate dehydrogenase OS=Homo sapiens OX=9606 GN=PHGDH PE=1 SV=4	sp|O43175|SERA_HUMAN	57 kDa	14	2	0	9.50119	1.88768	0	Low	0.274986	0.0952273	3.79629
350	Staphylococcal nuclease domain-containing protein 1 OS=Homo sapiens OX=9606 GN=SND1 PE=1 SV=1	sp|Q7KZF4|SND1_HUMAN	102 kDa	15	0	0	10.1798	0	0	Low	0.0894467	0.0894467	3.39328
351	Alanine--tRNA ligase, cytoplasmic OS=Homo sapiens OX=9606 GN=AARS PE=1 SV=2	sp|P49588|SYAC_HUMAN	107 kDa	16	0	0	10.8585	0	0	Low	0.0843277	0.0843277	3.6195
352	T-complex protein 1 subunit eta OS=Homo sapiens OX=9606 GN=CCT7 PE=1 SV=2	sp|Q99832|TCPH_HUMAN	59 kDa	26	8	0	17.6451	7.55073	0	2Medium	0.458606	0.0536335	8.3986
353	T-complex protein 1 subunit alpha OS=Homo sapiens OX=9606 GN=TCP1 PE=1 SV=1	sp|P17987|TCPA_HUMAN	60 kDa	27	7	0	18.3237	6.60689	0	2Medium	0.393656	0.0517499	8.3102
354	T-complex protein 1 subunit gamma OS=Homo sapiens OX=9606 GN=CCT3 PE=1 SV=4	sp|P49368|TCPG_HUMAN	61 kDa	29	9	0	19.681	8.49457	0	2Medium	0.459096	0.0483535	9.39187
