# Supplementary material for: Novel, non-invasive markers for detecting therapy induced neuroendocrine differentiation in castration-resistant prostate cancer patients
Source: Sci Rep. 2021 Apr 15;11:8279. doi: 10.1038/s41598-021-87441-2 (PMC8050049; doi:10.1038/s41598-021-87441-2)
Supplement: Supplementary file 6 — Supplementary Information 6. [file 41598_2021_87441_MOESM6_ESM.xlsx]

## Sheet: KEGG pathway 
Table S6 Bioinformatic analyses of mass spectrometry data
Category	Term	Count	%	PValue	Genes	List Total	Pop Hits	Pop Total	Fold Enrichment	Bonferroni	Benjamini	FDR
KEGG_PATHWAY	hsa04510:Focal adhesion	11	11.1111	3.38935e-05	P35443, P12814, P02751, P49747, P18206, Q9Y490, P12111, P02452, P21333, P07996, O75369	70	206	6879	5.2475	0.00345122	0.00345122	0.0377533
KEGG_PATHWAY	hsa04145:Phagosome	8	8.08081	0.000709014	P35443, P07437, P49747, P02786, P68366, P07996, P01024, P68371	70	150	6879	5.24114	0.0697902	0.0119851	0.787059
KEGG_PATHWAY	hsa01130:Biosynthesis of antibiotics	8	8.08081	0.00510414	P04406, P22234, P22392, P04075, P00338, P06733, P14618, P07195	70	212	6879	3.70836	0.406641	0.071853	5.54149
KEGG_PATHWAY	hsa04610:Complement and coagulation cascades	7	7.07071	5.9578e-05	P01031, P01008, P01024, P00747, P0C0L4, P00734, P01023	70	69	6879	9.96957	0.00605871	0.00303396	0.0663542
KEGG_PATHWAY	hsa04512:ECM-receptor interaction	7	7.07071	0.000217863	P35443, P02751, P49747, P12111, P02452, O00468, P07996	70	87	6879	7.9069	0.0219793	0.0055407	0.242447
KEGG_PATHWAY	hsa04141:Protein processing in endoplasmic reticulum	7	7.07071	0.00671539	P13667, P07900, P11142, P08238, P0DMV8, P11021, P55072	70	169	6879	4.07041	0.497058	0.0823232	7.23183
KEGG_PATHWAY	hsa05134:Legionellosis	6	6.06061	0.000189496	P68104, P26641, P11142, P0DMV8, P01024, P55072	70	54	6879	10.919	0.0191448	0.00642275	0.210909
KEGG_PATHWAY	hsa00010:Glycolysis / Gluconeogenesis	6	6.06061	0.000523281	P04406, P04075, P00338, P06733, P14618, P07195	70	67	6879	8.80043	0.0519885	0.0106209	0.581429
KEGG_PATHWAY	hsa04915:Estrogen signaling pathway	5	5.05051	0.0170975	P07900, P11142, P08238, Q02790, P0DMV8	70	99	6879	4.9632	0.827787	0.136348	17.4797
KEGG_PATHWAY	hsa05144:Malaria	4	4.0404	0.0128038	P35443, P69905, P49747, P07996	70	49	6879	8.02216	0.731371	0.135883	13.3735
KEGG_PATHWAY	hsa05130:Pathogenic Escherichia coli infection	4	4.0404	0.0142685	P07437, P68366, P19338, P68371	70	51	6879	7.70756	0.769124	0.13635	14.7947
KEGG_PATHWAY	hsa05150:Staphylococcus aureus infection	4	4.0404	0.0166374	P01031, P01024, P00747, P0C0L4	70	54	6879	7.27937	0.819367	0.144074	17.0483
KEGG_PATHWAY	hsa01230:Biosynthesis of amino acids	4	4.0404	0.0352341	P04406, P04075, P06733, P14618	70	72	6879	5.45952	0.974235	0.245304	32.9422
KEGG_PATHWAY	hsa04612:Antigen processing and presentation	4	4.0404	0.0403821	P07900, P11142, P08238, P0DMV8	70	76	6879	5.17218	0.985071	0.259417	36.8225
KEGG_PATHWAY	hsa04151:PI3K-Akt signaling pathway	8	8.08081	0.0564712	P35443, P02751, P07900, P49747, P08238, P12111, P02452, P07996	70	345	6879	2.27876	0.997339	0.309658	47.6696
KEGG_PATHWAY	hsa04144:Endocytosis	6	6.06061	0.0934278	P61204, P11142, P02786, P0DMV8, P11717, Q00610	70	241	6879	2.44659	0.999955	0.39361	66.4701
KEGG_PATHWAY	hsa04066:HIF-1 signaling pathway	4	4.0404	0.0713808	P02787, P04406, P02786, P06733	70	96	6879	4.09464	0.999476	0.342726	56.1784
KEGG_PATHWAY	hsa05146:Amoebiasis	4	4.0404	0.0899277	P12814, P02751, P18206, P02452	70	106	6879	3.70836	0.999933	0.397021	64.9994
KEGG_PATHWAY	hsa00270:Cysteine and methionine metabolism	3	3.0303	0.0553023	P00338, P07195, P23526	70	38	6879	7.75827	0.996981	0.32081	46.9428
KEGG_PATHWAY	hsa00620:Pyruvate metabolism	3	3.0303	0.0605863	P00338, P14618, P07195	70	40	6879	7.37036	0.998296	0.312708	50.1568

## Sheet: DAVID chart 
Category	Term	Count	%	PValue	Genes	List Total	Pop Hits	Pop Total	Fold Enrichment	Bonferroni	Benjamini	FDR
GOTERM_BP_DIRECT	GO:0002576~platelet degranulation	18	18.1818	1.84962e-20	P02751, P02787, P18206, Q06033, Q9Y490, Q14624, Q8WZ42, P02765, P04075, P21333, P05067, P12814, O00391, P68366, P07996, P00747, P01023, P07602	99	103	16792	29.6417	1.67946e-17	1.67946e-17	2.88639e-17
GOTERM_BP_DIRECT	GO:0098609~cell-cell adhesion	16	16.1616	4.91846e-11	P06733, P00338, P04075, P49327, O75369, P26641, P11142, P22234, P13639, P08238, P0DMV8, P50990, P11021, P14618, P61978, Q06830	99	271	16792	10.0142	4.46596e-08	1.48865e-08	7.6754e-08
GOTERM_BP_DIRECT	GO:0010951~negative regulation of endopeptidase activity	13	13.1313	5.42074e-12	P01031, P36955, Q06033, P12111, Q14624, P02765, P01008, P19827, P05067, P01024, P0C0L4, P19823, P01023	99	121	16792	18.2232	4.92206e-09	2.46103e-09	8.45928e-09
GOTERM_BP_DIRECT	GO:0007155~cell adhesion	12	12.1212	7.44276e-05	P35443, P02751, P10586, P22392, P49747, P18206, P12111, P02452, Q15063, P05067, P07996, O94985	99	459	16792	4.43441	0.0653497	0.00518519	0.116083
GOTERM_BP_DIRECT	GO:0050821~protein stabilization	10	10.101	9.82664e-08	P07900, P04406, P40227, P08238, P78371, P48643, P0DMV8, P21333, P50990, P50991	99	136	16792	12.4718	8.9222e-05	1.7845e-05	0.000153348
GOTERM_BP_DIRECT	GO:0006457~protein folding	10	10.101	1.06104e-06	P13667, P07900, P11142, P40227, P08238, P78371, Q02790, P48643, P50990, P50991	99	180	16792	9.42312	0.000962958	0.000137622	0.00165577
GOTERM_BP_DIRECT	GO:0030198~extracellular matrix organization	9	9.09091	1.91551e-05	P02751, P49747, P12111, P02452, O00468, Q15063, P23142, P05067, P07996	99	196	16792	7.7885	0.0172426	0.00173779	0.029888
GOTERM_BP_DIRECT	GO:0043066~negative regulation of apoptotic process	9	9.09091	0.0051266	P02788, P22392, P49747, P21333, P11021, P07996, P61978, P32119, P06748	99	455	16792	3.35504	0.990599	0.135705	7.70756
GOTERM_BP_DIRECT	GO:0016032~viral process	8	8.08081	0.00183851	P11142, P25789, Q9Y490, P23142, P61978, P09651, P06748, P60842	99	299	16792	4.53823	0.811922	0.0646514	2.83084
GOTERM_BP_DIRECT	GO:0042493~response to drug	7	7.07071	0.00878112	P07900, Q99985, P00338, P02452, Q00796, P13010, P07996	99	304	16792	3.90564	0.999667	0.185634	12.8585
GOTERM_BP_DIRECT	GO:0032212~positive regulation of telomere maintenance via telomerase	6	6.06061	1.08561e-06	P40227, P78371, P48643, P50990, P50991, P09651	99	32	16792	31.803	0.000985247	0.000123209	0.00169411
GOTERM_BP_DIRECT	GO:1904871~positive regulation of protein localization to Cajal body	5	5.05051	7.49961e-08	P40227, P78371, P48643, P50990, P50991	99	8	16792	106.01	6.80942e-05	1.7024e-05	0.000117034
GOTERM_BP_DIRECT	GO:1904851~positive regulation of establishment of protein localization to telomere	5	5.05051	1.34389e-07	P40227, P78371, P48643, P50990, P50991	99	9	16792	94.2312	0.000122017	2.03373e-05	0.000209717
GOTERM_BP_DIRECT	GO:1904874~positive regulation of telomerase RNA localization to Cajal body	5	5.05051	1.41722e-06	P40227, P78371, P48643, P50990, P50991	99	15	16792	56.5387	0.00128601	0.000142972	0.0022116
GOTERM_BP_DIRECT	GO:1901998~toxin transport	5	5.05051	5.56717e-05	P78371, P48643, P50990, P50991, P11021	99	36	16792	23.5578	0.0492948	0.00420375	0.086842
GOTERM_BP_DIRECT	GO:0070527~platelet aggregation	5	5.05051	9.35969e-05	P12814, P18206, Q9Y490, P21333, P35579	99	41	16792	20.6849	0.0814785	0.00605232	0.145961
GOTERM_BP_DIRECT	GO:0006986~response to unfolded protein	5	5.05051	0.000102988	P35443, P07900, P11142, P08238, P07996	99	42	16792	20.1924	0.0892785	0.00621515	0.160595
GOTERM_BP_DIRECT	GO:1900034~regulation of cellular response to heat	5	5.05051	0.000965469	P07900, P11142, P08238, Q02790, P0DMV8	99	75	16792	11.3077	0.584	0.047558	1.49607
GOTERM_BP_DIRECT	GO:0045454~cell redox homeostasis	5	5.05051	0.00106544	P13667, O00391, P02788, P32119, Q06830	99	77	16792	11.014	0.620133	0.0472443	1.64978
GOTERM_BP_DIRECT	GO:0044267~cellular protein metabolic process	5	5.05051	0.00503875	P02788, P06396, P05067, P00747, P00734	99	118	16792	7.18713	0.989814	0.137534	7.5803
GOTERM_BP_DIRECT	GO:0050900~leukocyte migration	5	5.05051	0.00566643	P02751, P04114, P02452, P00734, P35579	99	122	16792	6.95148	0.994257	0.140803	8.48597
GOTERM_BP_DIRECT	GO:0001501~skeletal system development	5	5.05051	0.00848098	P49747, P02765, P02452, Q15063, Q06830	99	137	16792	6.19037	0.999562	0.188617	12.4458
GOTERM_BP_DIRECT	GO:0001666~response to hypoxia	5	5.05051	0.0182373	P00338, Q15063, P14618, P07996, P23526	99	172	16792	4.9307	1	0.288989	24.9658
GOTERM_BP_DIRECT	GO:0006898~receptor-mediated endocytosis	5	5.05051	0.0235241	P07900, P04114, P69905, P11717, Q00610	99	186	16792	4.55957	1	0.33491	31.0292
GOTERM_BP_DIRECT	GO:0000398~mRNA splicing, via spliceosome	5	5.05051	0.0410435	P11142, Q08211, P22626, P61978, P09651	99	222	16792	3.82018	1	0.448213	48.0044
GOTERM_BP_DIRECT	GO:0030212~hyaluronan metabolic process	4	4.0404	4.08183e-05	Q06033, Q14624, P19827, P19823	99	12	16792	56.5387	0.0363853	0.00336376	0.0636792
GOTERM_BP_DIRECT	GO:0061621~canonical glycolysis	4	4.0404	0.000454615	P04406, P04075, P06733, P14618	99	26	16792	26.0948	0.338261	0.0254751	0.70709
GOTERM_BP_DIRECT	GO:0006096~glycolytic process	4	4.0404	0.00101153	P04406, P04075, P00338, P06733	99	34	16792	19.9548	0.601057	0.0472142	1.56692
GOTERM_BP_DIRECT	GO:0007339~binding of sperm to zona pellucida	4	4.0404	0.0011017	P78371, P48643, P50990, P50991	99	35	16792	19.3847	0.632451	0.0465439	1.70548
GOTERM_BP_DIRECT	GO:0006953~acute-phase response	4	4.0404	0.00151261	P02751, Q14624, P02765, P00734	99	39	16792	17.3965	0.747031	0.0580097	2.33457
GOTERM_BP_DIRECT	GO:0001895~retina homeostasis	4	4.0404	0.00162837	P02787, P02788, P04264, Q06830	99	40	16792	16.9616	0.772309	0.0597946	2.51113
GOTERM_BP_DIRECT	GO:0042542~response to hydrogen peroxide	4	4.0404	0.00327697	P69905, P13639, P00338, P02452	99	51	16792	13.3032	0.949226	0.10451	4.99324
GOTERM_BP_DIRECT	GO:0006950~response to stress	4	4.0404	0.00543047	P01031, P07900, P08238, P06748	99	61	16792	11.1224	0.992876	0.139144	8.14649
GOTERM_BP_DIRECT	GO:0007584~response to nutrient	4	4.0404	0.00926321	P01008, P00338, P14618, P23526	99	74	16792	9.16844	0.999786	0.190432	13.5176
GOTERM_BP_DIRECT	GO:0034976~response to endoplasmic reticulum stress	4	4.0404	0.00960894	P35443, P13667, P13639, P07996	99	75	16792	9.0462	0.999844	0.192516	13.9873
GOTERM_BP_DIRECT	GO:0022617~extracellular matrix disassembly	4	4.0404	0.00996214	P02751, P06396, P00747, P01023	99	76	16792	8.92717	0.999887	0.194629	14.4648
GOTERM_BP_DIRECT	GO:0006928~movement of cell or subcellular component	4	4.0404	0.0139101	P07437, P18206, Q9Y490, P68371	99	86	16792	7.88912	0.999997	0.246213	19.6353
GOTERM_BP_DIRECT	GO:0001649~osteoblast differentiation	4	4.0404	0.0229681	Q08211, P02452, P49327, Q00610	99	104	16792	6.5237	1	0.338796	30.4139
GOTERM_BP_DIRECT	GO:0009615~response to virus	4	4.0404	0.0265526	P26641, P04114, P48643, P06733	99	110	16792	6.16786	1	0.363972	34.2928
GOTERM_BP_DIRECT	GO:0071356~cellular response to tumor necrosis factor	4	4.0404	0.0265526	P04114, P02452, Q15063, P07996	99	110	16792	6.16786	1	0.363972	34.2928
GOTERM_BP_DIRECT	GO:0030168~platelet activation	4	4.0404	0.0297555	P12814, P02452, P21333, P00734	99	115	16792	5.89969	1	0.381956	37.5867
GOTERM_BP_DIRECT	GO:0000086~G2/M transition of mitotic cell cycle	4	4.0404	0.0461453	P07437, P07900, P68366, P68371	99	137	16792	4.9523	1	0.477934	52.1575
GOTERM_BP_DIRECT	GO:0008360~regulation of cell shape	4	4.0404	0.0486642	P02751, P04075, P00734, P35579	99	140	16792	4.84618	1	0.491402	54.0915
GOTERM_BP_DIRECT	GO:0009987~cellular process	3	3.0303	0.000498058	P07437, P05067, P46821	99	6	16792	84.8081	0.363868	0.0262579	0.774414
GOTERM_BP_DIRECT	GO:0051918~negative regulation of fibrinolysis	3	3.0303	0.00147158	P07996, P00747, P00734	99	10	16792	50.8848	0.737414	0.0589704	2.27192
GOTERM_BP_DIRECT	GO:0010952~positive regulation of peptidase activity	3	3.0303	0.00252179	P02751, P23142, P05067	99	13	16792	39.1422	0.899004	0.0844038	3.86368
GOTERM_BP_DIRECT	GO:0042026~protein refolding	3	3.0303	0.00336901	P07900, P11142, P0DMV8	99	15	16792	33.9232	0.95331	0.103661	5.13005
GOTERM_BP_DIRECT	GO:0031396~regulation of protein ubiquitination	3	3.0303	0.00383571	P07900, P08238, P0DMV8	99	16	16792	31.803	0.969484	0.113371	5.82095
GOTERM_BP_DIRECT	GO:0042267~natural killer cell mediated cytotoxicity	3	3.0303	0.00485355	P07437, P68371, Q06830	99	18	16792	28.2694	0.987939	0.136929	7.31148
GOTERM_BP_DIRECT	GO:0006414~translational elongation	3	3.0303	0.00485355	P68104, P26641, P13639	99	18	16792	28.2694	0.987939	0.136929	7.31148
GOTERM_BP_DIRECT	GO:0042744~hydrogen peroxide catabolic process	3	3.0303	0.00598175	P69905, P32119, Q06830	99	20	16792	25.4424	0.995694	0.144141	8.9378
GOTERM_BP_DIRECT	GO:0042730~fibrinolysis	3	3.0303	0.00658641	P04264, P00747, P00734	99	21	16792	24.2309	0.997522	0.153524	9.79839
GOTERM_BP_DIRECT	GO:0071353~cellular response to interleukin-4	3	3.0303	0.00855867	P08238, P49327, P11021	99	24	16792	21.202	0.999592	0.185668	12.5528
GOTERM_BP_DIRECT	GO:0030449~regulation of complement activation	3	3.0303	0.0131869	P01031, P01024, P0C0L4	99	30	16792	16.9616	0.999994	0.239622	18.7106
GOTERM_BP_DIRECT	GO:0046034~ATP metabolic process	3	3.0303	0.0149231	P11142, P0DMV8, P55072	99	32	16792	15.9015	0.999999	0.256799	20.914
GOTERM_BP_DIRECT	GO:0033572~transferrin transport	3	3.0303	0.0177005	P02787, P02786, Q00610	99	35	16792	14.5385	1	0.286686	24.323
GOTERM_BP_DIRECT	GO:0007017~microtubule-based process	3	3.0303	0.0186714	P07437, P68366, P68371	99	36	16792	14.1347	1	0.289849	25.4818
GOTERM_BP_DIRECT	GO:0032508~DNA duplex unwinding	3	3.0303	0.0272068	Q08211, P12956, P13010	99	44	16792	11.5647	1	0.365795	34.9786
GOTERM_BP_DIRECT	GO:0006094~gluconeogenesis	3	3.0303	0.0272068	P04406, P04075, P06733	99	44	16792	11.5647	1	0.365795	34.9786
GOTERM_BP_DIRECT	GO:0010467~gene expression	3	3.0303	0.0319587	P22626, P61978, P09651	99	48	16792	10.601	1	0.398596	39.7621
GOTERM_BP_DIRECT	GO:0021762~substantia nigra development	3	3.0303	0.0331943	P12277, P00338, P11021	99	49	16792	10.3847	1	0.405197	40.9508
GOTERM_BP_DIRECT	GO:0032481~positive regulation of type I interferon production	3	3.0303	0.0357206	Q08211, P12956, P13010	99	51	16792	9.97742	1	0.41809	43.3133
GOTERM_BP_DIRECT	GO:0045727~positive regulation of translation	3	3.0303	0.038319	P13639, P07996, P06748	99	53	16792	9.60091	1	0.43573	45.6507
GOTERM_BP_DIRECT	GO:1904237~positive regulation of substrate-dependent cell migration, cell attachment to substrate	2	2.0202	0.0116385	P02751, P23142	99	2	16792	169.616	0.999976	0.219018	16.6972
GOTERM_BP_DIRECT	GO:1903923~positive regulation of protein processing in phagocytic vesicle	2	2.0202	0.0116385	P06396, P35579	99	2	16792	169.616	0.999976	0.219018	16.6972
GOTERM_BP_DIRECT	GO:0071475~cellular hyperosmotic salinity response	2	2.0202	0.0116385	P12956, P13010	99	2	16792	169.616	0.999976	0.219018	16.6972
GOTERM_BP_DIRECT	GO:2001202~negative regulation of transforming growth factor-beta secretion	2	2.0202	0.0174074	P02751, P23142	99	3	16792	113.077	1	0.287701	23.9698
GOTERM_BP_DIRECT	GO:0061684~chaperone-mediated autophagy	2	2.0202	0.0174074	P07900, P11142	99	3	16792	113.077	1	0.287701	23.9698
GOTERM_BP_DIRECT	GO:0090666~scaRNA localization to Cajal body	2	2.0202	0.0231429	P78371, P50991	99	4	16792	84.8081	1	0.335593	30.6079
GOTERM_BP_DIRECT	GO:0006089~lactate metabolic process	2	2.0202	0.0288453	P00338, P07195	99	5	16792	67.8465	1	0.377857	36.6668
GOTERM_BP_DIRECT	GO:1990000~amyloid fibril formation	2	2.0202	0.0345148	P06396, P05067	99	6	16792	56.5387	1	0.412307	42.1969
GOTERM_BP_DIRECT	GO:0007044~cell-substrate junction assembly	2	2.0202	0.0345148	P02751, Q9Y490	99	6	16792	56.5387	1	0.412307	42.1969
GOTERM_BP_DIRECT	GO:2000427~positive regulation of apoptotic cell clearance	2	2.0202	0.0401515	P01024, P0C0L4	99	7	16792	48.4618	1	0.446022	47.2445
GOTERM_BP_DIRECT	GO:0048771~tissue remodeling	2	2.0202	0.0401515	P35443, P00747	99	7	16792	48.4618	1	0.446022	47.2445
GOTERM_BP_DIRECT	GO:0075713~establishment of integrated proviral latency	2	2.0202	0.0457556	P12956, P13010	99	8	16792	42.404	1	0.480171	51.8516
GOTERM_BP_DIRECT	GO:0055114~oxidation-reduction process	8	8.08081	0.0579246	P50395, O00391, P00338, Q00796, P49327, P07195, P32119, Q06830	99	592	16792	2.29211	1	0.528815	60.5907
GOTERM_BP_DIRECT	GO:0010628~positive regulation of gene expression	5	5.05051	0.0672884	P02751, P04114, P06396, P0DMV8, P23142	99	262	16792	3.23695	1	0.574605	66.2792
GOTERM_BP_DIRECT	GO:0030335~positive regulation of cell migration	4	4.0404	0.0928234	Q99985, P02452, P11021, P07996	99	184	16792	3.68731	1	0.659972	78.1341
GOTERM_BP_DIRECT	GO:0007596~blood coagulation	4	4.0404	0.0928234	P01008, P02452, P00747, P00734	99	184	16792	3.68731	1	0.659972	78.1341
GOTERM_BP_DIRECT	GO:0016525~negative regulation of angiogenesis	3	3.0303	0.0508506	P35443, P36955, P07996	99	62	16792	8.20723	1	0.501861	55.7106
GOTERM_BP_DIRECT	GO:0034599~cellular response to oxidative stress	3	3.0303	0.0538106	P22392, P0DMV8, P32119	99	64	16792	7.95076	1	0.51202	57.8176
GOTERM_BP_DIRECT	GO:0009791~post-embryonic development	3	3.0303	0.0678449	P04114, Q99985, P11717	99	73	16792	6.97053	1	0.572827	66.5918
GOTERM_BP_DIRECT	GO:0050728~negative regulation of inflammatory response	3	3.0303	0.0777968	Q9BXJ4, P36955, P04264	99	79	16792	6.44112	1	0.610466	71.7441
GOTERM_BP_DIRECT	GO:0006956~complement activation	3	3.0303	0.0917218	P01031, P01024, P0C0L4	99	87	16792	5.84883	1	0.659875	77.716
GOTERM_BP_DIRECT	GO:0032355~response to estradiol	3	3.0303	0.0989383	P13639, P02452, Q15063	99	91	16792	5.59174	1	0.680092	80.3243

## Sheet: Cellular component 
Category	Term	Count	%	PValue	Genes	List Total	Pop Hits	Pop Total	Fold Enrichment	Bonferroni	Benjamini	FDR
GOTERM_CC_DIRECT	GO:0070062~extracellular exosome	88	88.8889	1.41867e-58	P01031, P07437, P61204, P04406, P04114, P49747, Q99985, Q14624, P55060, P02774, P06733, Q99988, P68371, P23526, P36955, P11142, O00391, P68366, P04264, P01024, P61978, P00734, P32119, P01023, P09651, Q06830, P68104, P02787, P69905, Q06033, P02788, P12111, Q9Y490, P02786, P78371, P22626, P22314, P11717, P21333, O75369, P35579, P60842, O94985, Q9BXJ4, P08238, P19338, P00747, P35443, P02751, P40227,…	99	2811	18224	5.76276	3.41901e-56	3.41901e-56	1.83236e-55
GOTERM_CC_DIRECT	GO:0005737~cytoplasm	56	56.5657	1.10858e-08	P07437, P04406, P04114, P55060, P06733, Q99988, P23526, Q08211, P61978, P09651, P32119, Q06830, P68104, P02788, Q9Y490, P78371, P22626, P22314, P21333, P11717, O75369, P35579, P06748, Q92832, P60842, P08238, Q15063, P46821, P40227, P25789, P12956, Q02790, O00468, Q86VP6, P12814, P07900, P22392, P48643, P50990, P50991, P55072, P12277, P26639, P00338, P49327, P07195, P05067, P26641, P50395, P22234,…	99	5222	18224	1.97406	2.67169e-06	2.05515e-07	1.43185e-05
GOTERM_CC_DIRECT	GO:0005829~cytosol	55	55.5556	1.89937e-16	P04406, P04114, P55060, P02774, P06733, P23526, P68371, P11142, Q08211, P68366, P01023, P32119, Q06830, P68104, P69905, Q9Y490, P78371, P22314, P21333, O75369, P35579, P06748, P60842, P08238, P46821, P40227, P25789, P18206, P12956, Q8WZ42, Q02790, P04075, Q00796, P12814, P07900, P22392, P48643, P50990, Q00610, P50991, P55072, P12277, P26639, P00338, P49327, P13010, P07195, P05067, P26641, P50395,…	99	3315	18224	3.05413	5.35127e-14	8.88178e-15	2.88658e-13
GOTERM_CC_DIRECT	GO:0005576~extracellular region	42	42.4242	1.56544e-18	P35443, P01031, P07437, P02751, P04114, P49747, P18206, Q14624, P02774, Q8WZ42, O00468, P04075, Q99988, P19827, P19823, P12814, P07900, P36955, O00391, P68366, P01008, P01024, P07996, P00734, P01023, P02787, P02788, P69905, Q06033, Q9Y490, P12111, P02786, P02765, P02452, P21333, P23142, P05067, Q92832, P06396, P00747, P0C0L4, P07602	99	1610	18224	4.80211	3.7727e-16	7.5454e-17	2.02192e-15
GOTERM_CC_DIRECT	GO:0005615~extracellular space	39	39.3939	1.53233e-18	P35443, P01031, P02751, P04114, P49747, Q99985, P02774, P04075, Q00796, P06733, Q99988, P12814, P11142, P36955, O00391, P01008, P04264, P01024, P07996, P00734, Q06830, P68104, P02787, P02788, P12277, P12111, P02786, P02765, P02452, P11717, P23142, P05067, Q9BXJ4, P06396, Q15063, P02771, P00747, P0C0L4, P07602	99	1347	18224	5.32973	3.69291e-16	9.23228e-17	1.97916e-15
GOTERM_CC_DIRECT	GO:0005634~nucleus	38	38.3838	0.0531684	P07437, P04406, P25789, P55060, P12956, P04075, P06733, Q99988, P23526, Q86VP6, P68371, P07900, P11142, P22392, Q08211, P11021, P04264, P61978, P09651, P55072, Q06830, P68104, P02788, P22626, P22314, P00338, P21333, P13010, P06748, P35579, O94985, P60842, P26641, P08238, P06396, P13639, P14618, P19338	99	5415	18224	1.2918	0.999998	0.239902	50.6214
GOTERM_CC_DIRECT	GO:0016020~membrane	35	35.3535	4.72913e-09	P04406, P55060, P12956, P04075, Q00796, P06733, Q86VP6, P07900, P11142, Q08211, Q00610, P11021, P04264, P61978, P09651, P68104, P69905, P02786, P22626, P00338, P21333, P13010, P49327, P11717, P07195, P06748, P35579, P60842, P26641, Q9BXJ4, P50395, P22234, P13639, P08238, P19338	99	2200	18224	2.92856	1.13972e-06	9.49767e-08	6.10815e-06
GOTERM_CC_DIRECT	GO:0005886~plasma membrane	30	30.303	0.0655307	P04406, P04114, P18206, Q14624, O00468, P06733, P12814, P11142, P10586, P07900, P01008, Q00610, P11021, P04264, P01024, P00734, Q9Y490, P02786, P21333, P13010, P49327, P05067, O75369, P35579, P06396, P13639, P14618, P00747, P46821, P0C0L4	99	4121	18224	1.34007	1	0.265225	58.3305
GOTERM_CC_DIRECT	GO:0031012~extracellular matrix	29	29.2929	1.96972e-27	P35443, P02751, P07437, P40227, P04406, P49747, O00468, P68371, P36955, P11142, P07900, Q00610, P11021, P04264, P07996, P61978, Q06830, P12111, P78371, P02765, P02452, P21333, P23142, O75369, P35579, P60842, P13639, Q15063, P14618	99	296	18224	18.0349	4.74701e-25	2.37351e-25	2.54408e-24
GOTERM_CC_DIRECT	GO:0005913~cell-cell adherens junction	20	20.202	7.64893e-15	P18206, Q9Y490, P06733, P04075, P00338, P21333, P49327, O75369, P35579, P26641, P11142, P22234, P13639, P08238, P0DMV8, P50990, P11021, P14618, P61978, Q06830	99	323	18224	11.3982	1.84619e-12	2.63789e-13	9.89209e-12
GOTERM_CC_DIRECT	GO:0072562~blood microparticle	19	19.1919	1.53587e-19	P02751, P02787, P69905, Q14624, P02786, P02774, P02765, P19827, P19823, P11142, P06396, P0DMV8, P01008, P04264, P01024, P00747, P0C0L4, P01023, P00734	99	152	18224	23.0101	3.70144e-17	1.23381e-17	1.98372e-16
GOTERM_CC_DIRECT	GO:0005925~focal adhesion	16	16.1616	2.60266e-09	P18206, Q9Y490, P21333, P11717, O75369, P06748, P35579, P12814, P50395, P11142, P22392, P06396, P0DMV8, Q00610, P11021, P61978	99	391	18224	7.53272	6.2724e-07	5.70219e-08	3.36159e-06
GOTERM_CC_DIRECT	GO:0043209~myelin sheath	14	14.1414	1.64361e-12	P12277, P78371, P07195, P68371, P07900, P11142, P50395, P22392, P48643, Q00610, P14618, P11021, P55072, Q06830	99	152	18224	16.9548	3.96101e-10	4.95126e-11	2.12284e-09
GOTERM_CC_DIRECT	GO:0048471~perinuclear region of cytoplasm	14	14.1414	2.77391e-05	P04406, P02787, P61204, P02786, Q02790, P11717, P21333, P05067, Q92832, P07900, P36955, P22392, P0DMV8, P55072	99	621	18224	4.14997	0.00666292	0.000371332	0.0358219
GOTERM_CC_DIRECT	GO:0009986~cell surface	13	13.1313	3.36542e-05	P13667, P07900, P02787, P02788, Q9Y490, P08238, P02786, P11717, P11021, P05067, P07996, P00747, O94985	99	542	18224	4.41522	0.00807801	0.000426794	0.0434591
GOTERM_CC_DIRECT	GO:0042470~melanosome	12	12.1212	6.52134e-12	P13667, P07900, P11142, P36955, P08238, P02786, P49327, Q00610, P50991, P11021, P23526, Q06830	99	101	18224	21.871	1.57164e-09	1.74627e-10	8.42296e-09
GOTERM_CC_DIRECT	GO:0005874~microtubule	10	10.101	4.54923e-05	P07437, P40227, P68366, P78371, Q02790, P48643, P50990, P50991, P46821, P68371	99	311	18224	5.919	0.010904	0.000548045	0.058742
GOTERM_CC_DIRECT	GO:0031093~platelet alpha granule lumen	9	9.09091	5.17149e-10	P12814, P02751, O00391, P02765, P04075, P05067, P07996, P00747, P01023	99	55	18224	30.1223	1.24633e-07	1.24633e-08	6.67949e-07
GOTERM_CC_DIRECT	GO:0030529~intracellular ribonucleoprotein complex	9	9.09091	6.99981e-07	P11142, P04406, Q08211, P13639, P22626, P61978, P09651, P19338, P06748	99	136	18224	12.1818	0.000168681	1.12463e-05	0.000904092
GOTERM_CC_DIRECT	GO:0005730~nucleolus	9	9.09091	0.0901836	P68104, P11142, Q08211, P12956, P48643, P21333, P13010, P19338, P06748	99	857	18224	1.93317	1	0.315882	70.4983
GOTERM_CC_DIRECT	GO:0015629~actin cytoskeleton	8	8.08081	0.000175215	P04114, P18206, P06396, P26639, P04075, P21333, O75369, P35579	99	218	18224	6.75526	0.0413511	0.00200895	0.226071
GOTERM_CC_DIRECT	GO:0043231~intracellular membrane-bounded organelle	8	8.08081	0.0308205	P04406, O00391, P25789, P04114, P02786, Q00610, P05067, P55072	99	558	18224	2.63915	0.999471	0.171895	33.2584
GOTERM_CC_DIRECT	GO:0005788~endoplasmic reticulum lumen	7	7.07071	0.000596317	P13667, P04114, P12111, P02452, P11021, P07996, P00734	99	192	18224	6.71128	0.1339	0.0059719	0.767473
GOTERM_CC_DIRECT	GO:0043234~protein complex	7	7.07071	0.0237749	P07437, P07900, P02788, P18206, Q02790, Q00610, P35579	99	412	18224	3.12759	0.996969	0.145064	26.7129
GOTERM_CC_DIRECT	GO:1903561~extracellular vesicle	6	6.06061	7.09664e-06	P18206, P12111, P02786, Q00610, P14618, P68371	99	50	18224	22.0897	0.00170884	0.000106888	0.00916564
GOTERM_CC_DIRECT	GO:0005623~cell	6	6.06061	0.000204005	P13667, Q9BXJ4, O00391, P18206, P32119, Q06830	99	100	18224	11.0448	0.047981	0.00223252	0.263173
GOTERM_CC_DIRECT	GO:0043025~neuronal cell body	6	6.06061	0.0275857	P07900, P10586, P04114, Q02790, P21333, P0C0L4	99	315	18224	3.5063	0.998819	0.158746	30.3233
GOTERM_CC_DIRECT	GO:0005832~chaperonin-containing T-complex	5	5.05051	9.70404e-08	P40227, P78371, P48643, P50990, P50991	99	9	18224	102.267	2.33865e-05	1.67048e-06	0.000125337
GOTERM_CC_DIRECT	GO:0044297~cell body	5	5.05051	0.000367274	P07437, P78371, P48643, P50990, P50991	99	63	18224	14.6096	0.0847237	0.0038417	0.473334
GOTERM_CC_DIRECT	GO:0043202~lysosomal lumen	5	5.05051	0.00114082	P07900, P11142, P02774, O00468, P07602	99	85	18224	10.8283	0.2405	0.010137	1.46351
GOTERM_CC_DIRECT	GO:0005911~cell-cell junction	5	5.05051	0.0139293	P12814, P18206, Q9Y490, P21333, P05067	99	172	18224	5.35119	0.965972	0.0946453	16.5711
GOTERM_CC_DIRECT	GO:0005578~proteinaceous extracellular matrix	5	5.05051	0.0566174	P02751, P49747, P12111, Q15063, P23142	99	268	18224	3.43434	0.999999	0.249232	52.8949
GOTERM_CC_DIRECT	GO:0005765~lysosomal membrane	5	5.05051	0.0604357	P11142, P08238, P22314, P11717, P07602	99	274	18224	3.35914	1	0.250926	55.2988
GOTERM_CC_DIRECT	GO:0002199~zona pellucida receptor complex	4	4.0404	1.23733e-05	P78371, P48643, P50990, P50991	99	9	18224	81.8137	0.00297754	0.000175395	0.0159802
GOTERM_CC_DIRECT	GO:0005903~brush border	4	4.0404	0.0041334	P12814, P18206, O75369, P35579	99	60	18224	12.2721	0.631463	0.0338355	5.20918
GOTERM_CC_DIRECT	GO:0042995~cell projection	4	4.0404	0.00769732	P12814, P50991, P61978, O94985	99	75	18224	9.81764	0.844674	0.0583033	9.49845
GOTERM_CC_DIRECT	GO:0001726~ruffle	4	4.0404	0.0126409	P12814, P22392, Q9Y490, P35579	99	90	18224	8.18137	0.953387	0.0887203	15.1522
GOTERM_CC_DIRECT	GO:0030018~Z disc	4	4.0404	0.0258023	P12814, Q8WZ42, P21333, O75369	99	118	18224	6.24003	0.998164	0.152775	28.6546
GOTERM_CC_DIRECT	GO:0031982~vesicle	4	4.0404	0.0317673	P50395, P02787, P04406, P14618	99	128	18224	5.75253	0.999582	0.172842	34.0956
GOTERM_CC_DIRECT	GO:0045121~membrane raft	4	4.0404	0.0996268	P18206, P13639, P05067, P07195	99	206	18224	3.57438	1	0.330658	74.2177
GOTERM_CC_DIRECT	GO:0005641~nuclear envelope lumen	3	3.0303	0.000784753	P07437, P11717, P05067	99	8	18224	69.0303	0.172379	0.00753943	1.00886
GOTERM_CC_DIRECT	GO:0005577~fibrinogen complex	3	3.0303	0.00100543	P02751, P23142, P07996	99	9	18224	61.3603	0.215282	0.00928095	1.29087
GOTERM_CC_DIRECT	GO:0071682~endocytic vesicle lumen	3	3.0303	0.00327023	P07900, P04114, P69905	99	16	18224	34.5152	0.545891	0.0277998	4.14251
GOTERM_CC_DIRECT	GO:0031430~M band	3	3.0303	0.00672814	Q8WZ42, P04075, P06733	99	23	18224	24.0105	0.803474	0.0527877	8.35011
GOTERM_CC_DIRECT	GO:0036464~cytoplasmic ribonucleoprotein granule	3	3.0303	0.00792258	P07437, Q08211, P19338	99	25	18224	22.0897	0.852944	0.0581456	9.76344
GOTERM_CC_DIRECT	GO:0008180~COP9 signalosome	3	3.0303	0.0151758	P08238, P11021, P35579	99	35	18224	15.7784	0.974913	0.0999432	17.9231
GOTERM_CC_DIRECT	GO:0001725~stress fiber	3	3.0303	0.0341775	P12814, O75369, P35579	99	54	18224	10.2267	0.999771	0.177085	36.1834
GOTERM_CC_DIRECT	GO:0031594~neuromuscular junction	3	3.0303	0.0353453	Q15063, P05067, P35579	99	55	18224	10.0408	0.999829	0.178891	37.1729
GOTERM_CC_DIRECT	GO:0005905~clathrin-coated pit	3	3.0303	0.0353453	P02787, P02786, P05067	99	55	18224	10.0408	0.999829	0.178891	37.1729
GOTERM_CC_DIRECT	GO:0030141~secretory granule	3	3.0303	0.0602336	P02788, P02452, P07996	99	74	18224	7.46274	1	0.2544	55.1745
GOTERM_CC_DIRECT	GO:0005604~basement membrane	3	3.0303	0.0675461	P35443, P36955, P23142	99	79	18224	6.99041	1	0.268106	59.4765
GOTERM_CC_DIRECT	GO:0032587~ruffle membrane	3	3.0303	0.0720678	P68104, P07900, Q9Y490	99	82	18224	6.73466	1	0.279453	61.9426
GOTERM_CC_DIRECT	GO:0032588~trans-Golgi network membrane	3	3.0303	0.0735965	P11717, Q00610, P05067	99	83	18224	6.65352	1	0.276183	62.7444
GOTERM_CC_DIRECT	GO:0071013~catalytic step 2 spliceosome	3	3.0303	0.0878069	P22626, P61978, P09651	99	92	18224	6.00264	1	0.312988	69.4873
GOTERM_CC_DIRECT	GO:0005581~collagen trimer	3	3.0303	0.0878069	Q9BXJ4, P12111, P02452	99	92	18224	6.00264	1	0.312988	69.4873
GOTERM_CC_DIRECT	GO:0005681~spliceosomal complex	3	3.0303	0.0910688	P11142, P22626, P09651	99	94	18224	5.87492	1	0.314254	70.8669
GOTERM_CC_DIRECT	GO:0043564~Ku70:Ku80 complex	2	2.0202	0.0160469	P12956, P13010	99	3	18224	122.721	0.979731	0.102638	18.8558
GOTERM_CC_DIRECT	GO:0031523~Myb complex	2	2.0202	0.0160469	P21333, Q00610	99	3	18224	122.721	0.979731	0.102638	18.8558
GOTERM_CC_DIRECT	GO:0030118~clathrin coat	2	2.0202	0.0318388	P11717, Q00610	99	6	18224	61.3603	0.999589	0.169449	34.1584
GOTERM_CC_DIRECT	GO:0031232~extrinsic component of external side of plasma membrane	2	2.0202	0.0422271	P02787, P00747	99	8	18224	46.0202	0.99997	0.206311	42.7221
GOTERM_CC_DIRECT	GO:1990712~HFE-transferrin receptor complex	2	2.0202	0.0422271	P02787, P02786	99	8	18224	46.0202	0.99997	0.206311	42.7221
GOTERM_CC_DIRECT	GO:0070419~nonhomologous end joining complex	2	2.0202	0.0422271	P12956, P13010	99	8	18224	46.0202	0.99997	0.206311	42.7221
GOTERM_CC_DIRECT	GO:0000783~nuclear telomere cap complex	2	2.0202	0.0473798	P12956, P13010	99	9	18224	40.9068	0.999992	0.224543	46.577
GOTERM_CC_DIRECT	GO:0005916~fascia adherens	2	2.0202	0.0525051	P12814, P18206	99	10	18224	36.8162	0.999998	0.241607	50.1727
GOTERM_CC_DIRECT	GO:0031904~endosome lumen	2	2.0202	0.0576031	P04114, P05067	99	11	18224	33.4692	0.999999	0.248711	53.5266
GOTERM_CC_DIRECT	GO:0031089~platelet dense granule lumen	2	2.0202	0.0727346	Q06033, Q14624	99	14	18224	26.2973	1	0.277463	62.2943
GOTERM_CC_DIRECT	GO:0005605~basal lamina	2	2.0202	0.0777249	P02751, O00468	99	15	18224	24.5441	1	0.285521	64.8328
GOTERM_CC_DIRECT	GO:0016234~inclusion body	2	2.0202	0.0925366	P08238, P0DMV8	99	18	18224	20.4534	1	0.314389	71.4687
